# Supplementary material for: A survey of patient and public perceptions and awareness of SARS-CoV-2-related risks among participants in India and South Africa
Source: PLOS Glob Public Health. 2023 Jul 10;3(7):e0001078. doi: 10.1371/journal.pgph.0001078 (PMC10332587; doi:10.1371/journal.pgph.0001078)
Supplement: S1 Data — (XLSX) [file pgph.0001078.s002.xlsx]

## Sheet: Codebook
		QID2	Q1	Q2	Q3	Q3_3_TEXT	Q4	Q5	Q6	Q7	Q8	Q9	Q10	Q10_7_TEXT	Q11	Q11_9_TEXT	Q12	Q12_8_TEXT	Q13	Q13_7_TEXT	Q14_1	Q14_2	Q14_3	Q14_4	Q14_5	Q14_6	Q14_6_TEXT	Q15	Q15_14_TEXT	Q16	Q17	Q17_9_TEXT	Q18	Q18_5_TEXT	Q19	Q20	Q20_6_TEXT	Q20_8_TEXT	Q21	Q21_20_TEXT	Q22	Q22_4_TEXT	Q23	Q24	Q24_3_TEXT	Q25	Q25_11_TEXT	Q26	Q27
Participant number	Progress	Dear Participant, Thank you for taking the time to participate in this public survey. The survey is part of the ASPIRES project to better understand your knowledge and perceptions of the risks, management and prevention of coronavirus infection and disease (COVID-19). You can read the Participant Information Leaflet here for more information. If you are a health care worker, please click on this …	Gender	Age	You are a resident of - Selected Choice	You are a resident of - Other, please specify - Text	Which province do you live in?	Which state / union territory do you live in?	Which province do you live in?	Do you have regular water supply in your home?	Which region do you live in?	Do you have any existing health problems (e.g. hypertension, heart disease, diabetes mellitus, cancer, HIV, TB, etc.)?	What is your highest educational qualification? - Selected Choice	What is your highest educational qualification? - Other, please specify - Text	Employment (please tick all that apply) - Selected Choice	Employment (please tick all that apply) - Other (please specify) - Text	Where do you get information about the coronavirus? Please tick all that apply. - Selected Choice	Where do you get information about the coronavirus? Please tick all that apply. - Other, please specify - Text	From which social media platforms do you get information related to the coronavirus? Please tick all that apply. - Selected Choice	From which social media platforms do you get information related to the coronavirus? Please tick all that apply. - Other, please specify - Text	In your opinion, what are the major known routes of coronavirus transmission? - Infected bodily fluids	In your opinion, what are the major known routes of coronavirus transmission? - Nasal or oral droplets	In your opinion, what are the major known routes of coronavirus transmission? - Airborne	In your opinion, what are the major known routes of coronavirus transmission? - Foodborne	In your opinion, what are the major known routes of coronavirus transmission? - Waterborne	In your opinion, what are the major known routes of coronavirus transmission? - Other (please specify)	In your opinion, what are the major known routes of coronavirus transmission? - Other (please specify) - Text	What are the known symptoms of the coronavirus infection? Please tick all that apply. - Selected Choice	What are the known symptoms of the coronavirus infection? Please tick all that apply. - Other, please specify - Text	How long does it take to show symptoms after contracting the coronavirus?	How can the symptoms of mild disease from the coronavirus infection be managed? Please tick all that apply. - Selected Choice	How can the symptoms of mild disease from the coronavirus infection be managed? Please tick all that apply. - Other, please specify - Text	What do you think is the reason for isolating people with the coronavirus infection or quarantining their contacts? - Selected Choice	What do you think is the reason for isolating people with the coronavirus infection or quarantining their contacts? - Other, please specify - Text	How long (generally) must a patient who has the coronavirus infection remain isolated if they are not in a health care facility?	Who are the people most at risk of becoming seriously ill from coronavirus complications? Please tick all that apply. - Selected Choice	Who are the people most at risk of becoming seriously ill from coronavirus complications? Please tick all that apply. - Only certain groups, please specify - Text	Who are the people most at risk of becoming seriously ill from coronavirus complications? Please tick all that apply. - Other, please specify - Text	What can people do to reduce chances of getting the coronavirus infection? Please tick all that apply. - Selected Choice	What can people do to reduce chances of getting the coronavirus infection? Please tick all that apply. - Other (please specify) - Text	Since the start of the coronavirus epidemic, how has your hand washing / sanitising practice changed? - Selected Choice	Since the start of the coronavirus epidemic, how has your hand washing / sanitising practice changed? - Other, please specify - Text	Have you had any symptoms which you thought were related to the coronavirus infection?	Did you seek medical help? - Selected Choice	Did you seek medical help? - Other, please specify - Text	Where or who did you receive help from? Please tick all that apply. - Selected Choice	Where or who did you receive help from? Please tick all that apply. - Other, please specify - Text	Did you get tested for the coronavirus infection?	Where did you get tested? Please tick all that apply. - Selected Choice
		I agree to take part in this survey (1)	Male (1)	Less than 20 years (respondents must be at least 18 years old to participate) (1)	India (1)	Text	Eastern cape (1)	Andaman and Nicobar Islands (1)		Yes (1)		Yes (1)	Some primary schooling (1)	Text	Student (1)	Text	Government websites (1)	Text	Facebook (1)	Text	Yes (1)	Yes (1)	Yes (1)	Yes (1)	Yes (1)	Yes (1)	Text	Fever (1)	Text	Immediately - there is no delay (1)	Get rest and stay well hydrated (1)	Text	To help them get better (1)	Text	As soon as coughing stops (1)	Babies and children (1)	Text	Text	Wash their hands often with soap and water (1)	Text	I wash / sanitise my hands more often (1)	Text	Yes (1)	Yes (1)	Text	Nurse (1)	Text	Yes (1)	Testing centre – Private healthcare facility (1)
		I do not want to take part (2)	Female (2)	20 to 29 years (2)	South Africa (2)		Free State (2)	Andhra Pradesh (2)		No (2)		No (2)	Some secondary schooling (2)		Employed, part time (3)		Non-government websites (2)		TikTok (2)		No (2)	No (2)	No (2)	No (2)	No (2)	No (2)		Generalised body pain (2)		0 to 2 weeks (2)	Check temperature regularly (2)		To prevent them from infecting others (2)		10 to 14 days after symptoms first started (2)	Elderly people (60 years and older) (2)			Clean hands with hand sanitiser (2)		I wash / sanitise my hands less often (2)		No (2)	No (2)		Pharmacy (2)		No (2)	Testing centre – Public healthcare facility (2)
			Other (4)	30 to 39 years (3)	The United Kingdom (7)		Gauteng (3)	Arunachal Pradesh (3)				I don’t know (4)	Post high school (graduation from college / university) (5)		Employed, full time (4)		News channels / Newspapers / Journals (3)		Twitter (3)		I don’t know (3)	I don’t know (3)	I don’t know (3)	I don’t know (3)	I don’t know (3)	I don’t know (3)		Loss of taste or smell (3)		2 to 4 weeks (3)	Take medicine to reduce fever (3)		There is no good reason for that (4)		As soon as they feel better (3)	People who have other chronic diseases (e.g., HIV, TB, hypertension, heart disease, diabetes mellitus, cancer, etc.) (3)			Avoid close contact with people who are sick (18)		There is no difference in how often I wash / sanitise my hands (3)		I don’t know (3)	Other, please specify (3)		Traditional healer (3)			Testing was offered at my workplace (3)
			Prefer not to say (5)	40 to 49 years (4)	China (9)		KwaZulu Natal (4)	Assam (4)					Post graduate degree (Masters, MPhil, PhD) (6)		Self-employed (5)		Online versions of News channels / Newspapers / Journals (9)		Instagram (4)									Headache (4)		Over 4 weeks (4)	Take an antibiotic (5)		Other, please specify (5)		21 days after symptoms stop (4)	Everyone is at great risk (4)			Visit friends and neighbours to check in on them (3)		Other, please specify (4)					Naturopath (4)			I got tested when I was admitted to hospital (4)
				50 to 59 years (5)	Other, please specify (3)		Limpopo (5)	Bihar (5)					Other, please specify (7)		Retired / Pensioner (8)		Social media (4)		WhatsApp (5)									Cough (5)		I don't know (5)	Use alternative medicine (e.g. homemade herbals, Homeopathy) (6)		I don't know (6)		For asymptomatic cases: as advised by health care guidelines (7)	No one is at risk: the coronavirus doesn't exist (5)			Keep distance from others when out of the home (8)		I don`t know (5)					Alternative Medicine doctor (5)			Other, please specify (5)
				60 to 69 years (6)			Mpumalanga (6)	Chandigarh (6)							I was furloughed / laid off during the lockdown (10)		Co-workers (6)		YouTube (6)									Diarrhoea (6)			Other, please specify (9)				They do not need to be isolated (5)	Only certain groups, please specify (6)			Keep a distance from people when speaking to them (14)							Local Clinic (6)
				70 years and above (7)			Northern Cape (7)	Chhattisgarh (7)							Unemployed (7)		Family and friends (7)		Other, please specify (7)									Confusion (7)			I don't know (10)				I don’t know (6)	Other, please specify (8)			Avoid touching eyes, nose, and mouth with unwashed hands (4)							Hospital (7)
							North West (8)	Dadra and Nagar Haveli and Daman Diu (8)							Other (please specify) (9)		Other, please specify (8)											Rash (8)								I don't know (7)			Eat more hot and spicy food (5)							General Physician / Practitioner (GP in general practice) (8)
							Western Cape (9)	Delhi (9)																				Dry / sore throat (9)											Drink more alcohol (7)							I treated myself with medicine I already have at home (9)
								Goa (10)																				Frequent urination (10)											Clean and disinfect frequently touched objects and surfaces, even at home (9)							I treated myself with traditional cures, for example, herbs (10)
								Gujarat (11)																				Difficulty in breathing (11)											Wear a face mask (covering nose & mouth) (10)							Other, please specify (11)
								Haryana (12)																				Tiredness (12)											Stay at home (11)
								Himachal Pradesh (13)																				Loss of appetite (17)											Smoke a few cigarettes to stay calm / pass the time (12)
								Jammu and Kashmir (14)																				Excessive hunger / eating (13)											Drink turmeric mixed with warm water (17)
								Jharkhand (15)																				Other, please specify (14)											Carry on as usual (15)
								Karnataka (16)																				I don’t know (15)											I don’t know (16)
								Kerala (17)																															Other (please specify) (20)
								Ladakh (18)
								Lakshadweep (19)
								Madhya Pradesh (20)
								Maharashtra (21)
								Manipur (22)
								Meghalaya (23)
								Mizoram (24)
								Nagaland (25)
								Odisha (26)
								Puducherry (27)
								Punjab (28)
								Rajasthan(29)
								Sikkim (30)
								Tamil Nadu (31)
								Telangana (32)
								Tripura (33)
								Uttar Pradesh (34)
								Uttarakhand (35)
								West Bengal (36)
[truncated: 33 more columns]

## Sheet: Full data
						Gender	Age	You are a resident of - Selected Choice	You are a resident of - Other, please specify - Text	Which province do you live in?	Which state / union territory do you live in?	Which province do you live in?	Do you have regular water supply in your home?	Which region do you live in?	Do you have any existing health problems (e.g. hypertension, heart disease, diabetes mellitus, cancer, HIV, TB, etc.)?	What is your highest educational qualification? - Selected Choice	What is your highest educational qualification? - Other, please specify - Text	Employment (please tick all that apply) - Selected Choice	Employment (please tick all that apply) - Other (please specify) - Text	Where do you get information about the coronavirus? Please tick all that apply. - Selected Choice	Where do you get information about the coronavirus? Please tick all that apply. - Other, please specify - Text	From which social media platforms do you get information related to the coronavirus? Please tick all that apply. - Selected Choice	From which social media platforms do you get information related to the coronavirus? Please tick all that apply. - Other, please specify - Text	In your opinion, what are the major known routes of coronavirus transmission? - Infected bodily fluids	In your opinion, what are the major known routes of coronavirus transmission? - Nasal or oral droplets	In your opinion, what are the major known routes of coronavirus transmission? - Airborne	In your opinion, what are the major known routes of coronavirus transmission? - Foodborne	In your opinion, what are the major known routes of coronavirus transmission? - Waterborne	In your opinion, what are the major known routes of coronavirus transmission? - Other (please specify)	In your opinion, what are the major known routes of coronavirus transmission? - Other (please specify) - Text	What are the known symptoms of the coronavirus infection? Please tick all that apply. - Selected Choice	What are the known symptoms of the coronavirus infection? Please tick all that apply. - Other, please specify - Text	How long does it take to show symptoms after contracting the coronavirus?	How can the symptoms of mild disease from the coronavirus infection be managed? Please tick all that apply. - Selected Choice	How can the symptoms of mild disease from the coronavirus infection be managed? Please tick all that apply. - Other, please specify - Text	What do you think is the reason for isolating people with the coronavirus infection or quarantining their contacts? - Selected Choice	What do you think is the reason for isolating people with the coronavirus infection or quarantining their contacts? - Other, please specify - Text	How long (generally) must a patient who has the coronavirus infection remain isolated if they are not in a health care facility?	Who are the people most at risk of becoming seriously ill from coronavirus complications? Please tick all that apply. - Selected Choice	Who are the people most at risk of becoming seriously ill from coronavirus complications? Please tick all that apply. - Only certain groups, please specify - Text	Who are the people most at risk of becoming seriously ill from coronavirus complications? Please tick all that apply. - Other, please specify - Text	What can people do to reduce chances of getting the coronavirus infection? Please tick all that apply. - Selected Choice	What can people do to reduce chances of getting the coronavirus infection? Please tick all that apply. - Other (please specify) - Text	Since the start of the coronavirus epidemic, how has your hand washing / sanitising practice changed? - Selected Choice	Since the start of the coronavirus epidemic, how has your hand washing / sanitising practice changed? - Other, please specify - Text	Have you had any symptoms which you thought were related to the coronavirus infection?	Did you seek medical help? - Selected Choice	Did you seek medical help? - Other, please specify - Text	Where or who did you receive help from? Please tick all that apply. - Selected Choice
Sno.	Progress	Finished	RecordedDate	UserLanguage	QID2	Q1	Q2	Q3	Q3_3_TEXT	Q4	Q5	Q6	Q7	Q8	Q9	Q10	Q10_7_TEXT	Q11	Q11_9_TEXT	Q12	Q12_8_TEXT	Q13	Q13_7_TEXT	Q14_1	Q14_2	Q14_3	Q14_4	Q14_5	Q14_6	Q14_6_TEXT	Q15	Q15_TEXT	Q16	Q17	Q17_9_TEXT	Q15	Q18_5_TEXT	Q19	Q20	Q20_6_TEXT	Q20_8_TEXT	Q21	Q21_20_TEXT	Q22	Q22_4_TEXT	Q23	Q24	Q24_3_TEXT	Q25
1	100	True	2020-09-15 09:38:01	EN	1	2	6	2		9			1		2	5		8		3,9,4		1,4,5				1					1 ,2,3,4,5,6,9,11,12		2	1,2,3		2		2	2.3			1,2,18,8,14,4,9,10,11		1		2
2	100	True	2020-09-15 09:42:59	EN	1	2	5	2		9			1		2	6		5,7		1,3,9				2	1	1	2	2			1 ,2,3,4,5,6,11,12,12		2	1.3		2		2	2.3			1,2,18,8,14,4,9,10,11		1		1	2
3	100	True	2020-09-15 13:06:37	EN	1	1	2	1			17		1		2	6		4		2,9,4,6		3,4,6		1	1	1	3	3			1 ,2,3,4,5,6,9,11,12		3	1,2,3,6		1.2		4	1,2,3			1,2,18,8,14,4,9,10		1		1	2
4	100	True	2020-09-15 22:06:22	EN	1	2	2	1			17		1		2	6		4		1,2,3,9				1	1	1					1 ,2,3,4,5,6,9,11		2	1.3		2		6	2.3			1,2,18,8,14,4,9,10,11		1		2
5	100	True	2020-09-15 22:07:28	EN	1	1	2	1			36		1		2	6		4		1,3,9,7				1	1	3	2	2			1 ,2,3,5,9,11,12		2	1,2,3		2		7	2.3			1,2,18,8,14,4,9,10,11		1		2
6	100	True	2020-09-15 22:08:58	EN	1	2	2	1			17		2		2	6		4		1,2,3,9,4,6,7		1,4,5,6		1	1	1					1 ,2,3,4,5,6,9,11,12,12		2	1,2,3,5		2		2	1,2,3			1,2,18,8,14,4,9,10,11		1		2
7	100	True	2020-09-15 22:22:07	EN	1	1	2	1			31		1		2	6		1		1,3,4		1.4		1	1	2	2	1	3		1 ,2,3,4,5,9,11,12		2	1.2		2		2	1,2,3			1,2,18,8,14,4,9,10		1		3
8	100	True	2020-09-15 22:25:41	EN	1	1	2	1			16		1		2	5		1		3				2	1	1	2	2			1 ,3,4,5,11		3	1,3,5		1.2		2	2			1,2,18,8,14,4,9,10,11,17		1		2
9	100	True	2020-09-15 22:29:22	EN	1	2	3	1			17		1		2	5		4		1,2,3,9,4,6,7		1,5,6		1	1	1					1 ,2,3,4,5,6,9,11,12,12		2	1,2,3,6		2		4	1,2,3			1,2,18,8,14,4,9,10		1		2
10	100	True	2020-09-15 22:30:31	EN	1	2	2	1			16		1		2	5		1		1,3,9				3	3	1	2	3	3		1 ,4,9		2	2		2		2	2.3			1,18,8,14,4,10		1		2
11	100	True	2020-09-15 22:44:17	EN	1	1	2	1			2		1		2	6		1		1,2,3,9,4,6,7		5		1	1	1	1	1	3		1 ,2,3,4,5,6,9,11,12,12		2	1,2,3,5,6,9	Steaming	2		2	1,2,3			1,2,18,8,14,4,5,9,10,11,17		1		1	1		Pharmacy ,I treated myself with medicine I already have at home
12	100	True	2020-09-15 22:53:34	EN	1	2	3	1			17		1		2	6		4		1,3,9,4,6		1.5		1	1	1	2	2			1 ,3,5,8,9,11		2	1,2,3		2		7	1,2,3			1,2,18,8,14,4,9,10,11		1		2
13	100	True	2020-09-15 22:56:12	EN	1	1	2	1			32		1		2	6		1		1,3,4,7		1,6,7			1	1	2	2			1 ,2,3,5,9,11,12		2	2.6		1.2		7	2.3			1,18,8,14,4,10		1		1	2
15	100	True	2020-09-15 23:06:36	EN	1	2	2	1			2		1		2	5		1		3				3	3	3	3	3	3		1 ,3,4,5,11,12		2	1,2,3,5		2		2	2			1,2,18,8,14,4,5,9,10,11		1		2
15	100	True	2020-09-15 23:10:20	EN	1	1	3	1			32		1		2	6		1,7		1.9				2	1	3	3	3			1 ,2,3,4,5,6,8,11,12		3	1,2,3,5		1.2		2	2.3			1,2,18,8,14,4,9,10,11		1		1	2
16	100	True	2020-09-15 23:23:04	EN	1	2	2	1			16		1		2	6		4		9.8				1	1	1					1 ,2,3,4,5,6,8,9,11,12		2	10		2		6	2.3			1,2,18,8,14,4,9,10,11		1		1	3	It started the day before I received the survey. Once I finish filling this I will be calling the health authorities.
17	100	True	2020-09-15 23:25:23	EN	1	1	5	1			17		1		2	5		8		1,9,4,7		5			1						1 ,3,4,5,9,11,12,12		2	1.2		2		2	2.3			1,2,18,8,14,4,10		1		2
18	100	True	2020-09-15 23:30:02	EN	1	2	2	1			36		1		2	6		1		1,3,9,4		1,4,5,6		3	1	1	3	3			1 ,3,5,11		3	2,3,9	Take more protein to increase immunity	1.2		7	1,2,3			1,2,18,3,8,14,4,10		1		2
19	100	True	2020-09-15 23:36:40	EN	1	1	2	1			2		1		2	5		4		1,3,4,7		1,3,4,5,6		1	3	3	1	3	3		3,5,9		2	1,2,3,5,6		1.2		3	2.3			1,2,18,8,14,4,9,10,11,17		1		2
20	100	True	2020-09-16 00:40:01	EN	1	1	2	1			17		1		2	6		7		1,3,9,4,7		1,3,5,6		3	1	1	1	1			1 ,3,5,6,9,11,12		2	1,2,3,5		2		7	1,2,3			1,2,18,8,14,4,10,11		1		2
21	100	True	2020-09-16 00:57:40	EN	1	2	3	1			17		1		2	6		4		4		1.5		1	1	1	2	2			1 ,2,3,4,5,12		2	1.2		1.2		2	1.2			2,18,14,4,10		1		2
22	100	True	2020-09-16 01:08:05	EN	1	1	2	1			17		1		2	5		4		1,2,3,9,4,6,7		4.5		1	1	1					1 ,2,3,4,9,12,12		2	1,2,3		1.2		2	1,2,3			1,2,18,8,14,4,9,10		1		2
23	100	True	2020-09-16 01:11:58	EN	1	2	1	1			17		1		2	2		1		1,3,9,4,7		4,5,6		1	1	1	2	2			1 ,2,3,4,5,11,12,12		3	1,2,3		1.2		3	1,2,3,4			1,2,18,8,14,4,9,10,11,17		1		2
24	100	True	2020-09-16 01:22:22	EN	1	1	2	1			17		1		2	5		10		3.4		1		3	1	3	2	2	2		1 ,3,4,5,11		2	1,2,3,5,6		2		7	1,2,3			1,2,18,8,14,4,9,10,11,17		1		2
25	100	True	2020-09-16 01:27:30	EN	1	1	2	1			32		1		2	6		4		1,3,9,4		1.5		1	1	2	2	2	2		1 ,3,4,5,9,11		2	1,2,3,5,6		1.2		4	1,2,3			1,2,18,8,14,4,9,10,11,17		1		1	1		Local Clinic
26	100	True	2020-09-16 01:28:25	EN	1	2	2	1			32		1		2	6		1		1,2,3,9,4,7		5.6		1	1	1	1	1			1 ,3,5,9,11		3	1,2,5,6		2		4	1,2,3			1,2,18,8,14,4,5,9,10,11		1		2
27	100	True	2020-09-16 01:37:30	EN	1	2	2	1			32		1		2	5		4		1.4		1,3,4		3	1	1	1	1			1 ,3,5,6,9,11,12,12		2	1,2,6		1.2		2	2			1,2,18,8,14,4,5,10,11,17		1		2
28	100	True	2020-09-16 01:40:58	EN	1	1	2	1			32		1		2	6		4		1,3,4,7		1,3,4,5,6		1	1	1		1			1 ,2,3,4,5,9,11,12		3	1,2,6		2		2	2.4			1,2,18,8,14,4,9		1		2
29	100	True	2020-09-16 01:44:46	EN	1	2	2	1			17		1		2	6		4		9				2	1	1	3	3			1 ,4,5,6,9,11		2	1		2		2	1.2			1,2,18,8,14,4,9,10,11		1		2
30	100	True	2020-09-16 01:48:26	EN	1	2	2	1			2		1		2	6		4		1.3				1	1						1 ,2,3,5,6,11,12		2	1,2,3		2		4	2.3			1,2,18,8,14,4,9,10,11		1		1	2
31	100	True	2020-09-16 01:49:52	EN	1	1	2	1			32		1		2	6		1		1,2,3,9,4,7,8	Local authorities	3		1	1	1	3	3			1 ,2,3,5,9,11		2	1,2,3,5,9	Complete healthy diet and warm water , and diet for immunity improve	1.2		7	2,3,6	Already having health ailments ,in respiratory problems		1,2,18,8,14,4,5,9,10,11,17		1		2
32	100	True	2020-09-16 01:50:16	EN	1	5	3	1			17		1		2	5		9		4		7		1	1	3	2	2	3		1 ,3,4,5,6,9,11,12		2	1,2,3		2		4	1,2,3			1,2,18,8,14,4,9,10,11		1		2
33	100	True	2020-09-16 01:53:39	EN	1	2	2	1			32		1		2	5		4		1,2,3,9,4,6,7		1,3,5,6		1	1	3	3	3			1 ,2,3,4,5,6,9,10 ,11,12,12		3	1,2,3,5,6		1.2		4	1,2,3			1,2,18,8,14,4,9,10,11,17		1		2
34	100	True	2020-09-16 01:54:58	EN	1	2	2	1			32		1		2	6		1		3,4,7		1.5		1	1	2	2	1			1 ,2,3,4,5,6,9,11,12,13		2	1,2,3,5,6		2		2	3			1,2,18,4		1		1	1		Pharmacy ,I treated myself with traditional cures, for example, herbs
35	100	True	2020-09-16 01:54:59	EN	1	1	2	1			32		1		2	5		4		1,3,9,4,7		1,3,5,6		1	1	3	3	1			1 ,2,3,4,5,9,11		3	1,2,3,5,6		1.2		4	1,2,3,4			1,2,18,3,8,14,4,5,9,10,11,17		1		2
36	100	True	2020-09-16 01:56:25	EN	1	1	2	1			2		1		2	6		4		1,2,3,9,4,6,7		4.5		1	1	3	2	2			1 ,2,3,4,5,6,9,11,12,12		2	1,2,3,5,6		2		2	3			1,2,18,8,14,4,5,9,10,11,17		1		1	1		I treated myself with medicine I already have at home
37	100	True	2020-09-16 02:06:48	EN	1	1	2	1			32		1		2	6		4		1,2,3,9				1	1	1	1	1			3,5,9,11		2	1		2		2	1,2,3,4			1,2,18,8,14,4,9,10,11		1		2
38	100	True	2020-09-16 02:13:53	EN	1	1	2	1			32		1		2	5		4		1,2,3,4,7		1,3,4,5			1	1					1 ,2,3,4,5,9,11,12		3	1,2,3,5		1.2		2	2.4			1,2,18,8,14,4,10,11,17		1		2
39	100	True	2020-09-16 02:40:46	EN	1	2	2	1			32		1		2	5		4		1.4		1,5,6		1	1			1			1 ,4,5,9		3	2,3,5		1.2		2	2			1,2,8,14,4,10,11		1		2
40	100	True	2020-09-16 03:00:13	EN	1	1	3	1			2		2		2	6		1		1,2,3,9,4,6,7		1		1	1	2	2	2			1 ,3,5,9,11,12,13		2	1,2,3		2		4	1			1,2,18,8,14,4,9,10,11		1		2
41	100	True	2020-09-16 03:36:46	EN	1	2	2	1			32		1		4	5		4		1,3,9,4,7		5.6			1	1					1 ,3,4,5,9,11		2	1,2,3,5		2		2	2.3			1,2,18,8,4,10,17		1		1	1		Hospital
42	100	True	2020-09-16 03:45:51	EN	1	1	2	1			2		1		2	5		5		3.4		4.5			1						1 ,2,3,4,5,6,9,11,12,12		2	1,2,3,5		2		2	2.3			1,2,18,8,14,4,5,9,10,11,17		1		2
43	100	True	2020-09-16 03:52:21	EN	1	2	2	1			32		1		2	6		7		1,2,9,4		4		2	1	1	2	2			1 ,3,4,5,6,9,11,12,12		2	1,2,3,5,6		1.2		4	1,2,3,4			1,2,18,8,14,4,9,10,11		1		2
44	100	True	2020-09-16 04:12:59	EN	1	1	2	1			32		1		2	6		4		3,9,4,7		4.5		1	1	1					1 ,2,3,4,5,11,12,12		2	1.2		1.2		2	1,2,3			1,2,18,14,4,9,10,11		1		2
45	100	True	2020-09-16 04:34:30	EN	1	1	3	1			32		1		2	5		4		3,9,4,6,7		1.5		1	1	2	2	2			1 ,2,3,4,5,6,11,12		2	1,3,5		2		2	2.3			1,2,18,8,14,4,10,11		1		1	2
46	100	True	2020-09-16 04:42:02	EN	1	2	2	1			17		1		2	6		4		1,2,3,9,4,6,7		6		2	1	1	2	2	3		1 ,3,4,5,9,12		2	1,2,3,5		2		2	2.3			1,2,18,8,14,4,9,10,11		1		1	1		Local Clinic
47	100	True	2020-09-16 05:12:03	EN	1	2	2	1			2		1		2	5		5		3,9,4		4		3	1	1	3	3	3		1 ,2,3,4,5,6,8,9,11,12,12		2	1,2,3,5		1.2		4	1,2,3			8,14,4,10,11,17		1		3
48	100	True	2020-09-16 05:12:54	EN	1	2	2	1			32		1		2	5		1		3,9,4		4.6		1	1	1	2	2	1	Contact with infected people or areas	1 ,2,3,4,5,6,11		3	1,2,9	By taking proper steam as many times as possible, eat healthy	1.2		4	1.2			1,2,18,8,14,4,9,10,11		1		2
49	100	True	2020-09-16 05:43:02	EN	1	2	2	1			17		1		2	6		4		1,3,9,4,6,7		4,5,6		1	1	2	2	3	2		1 ,3,4,5,6,9,11,12		3	1,2,3,9	Steam inhalation and immunity boosting agents	2		4	1,2,3			1,2,18,8,14,4,5,9,10,11,17,20	Consume vit c rich foods	1		1	1		Hospital
50	100	True	2020-09-16 05:43:49	EN	1	2	2	1			25		1		2	6		1		1,2,3,9,4,7		4.5		3	1	2	2	2	3		1 ,2,5,9,11		2	1,2,6		2		4	1,2,3			1,2,18,8,14,4,9,10,11,17		1		2
51	100	True	2020-09-16 05:44:29	EN	1	2	2	1			16		1		2	6		4		9.4		1,5,6		1	1	3	2	2			2,3,4,5,6,8,9,11,12		2	1,2,3		2		2	1,2,3			1,2,18,8,14,4,9,10,11		1		1	2
52	100	True	2020-09-16 05:51:24	EN	1	2	2	1			17		1		2	6		7	Resigned recently from job	1,2,9,4,7		5.6			1						1 ,2,3,4,5,9,11,12,12		3	1,2,3,5		2		2	2.3			1,2,18,8,14,4,9,10,11		1		2
53	100	True	2020-09-16 05:57:41	EN	1	2	2	1			32		1		1	6		1		1,3,9,4,6		6			1	1	1	2			1 ,2,3,4,5,6,9,11,12,12		3	1,2,3,5		1.2		4	1,2,3			1,2,18,8,14,4,9,10		1		2
54	100	True	2020-09-16 06:41:25	EN	1	1	2	1			32		1		2	6		1		3,4,7		1,5,6		1	1	3		1			1 ,3,4,5,9,11		2	1,3,5,6		1.2		4	2.3			1,2,18,3,8,14,4,10,11		1		2
55	100	True	2020-09-16 07:12:44	EN	1	1	5	1			31		1		2	6		4		1					1						5		2	1		1.2		2	1.2			1,2,18,3,8,14,4,17		1		2
56	100	True	2020-09-16 07:25:05	EN	1	1	2	1			2		1		2	6		4		1,3,9,4,7		1,4,5,6		3	1	3	3	3			2,3,4,5,9		3	9	Self quarantine	2		2	1,2,4			1,2,18,3,8,14,4,10,11		3		2
57	100	True	2020-09-16 08:38:59	EN	1	1	2	1			2		1		2	5		7		1,3,4,7		5			1				1	Door Handles nd Handrails in shopping malls nd manlifts	1 ,3,5		3	6.9	Take hygienic food	1.2		2	2.3			2,18,3,4,9,10		1		1	1		I treated myself with medicine I already have at home
58	100	True	2020-09-16 09:22:19	EN	1	1	6	1			17		1		2	6		4		3				2	1	2	2	2			1 ,2,3,4,5,9,12,12		2	1,2,6		2		2	3			1.15		2		2
59	100	True	2020-09-16 09:30:40	EN	1	2	2	1			34		1		2	6		1		1,3,9,4,7		4,5,6		1	1	1	1	2			1 ,2,3,5,6,11,12		2	1,2,3,5		2		2	1,2,3			1,2,18,8,14,4,9,10,11		1		1	1		Hospital
60	100	True	2020-09-16 09:36:45	EN	1	2	2	1			32		1		2	5		4		1,3,4,6,7		4,5,6		3	2	2	3	3			1 ,2,3,4,5		5	9	Steam intake regularly, liquid food, improve immunity	2		7	1,2,3			1,2,18,8,14,4,9,10,11,17		1		3
61	100	True	2020-09-16 11:13:49	EN	1	1	2	1			32		1		2	6		4		1,9,4		1.5		1	1						1 ,2,3,4,5,6,9,11,12		2	1		2		2	1,2,3			1,2,18,10,11,17		1		2
62	100	True	2020-09-16 11:16:43	EN	1	2	2	1			32		1		2	6		1		7				1				1			1 ,2,3,5,6		2	1,2,3,5,6		2		2	2.3			1,2,18,8,14,4,9,10,11		2		2
63	100	True	2020-09-16 12:39:05	EN	1	1	2	1			17		1		2	5		4		1,2,3,9,4,6,7		3,5,7	9gag.com	1	1	1	1	1			1 ,2,3,4,5,9,11,12,12		2	1,2,3,5,6		1.2		2	1,2,3			1,2,18,8,14,4,9,10,11,17		1		1	1		Nurse,Pharmacy ,Local Clinic
64	100	True	2020-09-17 00:48:57	EN	1	1	2	1			17		1		2	6		4		1,2,3,9,4,6,7		1,3,4,5		1	1	1	3	3			1 ,3,4,5,9,11		3	1,2,3		2		2	1,2,3			1,2,18,8,14,4,9,10,11		1		1	2
65	100	True	2020-09-17 05:03:31	EN	1	2	2	1			32		1		2	6		4		3					1						1		4	1		2		2	1,2,3			1,2,18,3,8,14,4,9,10,11,17		2		2
66	100	True	2020-09-17 06:30:10	EN	1	2	4	1			21		1		2	6		4		1,3,9,4,6,7		1,4,5,6		1	1						1 ,2,3,4,5,9,11,12,12		3	1,2,3,6		1.2		7	1,2,3			1,2,18,8,14,4,9,10,11,17		1		2
67	100	True	2020-09-17 06:59:16	EN	1	2	3	1			21		1		2	5		7	Resigned	1,9,4,7		1,3,5		1	1	1					1 ,3,4,5,6,9,11,12		2	1,2,3,5,6		2		4	4			1,2,18,8,14,4,9,10,11,17		1		2
68	100	True	2020-09-17 06:59:48	EN	1	1	2	1			16		1		2	6		7		1,2,3,9				2	1	1	2	2	2		1 ,3,4,5,6,9,12		2	1,2,3		2		2	1,2,3			1,2,18,8,14,4,9,10,11		1		3
69	100	True	2020-09-17 07:15:25	EN	1	2	3	1			21		1		2	6		5		1,9,4,7		4.5			1	2	2	2			1 ,2,3,4,5,11		3	1,2,3,5		2		4	1,2,3			1,2,18,8,14,4,10,11		1		2
70	100	True	2020-09-17 07:41:39	EN	1	2	2	1			17		1		1	6		1	Research scholar	1,3,4,7		5.6		1	1	1					1 ,3,5,6,9,11,12,12		3	1,3,6		2		7	1,2,3			1,2,18,8,14,4,9,10,11		1		2
71	100	True	2020-09-17 07:45:14	EN	1	1	4	1			34		1		2	5		9		3,9,7				1	2	1	2	2			1 ,4,5,6,11,12,12		2	1,2,6		2		2	1,2,3			1,2,18,8,4,10,11,17		1		2
72	100	True	2020-09-17 07:50:50	EN	1	2	2	1			2		1		2	5		4		1,2,3,9,4,6,7		1,5,6		3	1	1	2	2			1 ,2,3,4,5,6,9,11,12		2	1,2,3,5		2		4	1,2,3			1,2,18,8,14,4,5,9,10,11,17		1		1	1		Nurse,I treated myself with medicine I already have at home
73	100	True	2020-09-17 07:53:16	EN	1	1	2	1			2		1		2	6		7		1,2,3,9,4,6,7		4,5,6		1	1	1		1			1 ,2,3,4,5,6,9,11,12,12		2	1,2,3,5		2		4	1,2,3,4			1,2,18,8,14,4,9,10,11		1		1	2
74	100	True	2020-09-17 07:56:31	EN	1	2	2	1			17		1		2	5		1		4		5		1	1	1	3	3	3		1 ,4,5,12		5	1,2,3		1.2		3	1,2,3			1,2,18,8,14,4,10,11		1		2
75	100	True	2020-09-17 08:01:54	EN	1	2	2	1			31		1		2	2		1		3,9,4,6,7		1,4,5,6		1	1	1	1	2	3		1 ,2,5,6,9,11,12,12		3	1,2,6,9	Take immunity boosting vitamin tablets	2		7	2.3			1,2,18,8,14,4,9,10,11		1		2
76	100	True	2020-09-17 08:06:15	EN	1	2	2	1			32		1		2	5		4		1,3,4,6,7		1,3,5,6		1	1	1	1	1			1 ,2,3,4,5,6,7,8,9,10 ,11,12,12,13		2	1,2,5		2		2	4			1,2,18,8,14,4,9,10,11		1		2
77	100	True	2020-09-17 08:20:13	EN	1	1	2	1			32		1		2	6		4		1,2,9				1	1		1	1			1 ,3,9,11		2	1,2,3,5		1.2		2	2.3			1,2,18,8,14,4,9,10,11,12		1		1	2
78	100	True	2020-09-17 08:31:22	EN	1	1	2	1			32		1		2	6		7		1,2,3,9,4,7		5.6		1	1	2	2	2			1 ,2,3,4,5,6,8,9,11		2	2,3,5		2		2	2.3			1,2,18,8,14,4,9,10,11,12		1		2
79	100	True	2020-09-17 08:35:19	EN	1	2	2	1			32		1		4	5		4		1.9				1	1						1 ,3,4,5,7,9,12,12		2	1,2,3,5,6		2		7	4			1,2,18,8,9,10,11,17		1		3
80	100	True	2020-09-17 08:46:05	EN	1	2	1	1			2		1		2	2		1		3,9,4,7		5.6		1	1	1	3	3			2,3,4,5,9,11		2	1,2,3		2		2	2			1,2,18,8,14,4,9,10,11,17		1		2
81	100	True	2020-09-17 08:54:09	EN	1	2	2	1			34		1		2	6		1,7		1,9,4		4.5		2	1	1	2	1	3		1 ,2,3,4,5,9,11,12		2	1,2,3,6		2		2	1,2,3,4			1,2,18,8,14,4,9,10,11		1		2
82	100	True	2020-09-17 09:04:03	EN	1	1	2	1			2		1		2	5		4		1,2,3,9,4,6,7,8		5		1	1	1	1	1	1		1 ,5,9,11		3	1		2		2	2			1,2,18,8,14,4,9,11		1		2
83	100	True	2020-09-17 09:05:38	EN	1	2	3	1			16		1		2	6		5		3,9,4,7		1.5		1	1	1	2	2			1 ,2,3,5,9,11		2	1.3		2		2	1,2,3			1,2,18,8,14,4,9,10,11,17		1		2
84	100	True	2020-09-17 09:05:42	EN	1	1	2	1			34		1		2	6		7		7				1	1	1	2	1			1 ,3,5,9,11,12		2	1,5,9	maintain the privacy and hygiene	2		6	4			1,18,9,10,17,15		1		2
85	100	True	2020-09-17 09:16:09	EN	1	2	2	1			17		1		2	5		4		3,9,4		1.5		2	1	3	2	2			1 ,3,4,5,9,11		3	6		2		7	3			1,18,8,4,10		1		2
86	100	True	2020-09-17 09:26:25	EN	1	1	4	1			16		1		2	6		1		1,2,3,9,4,6,7		5.6		1	1	1	1	1		Body contacts	1 ,2,3,4,5,6,9,11,12,12		2	1,2,3,5,6		2		2	1,2,3			1,2,18,8,14,4,5,9,10,11,17		1		2
87	100	True	2020-09-17 09:38:52	EN	1	1	2	1			2		1		2	5		4		1,3,9				1	1		3				1 ,3,5,6,12		2	1.3		2		2	2.3			1,18,8,4,9,10		1		2
88	100	True	2020-09-17 09:49:50	EN	1	1	2	1			5		1		1	5		1,7		2.9				3	1	1	2	2			1 ,3,5,6,9,11		2	9	Better to contact a doctor, take the prescribed medicines and be in isolation.	2		2	2.3			1,2,18,8,14,4,9,10,11		1		1	1		Hospital
89	100	True	2020-09-17 09:50:14	EN	1	2	2	1			26		1		2	5		1,3		1,2,9					1	1					1 ,2,3,4,6,8,9,11,12		2	1,2,3		2		7	1,2,3			1,2,18,4,9,10,11		1		1	2
90	100	True	2020-09-17 09:55:26	EN	1	2	3	1			32		1		2	5		1		3.9					1	1					1 ,2,3,4,5,6,7,8,9,11,12		2	1,2,3		1.2		2	2.3			1,2,18,8,14,4,9,10,11		1		2
91	100	True	2020-09-17 09:59:28	EN	1	2	2	1			32		1		1	6		3		1,2,3,9,4,6,7		5.6		1	1						1 ,2,3,5,6,9,11,12		4	1,2,3,5		1.2		4	2,3,4			1,2,18,8,14,4,10,11		3		2
92	100	True	2020-09-17 10:06:47	EN	1	2	2	1			32		1		2	6		1		1,2,3,9,4,6,7		3,4,6		1	1	1					1 ,2,3,4,5,6,7,9,11,12		4	1,2,5		2		7	1,2,3,4			1,2,18,8,14,4,10,11		1		2
93	100	True	2020-09-17 10:24:35	EN	1	2	2	1			16		1		2	6		1		4		1		1	1						1 ,3,5,6,9,12,12		2	1.2		2		2	2.3			1,18,14,4,10		1		1	2
94	100	True	2020-09-17 10:25:43	EN	1	2	2	1			16		1		2	5		4		1,3,9,4		3,4,6		1	1	1	3	3			1 ,2,3,4,5,6,7,8,9,11,12,12		2	1,2,3,5,6		1.2		2	2.3			1,2,18,8,14,4,9,10,11		1		1	1		Hospital
95	100	True	2020-09-17 10:25:59	EN	1	2	2	1			17		1		2	6		7		1					1						1 ,3,4,5,9,11,12,12		2	1,2,3		2		2	1,2,3			1,2,18,8,14,4,9,10,11		1		1	1		Local Clinic
96	100	True	2020-09-17 10:32:45	EN	1	2	2	1			32		1		2	6		4		1,3,9,4,7		1,3,4,5			1	1					1 ,2,4,5,9		3	1,2,3		1.2		2	2			1,2,18,8,14,4,9,10,11		1		1	1		Local Clinic
97	100	True	2020-09-17 10:44:09	EN	1	1	2	1			36		1		2	5		1		3				3	3	3	3	3	3		1		1	1.6		2		2	1,2,3			1,2,18,8,14,4,9,10,11		1		2
98	100	True	2020-09-17 10:44:12	EN	1	1	2	1			11		1		2	6		1		3.4		1,3,5,6		1	1	2	1	1			1 ,4,5,11,12		2	1,2,3,6		2		7	1.2			1,2,18,8,14,4,9,10,11,17		1		2
99	100	True	2020-09-17 11:06:06	EN	1	1	2	1			17		1		2	6		1		1,3,9,4		5.6		1	1	3	3	3			1 ,2,3,4,5,9,11,12		2	3,5,6		2		3	1,2,3			1,2,18,8,14,4,9,10		1		2
100	100	True	2020-09-17 11:07:19	EN	1	2	2	1			32		1		2	6		1		1,2,3,9,4,7		1,3,4,5,6		1	1	2	1	1			1 ,2,3,4,5,9,11,12		2	1,2,3,5,6		2		2	1,2,3			1,2,18,8,14,4,9,10,11		1		2
101	100	True	2020-09-17 11:08:26	EN	1	1	2	1			36		1		2	5		1		7				3	2	3	3	3	3		1 ,2,3,5,7,8		2	3		1		1	3			1,2,18,3,8,14,4,5,7,10,11		1		2
102	100	True	2020-09-17 11:12:10	EN	1	1	2	1			36		1		2	2		7		1					1						1 ,2,3,4,5,9,11,12		2	1,2,3		2		2	1,2,3			1,2,8,14,4,10		1		1	2
103	100	True	2020-09-17 11:22:49	EN	1	1	2	1			17		1		2	5		4		1,2,3,9,4,6,7		1,4,5		1	1	1	1	3			1 ,2,3,4,5,6,9,12,12,15		3	1,2,3,5,6		2		4	1,2,3,4			1,2,18,8,14,4,9,10,11,17		1		2
104	100	True	2020-09-17 11:31:41	EN	1	2	2	1			36		1		2	5		1		3,9,4,7		1,4,5,6			1	1	1	1			1 ,2,3,4,5,6,11,12,12		3	1,2,3,5		2		3	2.3			1,2,18,8,14,4,10,17		1		2
105	100	True	2020-09-17 11:31:56	EN	1	2	2	1			36		1		2	6		1		1,3,9,4		1,3,5,6			1						1 ,3,5		3	2,3,5,9	Take more protein to immune	2		7	1,2,3			1,2,18,3,8,14,4,10		1		2
106	100	True	2020-09-17 11:40:53	EN	1	1	2	1			32		1		2	6		4		1,2,3,9,4,6,7,8		1,5,6		2	1	1	2	1			1 ,2,3,4,5,9,11,12		2	1,2,3,5,6		1.2		2	1,2,3			1,2,18,8,14,4,9,10,11,17		1		1	1		Hospital
107	100	True	2020-09-17 11:57:50	EN	1	2	2	1			36		1		2	5		5		1					1						1 ,2,3,4,5,6,8,9,11		2	1		2		3	2.3			1,2,18,8,14,4,9,10,11,17		1		2
108	100	True	2020-09-17 12:03:24	EN	1	2	3	1			32		1		2	6		1		1,2,3,9,4		5.6		3	1	1					1 ,2,3,4,5,6,9,11		2	1,5,6		1.2		2	1,2,3,4			1,2,18,8,14,4,9,10,11,17		1		2
109	100	True	2020-09-17 12:10:26	EN	1	2	2	1			16		1		4	5		9		1,2,3,9,4		1,3,4,5,6		1	1	1	3	3			15		2	1,2,3,5,6		1.2		4	1,2,4			1,2,18,8,14,4,9,10,11,17		1		2
110	100	True	2020-09-17 12:26:42	EN	1	1	2	1			36		1		2	6		1		4		1.5		1	1						1 ,2,4,15		5	10		1		6	1.4			16		5		3
111	100	True	2020-09-17 12:51:14	EN	1	2	2	1			36		1		4	5		5		3,9,4		1.5		1	1						3.11		2	1.2		1.2		2	1,2,4			1,2,11		1		1	1		Alternative Medicine doctor ,Hospital,I treated myself with medicine I already have at home
112	100	True	2020-09-17 12:52:48	EN	1	2	2	1			36		1		2	5		1		3,9,4,7		1		3	1	2	2	2	3		1 ,2,3,6,9,11,12		3	1,2,3,5		2		4	1.2			1,2,18,8,14,4,9,10,11		1		2
113	100	True	2020-09-17 13:13:55	EN	1	2	2	1			32		1		2	6		1,3		1,2,9,4,7		3,4,5		1	1			1			1 ,2,3,4,5,9		2	1,2,3,5,6		1.2		4	1,2,3,4			1,2,18,8,14,4,9,10,11		1		1	1		I treated myself with medicine I already have at home,I treated myself with traditional cures, for example, herbs
114	100	True	2020-09-17 13:24:50	EN	1	1	2	1			36		1		2	6		4		1,3,4,7		1.6		2	1	3	3	3			1 ,3,5,9,11		2	1,2,3,5,9	Doctor checkup, quarantine, isolation	1.2		2	1,2,3			1,2,18,8,14,4,5,10,11		1		2
115	100	True	2020-09-17 13:44:27	EN	1	2	2	1			34		1		2	5		4		9,4,6,7		4,5,6		1	1	1	1	1			1 ,2,3,4,5,6,9,11,12,12		2	1,2,3,5,6		1.2		2	1,2,3			1,2,18,8,14,4,9,10,11,17		1		2
116	100	True	2020-09-17 14:20:40	EN	1	1	2	1			36		1		2	5		1		3				1	1	1	1	1			1 ,2,3,4,5,9,11		2	1,2,3		1,2,4		2	1,2,3			1,2,18,8,14,4,9,10,11,17		2		2
117	100	True	2020-09-17 17:20:02	EN	1	2	4	2		3			1		1	M	Prefer not to say	9		1,2,4,6,7,8		1,3,4,5,6			1				1		1 ,2,3,4,5,6,9,11,12,12		2	1,2,3,9	Quarantine if a test shows positive and call a medical professional if symptoms worsen	2		2	2,3,4			1,2,18,8,14,4,9,10,11		1		2
118	100	True	2020-09-17 19:37:54	EN	1	2	2	1			12		1		2	5		1		1,4,7		4.6		2	2	2	2	2	2		15		1	9.1		6		6	2			1.2		5		2
119	100	True	2020-09-17 19:52:16	EN	1	2	3	1			36		1		2	5		4		1,2,3,9,4,6,7		1,4,5,6		1	1	1	1	1			1 ,2,3,4,5,6,7,8,9,10 ,11,12,12,13,14		2	1,2,3,5,6		2		2	1,2,3,4			1,2,18,8,14,4,5,7,9,10,11,17		1		2
120	100	True	2020-09-17 21:20:50	EN	1	2	2	1			36		1		2	5		1		3				2	1	1	2	2	3		1 ,3,8,9,11		2	1,2,3,5		2		7	1,2,3			2,18,3,8,14,4,9,10,11		1		2
121	100	True	2020-09-17 21:24:06	EN	1	1	2	1			26		1		2	6		4		1,3,9				1	1	1					1 ,2,4,9,11		3	1,2,3,5		2		2	2.3			1,2,18,8,14,4,9,10,11		1		2
122	100	True	2020-09-17 21:46:58	EN	1	1	3	1			36		1		1	5		4		3,9,4		1		3	1						1 ,3,4,5,6,11,12		2	1,2,3,5		2		4	2.3			1,2,18,8,4,10		1		2
123	100	True	2020-09-17 21:54:11	EN	1	1	2	1			32		1		2	6		4		1.8				3	3	3	3	3	3		15		3	10		6		6	I don't know			16		3		3
124	100	True	2020-09-17 22:13:26	EN	1	1	2	1			32		1		2	6		4		3,9,4,6,7		1,4,5			1	1	1	1			1 ,2,3,5,9,11		3	1,3,6		2		4	1,2,3			1,2,18,8,14,4,5,9,10,11,17		1		2
125	100	True	2020-09-17 23:42:59	EN	1	2	2	1			36		1		2	5		4		3				3	1	2	2	2			1 ,3,4,5,6,9,11		3	1.2		2		2	1,2,4			1,2,18,8,14,4,10,11		1		2
126	100	True	2020-09-18 01:16:21	EN	1	1	4	1			32		1		1	6		3		1,2,3,9,4,6,7		1.3		2	1	1	2	2			1 ,2,3,4,5,6,8,11,12,12		2	1,2,3,9	Go under medical care	2		2	2.3			1,2,18,8,14,4,9,10,11		3		1	1		General Physician / Practitioner (GP in general practice)
127	100	True	2020-09-18 01:28:14	EN	1	2	2	1			36		1		2	2		1		9,4,7		1.4		1	1	1					1 ,2,3,4,5,6,9,12,12		2	1,2,3,6		2		2	1,2,3			1,2,18,8,14,4,9,10,11,17		3		2
128	100	True	2020-09-18 01:36:14	EN	1	2	2	1			31		1		1	5		1		3.9				2	1	1	2	2			1 ,2,3,5,6,9,11,12,12		2	1,2,3		2		2	1,2,3			1,2,18,8,14,4,9,10,11		1		2
129	100	True	2020-09-18 01:38:48	EN	1	2	2	1			32		1		2	5		1		1					1	1	2				1 ,2,3,4,5,6,9,11,12		2	1,2,3,6		2		2	1,2,3			1,2,18,8,14,4,10		1		2
130	100	True	2020-09-18 01:59:44	EN	1	1	2	1			12		1		2	6		1		3,9,4,7		4,5,6		1	1	1					1 ,3,4,5,11		2	1.2		2		4	1,2,3			1,2,18,8,14,4,9,10,11,17		1		2
131	100	True	2020-09-18 02:30:09	EN	1	2	2	1			9		1		2	5		1		3,9,4		4			1	1					1 ,2,3,4,5,9,12		2	2		2		4	1,2,3			2,14,4,10,11		1		1	2
132	48	False	2020-09-18 02:41:03	SA-AF	1	2	5	2		9			1		1	5								2	1	2	2	2			1		2	1		2		2
133	100	True	2020-09-18 03:16:49	EN	1	2	3	1			21		1		2	5		7		4.7		1,5,6		1	1	3	2	2			1 ,2,3,4,5,6,9,11		2	1,3,6		2		2	2			1,18,8,4,9,10		1		2
134	100	True	2020-09-18 03:41:26	EN	1	2	2	1			31		1		2	5		1		4		5		2	1	1	2	2			1 ,3,5,6,9,11,12,12		3	1,2,3		1.2		4	2.3			1,2,8,4,10,11		1		2
135	100	True	2020-09-18 07:50:57	EN	1	1	2	1			26		1		2	5		4		1				1	1	1	2	2	3		11.15		5	2,3,6		1		6	1,2,3			1,2,18,8,14,5,7,10,11,12,17		1		2
136	100	True	2020-09-18 09:14:54	EN	1	1	2	1			15		1		2	5		1		1,3,9,4,7		1,4,6		1	1	1	1	1			1 ,2,3,4,5,11,12		2	1,2,3,6		1.2		2	1,2,3			1,2,18,8,14,4,9,10,11,17		1		2
137	100	True	2020-09-18 09:17:45	EN	1	2	2	1			36		1		2	5		1		3,9,4		1		1	1	1	2	2			1 ,3,4,5,6,9,11,12		2	1,2,3		1.2		2	1,2,3			1,2,18,8,14,4,9,10,11		1		2
138	100	True	2020-09-18 09:47:04	EN	1	2	3	2		9			1		2	6		4		1,3,9,4,6,7		1		2	1	1	2	2			1 ,3,4,5,9,11,12		2	1.2		2		2	2.3			1,2,18,8,14,4,9,10,11		1		1	2
139	100	True	2020-09-18 11:53:47	EN	1	1	2	1			17		1		4	5		4		1,3,9,4		6		1	1	2	2	2			1 ,2,3,4,5,6,11,12		2	1		1.2		2	2			1,2,18,8,14,10,11		1		2
140	96	False	2020-09-18 15:13:29	EN	1	2	4	2		9			1		2	6		5							1	1					1 ,2,3,4,5,9,12,12,13		2	1.2		1.2		2	2,3,4			1,2,18,8,14,4,9,11		1		1	1		General Physician / Practitioner (GP in general practice)
141	100	True	2020-09-19 01:18:41	EN	1	2	2	1			31		1		2	6		1		2,3,9,4,7		4.5		1	1	3	2	2	3		1 ,2,3,4,5,6,8,9,11		2	1,2,5		2		2	1,2,3			1,2,18,8,14,4,9,10,11		1		1	2
142	100	True	2020-09-19 08:04:16	EN	1	2	2	1			21		1		2	6		4		1,2,3,9,4,6,7		1,4,5		1	1	1					1 ,2,4,5,9		5	1,2,3,5		1.2		2	2.3			1,2,18,8,4,9,10,11		1		1	2
143	100	True	2020-09-19 08:48:03	EN	1	1	2	1			16		1		2	5		4		9,4,6,7		1.5		1							3,5,9,11,12		3	1,2,5,6		2		2	2.4			1,2,18		1		2
144	100	True	2020-09-19 10:35:52	EN	1	1	1	1			20		1		2	2		1		1.3				1							1 ,5,11		2	2.5		1		2	2			1,2,18,8,14,4,9,10		1		2
145	100	True	2020-09-19 10:58:10	EN	1	2	2	1			17		2		2	6		4		1,3,4,6,7		1,5,6		1	1	1	3	3			1 ,3,5,9,11		2	1,2,5		1.2		7	1,2,3			1,2,18,8,14,4,9,10,11,17		1		2
146	28	False	2020-09-19 11:08:27	EN	1	2	3	1			17		1		2	6		4		1.2
147	100	True	2020-09-19 11:22:15	EN	1	2	1	1			20		1		2	2		1		3				3	1	1	3				1 ,3,4,5,9,11		2	1,2,3,6		1.2		2	1,2,3,4			1,2,18,8,14,4,10,11,17		1		2
148	100	True	2020-09-19 11:38:21	EN	1	1	1	1			20		1		2	2		1		2,3,9,4		4,5,6		1	1						1 ,2,3,7,9,11,12,12		2	1,5,6		2		4	1,2,3,4			1,18,8,14,4,9,10		1		2
149	100	True	2020-09-19 11:51:28	EN	1	1	1	1			7		1		2	2		1		1,3,4		4.5		3	1	1	1	1			1 ,2,3,5,9,11,12		2	1,2,3,5,6		1.2		7	1,2,3			1,18,8,14,4,5,9,10,11,17		1		2
150	100	True	2020-09-19 12:02:24	EN	1	2	1	1			20		2		2	2		1		3.4		5			1						1 ,3,5,9,11		2	2,3,5,6		2		2	1.2			1,18,8,14,4,10		1		2
151	100	True	2020-09-19 12:13:25	EN	1	2	1	1			20		1		2	2		1		1,2,3,9,4		5		1	1	1	1	2			1 ,5,9,11,12		2	2.3		1.2		2	1,2,3			1,2,18,8,14,4,9,10,11,17		1		1	1		Alternative Medicine doctor
152	100	True	2020-09-19 12:26:50	EN	1	1	1	1			20		1		2	2		1		3,9,7				1	1	1	2	3			1 ,2,3,5,11		2	1,2,6		2		7	1,2,3			1,2,18,8,14,4,9,10,11,17,20	Using of spices, Herbs like : Tinospora Cordifolia (Giloy/Giloe), Turmeric ; Take proper diet (i.e. : meals)	1		2
153	100	True	2020-09-19 18:52:51	EN	1	2	1	1			20		1		2	2		1		1,3,7				1	1	1	2	2	2		1 ,2,5,6,9,11		3	2		2		2	1,2,3			1,2,18,3,8,14,4,10,11		1		2
154	100	True	2020-09-19 18:58:27	EN	1	1	2	1			32		1		2	5		4		3,9,4,6,7		1,4,5		1	1	1	2	2			1 ,2,3,5,9		2	1,2,3,5		2		2	2.3			1,2,18,8,14,4,10,11		5		2
155	100	True	2020-09-19 20:00:13	EN	1	2	1	1			20		1		2	2		1		3.7				1	1	2	1	1	3		1 ,3,5,9,11		3	2,3,5,6		2		2	1.2			1,2,18,8,14,4,5,7,9,10,11,17		1		2
156	100	True	2020-09-19 21:19:20	EN	1	2	2	1			20		1		2	6		3		1,3,9,4,6,7		1,3,4,5,6,7		3	2	3	3	2	3		1 ,4,5,15		4	1.5		2		2	1,2,5			1,2,18,3,8,14,9,10,11		1		1	1		Nurse,Alternative Medicine doctor ,Local Clinic,Hospital,I treated myself with medicine I already have at home
157	100	True	2020-09-19 22:15:44	EN	1	2	1	1			20		1		2	5		1,4		1,3,4,7		4.5		2	1	1	1	1			1 ,4,5,11		2	1,2,6		1.2		4	1,2,3			1,2,18,8,4,9,10,11		1		2
158	100	True	2020-09-19 22:27:50	EN	1	2	1	1			20		1		2	2		1		3,9,4,7		4.5		3	3	3	3	3			1 ,5,11		2	3.5		2		2	2.3			1,2,18,8,14,4,5,9,10,11,17		1		2
159	100	True	2020-09-19 22:55:00	EN	1	2	1	1			20		1		2	1		1		3				2	1	1	2	2			5.15		2	10		2		5	2			2,18,8,14,4,9,10,11		1		2
160	100	True	2020-09-19 23:13:36	EN	1	1	1	1			20		1		2	2		1		1,2,3,9,4,6,7		4,5,6		1	1						1 ,2,3,4,5,12		2	1,2,3,6,10		1.2		6	1,2,3			1,2,18,8,14,4,5,9,10,11,17		1		2
161	100	True	2020-09-19 23:39:11	EN	1	2	1	1			13		2		2	2		1,3,4,5,8,10,7,P		9				1							1 ,2,3,4,5,6,7,8,9,10 ,11,12,12,13,14		1	1,2,3,5,6,9		1		1	2			1,2,18,8,14,4,5,7,9,10,11,17		1		2
162	100	True	2020-09-19 23:50:25	EN	1	2	1	1			20		1		2	2		1		1,3,9,4,7		3		1	1	1					1 ,4,5,9,11		2	1,2,6		1.2		2	2.3			1,2,18,8,14,4,9,10,11		1		2
163	100	True	2020-09-19 23:57:07	EN	1	2	2	1			20		1		2	1		1,3,4,5,8,10,7,P		1,2,3,9,4,6,7,8		1,3,4,5,6,7		3	3	3	3	3	3		1 ,2,3,4,5,6,7,8,9,10 ,11,12,12,13,14,15		2	1,2,3,5,6,9,10		1		2	1,2,3,4,5,6,8,I don't know			1,2,18,3,8,14,4,5,7,9,10,11,12,17,15,16,20		1		2
164	100	True	2020-09-20 00:18:10	EN	1	2	1	1			20		2		2	2		1		9.4		4		2	1	1	2	2	2		1 ,4,5,11		2	1,2,3,5,6		2		6	1,2,3			1,2,18,8,14,4,9,10,11,17		1		2
165	100	True	2020-09-20 00:36:30	EN	1	1	1	1			20		1		4	2		1		4		4		1	1	1	3	3			3		2	10		2		6	3			2,18,8,14,4,10,11,17		1		2
166	100	True	2020-09-20 00:36:34	EN	1	1	1	1			20		1		4	2		1		3.4		1,4,6		1	1	3	3	1			1 ,5,9,11		2	10		2		4	1,2,3			1,2,18,8,14,4,9,10,11		1		2
167	100	True	2020-09-20 00:54:22	EN	1	1	1	1			20		1		2	2		1		3,9,4,7		4		1							1 ,9,11,12,12		5	3		1.2		2	2.3			1,2,18,8,14,4,9,10,11		1		2
168	100	True	2020-09-20 01:07:48	EN	1	1	2	1			9		1		2	2		1		3				1	1	2	2	2			1 ,2,3,4,11		2	1,2,3,5,9,10	Eat and drink hot above 75 degree Celsius because it is the best easy way to kill corona virus	1.2		7	1,2,3			1,2,18,8,14,4,5,7,10,11,17		1		2
169	100	True	2020-09-20 02:56:26	EN	1	2	2	1			16		1		2	6		1		1,2,3,9,4,7		1,3,4,5,6		1	1						1 ,2,4,5		2	1,2,3		2		2	1,2,3			1,2,18,8,4,10,11		1		2
170	100	True	2020-09-20 03:38:48	EN	1	2	1	1	Bhopal,MP (INDIA)						4	2		1		1				1	1	1	1	1	2		1 ,3,4,5,11		2	2.3		1.2		2	1,2,3			1,2,18,8,14,4,5,9,10,11,17		3		2
171	100	True	2020-09-20 06:00:15	EN	1	1	3	1			17		1		2	6		4		1,2,3,9,4,6,7		5		1	1	1	3	3			1 ,3,4,6,9,11,12,12		2	1,2,3,6		1.2		3	1,2,3			1,2,18,8,14,4,9,10,11,17		1		2
172	100	True	2020-09-20 07:02:06	EN	1	2	2	1			36		1		2	5		7		1,2,3,9,6,7											1 ,2,3,4,5,6,7,8,9,10 ,11,12,12,13,14		2	1,2,3,5,6		2		2	1,2,3,4,5			1,2,18,8,14,4,9,10,11,17		1		2
173	100	True	2020-09-20 07:07:24	EN	1	2	2	2		9			1		2	5		1		3				1	1	1	2	2			1 ,2,3,4,5,6,9,11,12		2	1,2,3		2		4	2.3			1,2,18,8,14,4,9,10,11		1		1	2
174	100	True	2020-09-20 08:25:00	EN	1	1	2	1			15		1		2	5		1		1				1	1	2		1			1 ,2,4,5,9,11,12		2	1,2,6		6		2	2			1,2,18,8,14,4,9,10,11		1		2
175	100	True	2020-09-20 10:14:34	EN	1	1	2	1			15		2		2	5		1		2,3,9,4,7		3,5,6		1	1						1 ,3,9,11		2	1.2		2		7	1,2,3			1,2,18,8,14,4,10,11		1		2
176	100	True	2020-09-20 18:58:05	EN	1	1	5	1			9		1		1	6		5		1,3,4,7		5			1						1 ,2,3,5,6,9,11,12,12		2	1,2,3,5		2		2	2.3			1,2,18,8,14,4,9,10		1		2
177	100	True	2020-09-20 19:33:38	EN	1	2	3	1			17		1		2	6		5		1					1						1 ,3,5,9,11		2	1		2		2	1,2,3			1,2,18,8,14,4,9,10,11		1		2
178	100	True	2020-09-20 19:55:04	EN	1	1	7	1			17		1		1	5		8		3				3	1	1	3	3			1 ,2,3,5,9,11		3	1,2,3,5,9	Isolation	2		4	2,3,4			1,18,8,14,4,9,10,11		1		2
179	100	True	2020-09-20 20:51:18	EN	1	2	6	1			9		1		2	6		8		3				1							1 ,3,5,9,11		2	3		2		2	3			1.8		1		2
180	100	True	2020-09-20 20:58:40	EN	1	1	2	1			2		1		2	6		5		1,2,3,9,4,7		3,4,5,6		2	1	1	2	2			1 ,2,4,5,11		2	1,3,6		2		2	1,2,3			1,2,18,8,14,4,5,10,17		1		2
181	100	True	2020-09-20 21:05:26	EN	1	1	6	1			17		1		2	5		5		1,3,9,4,7		1.5			1						1 ,2,3,5,9,11,12		2	1,2,3		2		4	1,2,3			1,2,18,8,14,4,9,10,11		1		2
182	100	True	2020-09-20 21:38:39	EN	1	1	5	1			21		1		2	6		10		1,2,3,9,4,7		3.6		2	1	1	3	2			1 ,2,3,4,5,7,9,11,12		2	1,2,3,5,6		2		7	2.3			1,2,18,8,14,4,5,9,10,11,17		1		3
183	100	True	2020-09-20 22:21:28	EN	1	1	6	1			12		1		1	5		8		3				1	1	1	3	3			1 ,2,3,4,5,9,11		2	1,2,3		1.2		2	1,2,3			1,2,18,8,14,4,9,10,11		1		2
184	100	True	2020-09-20 22:30:13	EN	1	2	6	1			9		1		2	6		5		3,9,4,7		5			1						1 ,3,5,6,12		2	1,2,3		2		2	2.3			1,2,18,8,14,4,9,10,11,17		1		2
185	100	True	2020-09-21 01:05:51	EN	1	2	5	1			9		1		2	5		7		9,4,7		5		1	1	1	1	1			1 ,2,3,4,5,6,7,8,9,11,12,12		2	1,2,3,6		2		2	2.3			1,2,18,8,14,4,9,10,11,17		1		2
186	100	True	2020-09-21 01:09:08	EN	1	2	5	1			35		1		1	5		5		3,9,4,7		5.6		1	1						1 ,2,3,5,6,9,11,12		2	1,2,3,6		1.2		7	1,2,3			1,2,18,8,14,4,10,11,17		1		2
187	30	False	2020-09-21 06:16:36	EN	1	2	4	1			7		1		1	5		8		2
188	100	True	2020-09-21 08:14:44	EN	1	2	2	1			29		1		2	6		4		9.4		3.4		1	1	1		1			1 ,2,3,4,5,9,11,12		2	1,2,3,6		2		4	1,2,3			1,2,18,8,14,4,9,10,11,17		1		2
189	100	True	2020-09-21 08:37:13	EN	1	1	2	1			34		1		2	6		4		1,2,3				1	1	1	3	3			1 ,2,3,5,9,11,12		2	2,3,5		2		6	2.3			1,2,18,8,14,4,9,10,11,17		1		2
190	100	True	2020-09-21 08:41:26	EN	1	2	2	1			29		1		4	6		4		4		1,3,4,5,6		1							1 ,2,3,4,5,8,11		2	2,3,5		1		2	1,2,3,4			1,2,18,3,8,14,4,9,10,11,17		1		2
191	100	True	2020-09-21 08:47:19	EN	1	1	2	1			15		1		2	2		1		1,3,9,4,7		1,4,5,6		1	1	2	2	1			1 ,2,4,11,12,12		2	1.2		2		4	1,2,3			1,2,18,8,14,4,9,10,11		1		2
192	100	True	2020-09-21 08:52:21	EN	1	2	2	1			34		1		4	6		1,7		3,9,4,7		4,5,6		1	1	2	2	2	3		1 ,2,3,5,9,11,12		2	1.2		2		2	1,2,3			1,2,18,14,4,10,11,17		1		1	2
193	100	True	2020-09-21 09:01:54	EN	1	1	2	1			36		1		2	5		1		1				1	1	1	3	3			1 ,2,3,4,5,9,11,12,12		3	1,2,3		2		4	2.3			1,2,18,8,14,4,9,10,11		1		2
194	100	True	2020-09-21 09:04:54	EN	1	2	2	1			21		1		2	5		4		1,3,7				1	1	1	2	2	3		1 ,2,4,5,9		2	1.2		2		2	1,2,3,8		Pregnant women and others who are immuno compromised	1,2,18,8,14,4,9,10,11		1		2
195	100	True	2020-09-21 09:32:49	EN	1	1	2	1			21		1		2	6		1,3		1,2,3,9,4,7		1.6			1	1					1 ,3,4,5,9,11		2	1,2,3,5,6		2		2	2.3			1,2,18,8,14,4,9,10,11		1		2
196	0	False	2020-09-21 13:38:56	EN	1	2	4	2
197	100	True	2020-09-21 17:37:42	EN	1	1	2	1			2		1		2	5		5		3				1	1	2	2	1			1 ,2,3,5,9,11		2	1.3		1.2		2	1,2,3			1,2,18,8,14,4,9,10,11,17		1		1	2
198	100	True	2020-09-21 23:39:39	EN	1	2	2	1			36		1		2	6		1		1,3,4		1.6			1	1					1 ,3,5		3	3		2		7	1,2,3			1,2,18,14,4,5,10,11		3		2
199	100	True	2020-09-21 23:40:10	EN	1	2	2	1			36		1		2	5		1		3				1							1 ,2,3,4,5,6,11,12		2	1.2		2		3	1,2,3			1,2,18,8,14,4,9,10,11		1		2
200	100	True	2020-09-21 23:57:05	EN	1	2	2	1			36		1		2	6		5		1,2,3,9,4		1,3,4,5,6		2	1						1 ,3,5		3	3		1.2		7	1,2,3			1,2,18,8,14,4,10		1		2
201	100	True	2020-09-22 00:27:40	EN	1	2	2	1			10		1		4	7	Diploma in Elementary Educational	4		2,3,9,4,6,7		1,4,5,6			1	1	3				1 ,3,5,11,12		2	2,3,6		1.2		2	1,2,3,4			1,2,18,8,14,4,9,10,11,17		1		2
202	100	True	2020-09-22 00:43:24	EN	1	2	2	1			10		1		2	5		9	Internship	1,3,9,4,6,7		1,4,5,6									1 ,2,3,4,5,11		2	1		1.2		2	1,2,3			1,2,18,8,14,4,10,11		1		2
203	100	True	2020-09-22 00:48:56	EN	1	1	1	1			4		2		2	5		1		1.3				1	3	1	2	3			1 ,2,3,4,5,6,9,11,12		2	1,2,3,6		1.2		2	1,2,3,4			1,2,18,8,14,4,9,10,11,17		1		2
204	100	True	2020-09-22 00:57:05	EN	1	1	3	1			20		1		2	5		4		3,9,4		1,5,6		2	1	3	1	3	3		1 ,3,5,9,11		2	3.6		2		2	1.2			1,2,18,8,14,4,9,10,11		1		2
205	100	True	2020-09-22 02:07:52	EN	1	2	2	1			30		1		2	5		1		1,2,3,9,4		1,4,6		1	1	1		1			1 ,2,3,5,11		2	1,2,3		1.2		4	1,2,3			1,2,18,8,14,4,9,10,11		1		2
206	100	True	2020-09-22 02:16:23	EN	1	2	2	1			4		1		2	6		1		1,2,3,9,4,6,7		1,3,4,5,6		1	3	1	2	1			1 ,2,3,4,5,6,8,9		2	1,2,3,5,6		1.2		7	1,2,3,4			1,2,18,3,8,14,4,11,17		1		1	1		I treated myself with medicine I already have at home
207	100	True	2020-09-22 08:10:05	EN	1	2	2	1			4		1		2	6		1		1,3,9,4		1,3,4,5,6		1	1				1		1 ,2,3,4,5,12		2	1,2,6		1.2		2	1.2			1,2,18,8,14,4,10,11,17		1		2
208	95	False	2020-09-22 08:30:07	EN	1	2	2	2		9			1		2	5		1,3		1,3,4		5		2	1	2	2	2			1 ,2,3,4,5,9,11,12,12		2	1,2,3		2		2	2.3			1,2,18,8,14,4,9,10,11		1		1	1		General Physician / Practitioner (GP in general practice)
209	100	True	2020-09-22 09:12:30	EN	1	2	2	1			9		1		2	6		1		1,3,9,4,7		4		1	1	1					1 ,3,5,7,9,11,12		2	1,2,3		2		2	2.3			1,2,18,8,14,4,10,11		1		2
210	100	True	2020-09-22 09:19:02	EN	1	2	2	1			20		2		2	6		4		1,2,3,9,6,7				1	1	1					1 ,3,5,9		2	1,2,3,5,6		2		7	1,2,3,4			1,2,18,8,14,4,9,10,11		1		2
211	100	True	2020-09-22 09:22:38	EN	1	2	2	1			12		1		1	6		1		1,2,3,9,4,6,7		1.6		3	1	1	2	2			1 ,2,3,4,5,6,9,11,12		4	1,2,3,5,6		2		2	1,2,3,4			1,2,18,8,14,4,9,10,11		1		2
212	100	True	2020-09-22 09:45:46	EN	1	1	2	1			34		1		4	6		1		4		4,5,6		1	1	1	2	2			1 ,2,3,4,5,9,11,12		2	2,3,5,6		2		2	1,2,3			1,2,18,8,14,4,9,10,11		1		1	1		Pharmacy ,Local Clinic
213	100	True	2020-09-22 09:52:14	EN	1	1	2	1			9		1		2	6		1,7		1,2,3,4		4.6		1	1	3	3	3			1 ,2,4,5,9,11,12		2	1,2,5,6		1.2		2	4			1,2,18,8,14,4,9,10,11		1		2
214	100	True	2020-09-22 10:11:13	EN	1	1	2	1			10		1		2	6		4		3				1	1	1	1	1	3		1 ,5,9,11		3	1		2		2	2.3			1,2,18,8,14,4,10		1		2
215	100	True	2020-09-22 10:27:14	EN	1	1	2	1			7		1		2	6		3		1,3,9,4,6,7		1,3,5,6		1	1						1 ,2,3,5,9,11,12		3	1.2		1.2		7	1,2,3			1,2,18,8,14,4,9,10,11		1		2
216	100	True	2020-09-22 11:23:48	EN	1	2	2	1			20		2		2	6		4		1,2,3,9,4,6,7		1.5		1	1	1	1	1			1 ,2,3,5,11,15		2	1,2,3,5,6		2		4	1,2,3			1,2,18,8,14,4,9,10,11		1		2
217	100	True	2020-09-22 11:25:06	EN	1	2	2	1			17		1		2	5		7		1,3,9,4,7		4,5,6		1	1						1 ,2,3,4,5,9,11,12,12		2	1,2,3,6		1.2		2	1,2,3			1,2,18,8,14,4,9,10,11		1		2
218	100	True	2020-09-22 12:43:09	EN	1	1	4	1			16		1		1	6		4		2,3,9				2	1	2	2	2			1 ,2,3,4,5,6,7,9,11,12		2	1.3		2		2	2.3			1,2,18,8,14,4,9,10,11		1		2
219	100	True	2020-09-22 13:15:35	EN	1	2	3	1			4		1		2	6		4		1,2,3,9,4,6,7		1,3,4,5,6		1	1	2	2	2			1 ,2,3,4,5,9,11		2	1,2,3,5,6		2		2	1,2,3			1,2,18,8,14,4,9,10,11,17		1		2
220	100	True	2020-09-22 21:34:47	EN	1	2	2	1			7		1		2	5		1		3,9,7											1 ,2,5,12		2	1,2,3,5,6		1		2	2,3,4			2,18,8,14,4,5,9,10,11,12,17,15		1		2
221	100	True	2020-09-22 22:07:34	EN	1	1	3	1			35		1		2	6		1		1,2,3,9,4,7		1,5,6		2	1	1	3	3			1 ,2,4,5		2	1,2,3,5,6		1.2		4	1,2,3			1,2,18,8,14,4,10,11		1		2
222	100	True	2020-09-22 22:39:17	EN	1	1	6	1			35		1		2	5		8		1,3,4,7		1,5,6		1	1						1 ,2,3,4,5,7,9,11,12		2	1,2,3,5,6,9	Anti energy	2		7	4			1,2,18,8,14,4,9,10		1		2
223	28	False	2020-09-22 23:05:26	EN	1	1	2	1			2		1		2	5		4
224	100	True	2020-09-22 23:09:43	EN	1	1	2	1			7		1		2	6		1		1,3,9,4,8	TV	1.6		1	1	1	1	1			1 ,2,3,4,5,8,9,11		2	1,2,3,6		2		2	2.3			1,2,18,8,14,4,9,10,11		1		1	2
225	30	False	2020-09-22 23:17:48	EN	1	2	2	1			2		1		2	6		1		3
226	100	True	2020-09-22 23:18:01	EN	1	2	2	1			17		1		2	5		7	Still am not working	1				1	1						1 ,2,3,4,5,6,9,11,12		2	1,2,3,5,6,9	Avoid cold food items or drinks	2		6	1,2,3			1,2,18,8,14,4,5,9,10,11,17		1		2
227	95	False	2020-09-22 23:23:22	EN	1	2	2	1			17		1		2	6		4		3				1	1	2	2	2	2		1 ,2,3,4,5,6,9,11		3	1,2,3,6		2		4	1,2,3			1,2,18,8,14,4,9,10,11		1		2
228	47	False	2020-09-23 00:05:26	EN	1	2	4	1			17		1		2	6		4		3				3	1	1	3	1			1 ,2,3,4,5,11,12		3	1,3,5		2		2
229	100	True	2020-09-23 00:06:34	EN	1	1	2	1			22		1		4	2		1		1,2,9,4,7		6			1	1					1 ,3,4,5,11,12		3	1.5		2		4	2.3			1,2,18,8,14,4,9,10,20	Eating homemade cooked food, and avoid eating raw.	1		2
230	47	False	2020-09-23 00:07:29	EN	1	1	2	1			2		1		2	5		4		7				3	3	3	1	2	2		1		2	2		4		2
231	2	False	2020-09-23 00:38:25	SA-AF	1	2	4	2
232	28	False	2020-09-23 00:43:34	EN	1	1	5	1			17		1		2	5		5
233	100	True	2020-09-23 00:55:55	EN	1	1	2	1			9		1		2	6		1		1,2,3,9,4,7		1,5,6		1	1	3	3	3	3		1 ,2,3,4,5,6,9,11,12		2	1,2,3,5		2		2	1,2,3			1,2,18,8,14,4,9,10,11		1		2
234	30	False	2020-09-23 00:57:13	EN	1	1	2	1			9		1		2	5		3		4
235	30	False	2020-09-23 01:58:08	EN	1	1	2	1			17		1		2	2		4		2
236	30	False	2020-09-23 02:33:50	EN	1	2	5	1			2		1		2	5		4		1
237	47	False	2020-09-23 04:09:58	EN	1	1	2	1			2		1		2	6		4		1,2,3,9,4,6,7		5.6		1	1	1	1	1			1 ,2,3,4,5,6,7,8,9,10 ,11,12,12,13		2	1,2,3,5,6		2		4
238	70	False	2020-09-23 06:15:17	EN	1	1	2	1			2		1		2	6		1		1,2,3,9,4,7		1		1	1	3	2	3			1 ,2,3,4,5,9,11,12,12		2	1,2,3,5		1.2		2	1,2,3			1,2,18,8,14,4,5,9,10,11,17		1		2
239	100	True	2020-09-23 07:49:25	EN	1	2	5	2		3			1		2	6		4		1,2,3,9,4		1,3,5		1	1	2	2	2			1 ,2,3,4,5,6,9,11,12		2	1,2,3		2		2	2.3			1,2,18,8,14,4,9,10,11		1		1	2
240	100	True	2020-09-23 08:15:40	EN	1	2	5	2		9			1		1	6		5		2,3,8				2	1	1	2	2			1 ,2,3,4,5,6,7,9,11,12		2	1,2,3		2		2	2.3			1,2,18,8,14,4,9,10		1		2
241	100	True	2020-09-23 08:16:32	EN	1	1	2	2		3			1		2	5		7		7				1	1	1	1	1			1 ,2,3,4,11,12		3	1.3		2		2	2			1,2,18,8,14,4,9,10,11		1		2
242	100	True	2020-09-23 08:18:33	EN	1	2	5	2		4			1		2	5		5		4		1.5			1	1					1 ,2,3,4,5,6,9,11,12,12		2	1,2,3,5,6		1.2		2	2.3			1,2,18,8,14,4,9,10,11,17		1		2
243	100	True	2020-09-23 08:19:13	EN	1	2	4	2		3			1		2	6		5		9				1	1	1	1	1			1 ,2,3,6,8,9,11,12		2	1,2,3		2		4	2.3			1,2,18,8,4,9,10,11		1		2
244	100	True	2020-09-23 08:19:45	EN	1	2	5	2		3			1		2	2		8		1					1	1					1 ,3		2	1,2,3,5		2		2	2			1,2,18,8,14,4,5,10,11		1		2
245	100	True	2020-09-23 08:38:21	EN	1	2	5	2		3			1		2	6		5,7		3.9					1	1					1 ,2,3,4,5,6,9,11,12		2	1,2,3		2		2	2.3			1,2,18,14,4,9		1		1	2
246	100	True	2020-09-23 08:39:47	EN	1	2	3	2		5			2		2	5		5		1,3,9,4,7		1,2,4,5,6			1						1 ,2,3,4,5,11,12		2	1,2,3,6		2		2	2.3			1,2,18,8,14,4,9,10,11		1		2
247	100	True	2020-09-23 08:46:03	EN	1	2	5	2		3			1		2	2		5		3				1	1	3	2	2			1 ,2,3,4,5,9,11,12,12		2	1,2,3		1.2		2	2.3			1,2,18,8,14,4,9,10,11,17		1		2
248	100	True	2020-09-23 08:50:17	EN	1	2	4	2		3			1		2	6		4		1,3,7					1	1					1 ,2,3,4,5,9,11,12		2	1,2,5		2		2	2.3			1,2,18,8,14,4,9,10,11		3		1	1		Hospital,General Physician / Practitioner (GP in general practice)
249	100	True	2020-09-23 08:51:09	EN	1	2	6	2		3			1		2	2		5		1,3,9,4		1,3,4,5,6		1	1					Touching face	1 ,2,3,4,5,9,11,12,12		2	2		1.2		2	2.3			1,2,3,8,14,4,9,10,11		1		2
250	100	True	2020-09-23 09:15:23	SA-AF	1	2	5	2		3			1		1	5		10,1	Is nou terug by die skool	1,3,9,4,6,8	Vakbonde	1.5			1	1					2,3,5,6,9,11,12,12		3	1,2,3		1.2		2	2.3			1,2,18,8,14,4,9,10,11		1		2
251	100	True	2020-09-23 09:19:48	EN	1	1	6	2		3			1		2	6		5		1,3,4		1,5,6		2	1	1	2	2			1 ,3,4,6,9,11,12		2	1,3,6		2		2	3.5			1,18,14		3		2
252	100	True	2020-09-23 09:20:29	EN	1	2	4	2		3			1		2	7	Secretarial diploma	5		3,1,4,7	Radio,Tv	5		1	1	1	1	1			1 ,3,4,5,6,8,9,11,12		2	2		2		2	2.3			1,2,18,8,14,4,9,10		1		2
253	100	True	2020-09-23 09:24:32	EN	1	1	4	2		9			1		2	5		7		9				1	1	1	3				1 ,2,3,4,5,6,9,11,12		2	1,2,3,5		1.2		2	2.3			1,2,18,8,14,4,9,10,11,17		1		2
254	100	True	2020-09-23 09:38:30	EN	1	2	4	2		9			1		1	5		4		1,2,3,4,6,7		1.5		1	1	1	2	2			1 ,2,3,4,5,6,7,11,12,12		2	1,3,6		2		2	2.3			1,2,18,8,14,4,9,10,11		1		1	1		Hospital
255	100	True	2020-09-23 09:59:48	EN	1	2	5	2		3			1		1	6		5		3,9,4		1.5		1	1	1					1 ,3,4,5,11,12		2	1		2		2	2.3			1,2,18,8,14,4,9,10,11		1		2
256	100	True	2020-09-23 10:50:18	EN	1	2	6	2		3			1		4	5		5		1,2,3,9,4,6,7		1,3,5,6		2	1	3	2	2			1 ,2,3,4,5,6,8,9,11,12,12		2	1,2,3		2		2	2.3			1,2,18,8,14,4,9,10,11		1		1	1		General Physician / Practitioner (GP in general practice)
257	100	True	2020-09-23 11:24:41	EN	1	2	2	1			32		1		2	6		1,7		9.7				3	1	1	2	2			1 ,3,5,6,9,11,12		3	9	Consult a doctor.	2		2	2.3			1,2,18,8,14,4,9,10		3		2
258	100	True	2020-09-23 11:59:52	EN	1	1	4	2		3			1		2	5		4		6					1						1 ,2,3,4,5,6,9,11,12,12		2	1.2		2		2	2.3			1,2,18,8,14,4,9,10,11		1		1	2
259	100	True	2020-09-23 12:36:02	EN	1	2	5	2		3			1		1	2		5		1				1	2	3	2	2	3		1 ,3,4,5,9,12		3	1,2,3		1.2		2	2.3			1,2,18,8,14,4,9,10,11,17		1		2
260	100	True	2020-09-23 12:43:27	EN	1	2	4	2		3			1		2	5		4		Non-govvernment webstes				2	1	1	2	2	2		1 ,2,3,4,5,6,11,12,12		2	1,2,3		1.2		2	2.3			1,2,18,8,14,4,9,10,11		1		1	1		General Physician / Practitioner (GP in general practice)
261	95	False	2020-09-23 19:26:48	EN	1	2	4	1			12		1		2	6		4		3.7				1	1	1	1	1			4,6,8,9,11,12		2	2,3,6		1.2		2	2,3,4			1,18,8,14,4,10,17		1		2
262	100	True	2020-09-23 20:58:21	EN	1	2	2	1			10		1		2	6		1		3				1	1	1	1	1			1 ,2,3,4,5,6,9,11,12		2	1.2		2		3	2.3			1,2,18,3,14,4,9,10		1		2
263	100	True	2020-09-23 21:48:18	EN	1	2	6	2		3			1		2	2		4		3,9,6,7					1	1					1 ,2,3,4,5,9		2	1.2		1.2		6	3			1,2,18,8,14,4,9,10		1		2
264	30	False	2020-09-24 03:30:29	EN	1	5	3	1			29		1		2	6		4		1,3,4,7
265	100	True	2020-09-24 03:44:33	EN	1	2	2	1			22		1		1	6		1		1,2,3,9,4		3.6		1	1	3	3	3			1 ,2,3,4,5,6,9,12,12		2	1,2,3,5		1.2		2	1,2,3			1,2,18,8,14,4,5,9,10,11,17		1		2
266	30	False	2020-09-24 05:24:13	EN	1	1	2	1			26		1		2	6		4		1,3,9
267	95	False	2020-09-24 07:59:57	EN	1	2	3	1			34		1		2	6		4		3,4,6		1,5,6		1	3	1	2	2			1 ,2,3,5,11,12,15		2	1,2,3,5,6		2		2	1,2,3			1,2,18,4,9,10,11,17		1		3
268	47	False	2020-09-24 08:00:24	EN	1	2	2	1			2		1		1	6		4		9,4,6		4		1	1	1					1 ,2,3,4,5,6,8,9,11,12,12		4	1,3,5		2		4
269	30	False	2020-09-24 08:05:48	EN	1	1	1	1			2		1		2	5		1,7		9,4,7
270	30	False	2020-09-24 08:12:16	EN	1	1	2	1			34		1		2	5		4		1,2,3,4,7
271	56	False	2020-09-24 08:31:24	EN	1	1	2	1			34		1		2	5		4		1,3,9,4,7		1,4,6		1	1	2		2			1 ,2,3,5,9		2	2.3		1.2		7	1.2			1,2,8,4		1		1
272	47	False	2020-09-24 08:50:08	EN	1	1	3	1			4		2		2	6		7		4		3,4,5		3	3	3	3	3	3		1 ,5		3	3		2		2
273	30	False	2020-09-24 09:58:47	EN	1	2	2	1			32		1		2	6		1		3,4,7
274	47	False	2020-09-24 10:04:02	EN	1	2	2	1			32		1		2	6		1		1,3,9,4,7		4.6		3	1	1	2	2			1 ,2,3,4,5,9,11		2	1,2,3		2		2
275	70	False	2020-09-24 10:14:31	EN	1	2	2	1			16		1		2	6		4		1,2,3,9,4,6,7		4,5,6		1	1						1 ,2,3,4,5,6,9,11,12		3	1,2,3,5		1.2		2	2.3			1,2,18,8,14,4,9,10,11,17		1		2
276	30	False	2020-09-24 10:57:54	EN	1	1	1	1			17		1		2	5		1		3,9,4
277	30	False	2020-09-24 12:09:55	EN	1	1	3	1			32		1		2	6		4		1,3,9,4,7
278	95	False	2020-09-24 13:01:57	EN	1	2	2	1			36		1		2	6		4		3				1	1	1	2	2			1 ,2,3,4,5,12		2	1,2,3		6		2	1,2,3,4			1,2,18,3,8,14,4,10,11		1		2
279	47	False	2020-09-24 13:17:51	EN	1	1	2	1			32		1		1	6		7		1,2,3,9,4		5.6		1	1	2	2	2	2		1 ,2,3,4,5,6,7,8,9,11,12,12		2	1.2		2		4
280	77	False	2020-09-24 13:37:59	EN	1	1	3	1			36		1		2	1		5		7				3	3	3	3	3	3		1		1	3		1		2	2			1,2,18		1		2
281	77	False	2020-09-24 20:17:59	EN	1	2	2	1			16		1		2	6		1		1,3,4		5.6		1	1	1					1 ,2,3,4,9,11,12		2	1,2,3,5,6		2		7	1,2,3			1,2,18,8,14,4,9,10,11,17		1		2
282	47	False	2020-09-24 21:59:56	EN	1	1	3	1			21		1		2	6		1		1,2,9,4,7		1,5,6		1	1	1					1 ,2,3,5,6,7,9,11,12,12		2	1,2,3		2		2
283	30	False	2020-09-25 09:01:40	EN	1	2	3	1			16		1		2	6		4		1,3,9,4
284	100	True	2020-09-25 23:40:12	EN	1	2	2	1			2		1		2	5		7	Housewife	3,9,4,7		1,5,6		3	1	1	2	2			1 ,3,5,9,11		2	1.3		1.2		4	1,2,3			1,2,18,8,14,4,9,10,17		3		2
285	100	True	2020-09-25 23:46:15	EN	1	2	2	1			2		1		2	6		4		1,3,9,4		1,4,5,6		1	1	1	2	1			1 ,3,5,9		2	1,2,3,5		1.2		4	2.4			1,2,18,8,14,4,5,10,11,17		3		2
286	100	True	2020-09-25 23:48:44	EN	1	2	2	1			32		1		1	6		4		1,3,9,4		4.6		1	1						1 ,2,3,4,5,9,11		3	1,2,3,5		1.2		7	1,2,3,4			1,2,18,8,14,4,9,10,11,17		1		2
287	100	True	2020-09-25 23:55:14	EN	1	1	2	1			32		1		2	5		1		3,4,7		4.5		3	1	3	1	1	3		1 ,2,3,4,5,9,11,12		2	1,3,5,6		6		7	2.3			1,2,18,8,14,4,5,9,10,11		1		2
288	100	True	2020-09-25 23:58:26	EN	1	2	2	1			32		1		2	5		4		3				1	1	2	2	2			1 ,3,4,5,11,12		2	2,3,6		2		2	2.3			2,18,8,4,5,9,10,11,17		1		2
289	9	False	2020-09-25 23:59:17	EN	1	1	2	1
290	100	True	2020-09-26 02:06:26	EN	1	1	2	1			32		1		2	2		4		1,2,3,9,4,6,7		1.5		1	2	2	2	2			1 ,2,3		3	1.2		2		2	1.2			1,2,18,8,14,4,9,10,11		1		2
291	100	True	2020-09-26 04:14:55	EN	1	1	2	1			32		1		2	6		1,4		1				1	1		1				1 ,3,5,9,11		2	1.6		2		4	2.3			2,18,8,4,9,10		1		2
292	100	True	2020-09-26 04:22:06	EN	1	1	3	1			2		1		2	5		4		3,9,4,6,7		1,3,4,5,6		3	1	1	1	3			1 ,2,3,4,5,6,7,9,11,12		2	1,2,3,5,6		1.2		2	2.3			1,2,18,14,4,5,10,11,17		1		2
293	30	False	2020-09-26 09:09:39	EN	1	1	5	1			16		1		2	5		4		1,2,3,9,4,6,7
294	47	False	2020-09-26 10:34:44	EN	1	1	1	1			20		1		2	2		1		4		4,5,7		3	3						1 ,2,4,5		2	5		2		7
295	95	False	2020-09-26 10:35:46	EN	1	1	1	1			20		1		2	2		1		4		1.4		1							1		2	2.3		2		6	I don't know			16		5		3
296	9	False	2020-09-26 10:38:58	EN	1	2	2	1
297	77	False	2020-09-26 11:23:42	EN	1	2	2	1			2		1		2	5		9		4		7							1		1 ,3,11		2	3.5		2		2	2			1,2,18,8,14,4,10,11		3		2
298	100	True	2020-09-26 13:31:33	EN	1	2	2	1			32		1		2	5		4		3,9,4		4		1	1	1	1	1			1 ,2,3,5		3	1,2,3		1.2		4	1,2,3			1,2,18,8,14,4,10,11		1		1	1		I treated myself with medicine I already have at home,I treated myself with traditional cures, for example, herbs
299	77	False	2020-09-26 13:58:21	EN	1	1	3	1			17		1		2	6		4		3				1	1	1					1 ,2,3,4,6,9		2	1.2		2		2	1.2			1,18,8,14,4,9,10,17		1		3
300	95	False	2020-09-26 21:55:24	EN	1	2	1	1			20		2		2	2		1		3				1	1		1				1 ,2,3,4,11,12		3	1,2,5		1		3	1,2,3			1,18,8,4,9,10		1		2
301	100	True	2020-09-26 22:51:10	EN	1	1	2	1			32		1		2	5		4		1,2,3,9,4,6,7		1,4,5,6		1	1	3	3	3			1 ,2,3,5,12		2	1,2,3,5		2		2	1,2,3			1,2,18,8,14,4,9,10,17		1		2
302	100	True	2020-09-26 22:55:04	EN	1	1	2	1			32		1		2	5		1		4.7		4		3	1	1	1	1			1 ,2,3,4,5,9,12,12		2	1,2,3,5,6		1.2		7	1,2,3,4,6			1,2,18,8,14,4,10,11,17		1		3
303	95	False	2020-09-26 23:17:33	EN	1	2	1	1			20		1		2	2		1		3				1	3	1	2	2			1 ,2,4,5,11		5	1		2.4		2	4			18,3,14,4,12		1		2
304	100	True	2020-09-26 23:20:52	EN	1	2	2	1			32		1		2	6		4		1,3,4		4		3	1	1	2	2			1 ,2,3,4,5,6,8,9,11,12,12		2	1,2,3,6		2		2	2.3			1,2,18,8,14,4,9,10,11,17		1		2
305	100	True	2020-09-27 00:13:02	EN	1	2	3	1			32		1		4	6		4		3,4,6,7		4.5		1	1	1	1	1			1 ,5,7,9,11		5	1,2,3,5,6		1.2		2	2			1,2,18,8,14,4,5,10,11		1		2
306	100	True	2020-09-27 00:54:22	EN	1	1	2	1			31		1		2	6		4		2				3	1	2	2	3			1 ,2,3,4,5,11,12,12		2	1,2,5		2		7	1,2,3			1,2,18,8,14,4,10,11		1		2
307	100	True	2020-09-27 01:34:25	EN	1	2	2	1			17		2		2	6		1		1,4,7		1		1	1	3	3	3	3		1 ,2,3,4,5,9,11,12		2	1,2,6		2		7	1,2,3			1,2,18,8,14,4,9,10,11		1		2
308	100	True	2020-09-27 03:14:47	EN	1	2	2	1			32		1		2	2		4		7				1	1	1	3	3	3		1 ,2,3,5,6,9,11,12		2	1,2,3,5		2		2	1,2,3,4			1,2,18,8,14,4,9,10,11		1		2
309	100	True	2020-09-27 08:54:17	EN	1	2	2	1			2		1		2	6		3		1,2,3,9,4,7		1,4,5,6		1	1	3	3	3			1 ,2,3,4,5,6,9,11,12,12		2	1,2,6		2		2	1.2			1,2,18,8,14,4,9,10,11		1		2
310	95	False	2020-09-27 21:33:03	EN	1	2	5	1			32		1		2	6		8	Took voluntary retirement 3 years ago	1,2,9,7					1	1		3			1 ,2,3,4,5,6,7,9,11,12		2	1,2,3,9	Check o2, take doc advice	2		2	2.3			1,2,18,8,14,4,9,10,11		M		2
311	100	True	2020-09-29 13:50:00	EN	1	1	2	1			4		1		2	6		3		1,2,4,7		1,3,6		1	1						1 ,2,3,11,12		2	1,2,6		1.2		2	4			1,2,18,8,14,4,9,10		2		1	2
312	100	True	2020-10-02 01:32:07	EN	1	2	7	2		2			1		1	5		8		3					1						1 ,2,3,4,5,9,11,12		2	1,2,3		2		2	2			1,2,18,8,4,10,11		1		2
313	100	True	2020-10-02 01:33:33	EN	1	2	4	2		9			1		2	5		5		1,2,9,4,7		1.4		1	1						1 ,2,3,4,5,6,9,11		2	1.3		4		5	2.3			1,2,18,4		1		2
314	100	True	2020-10-02 01:40:08	EN	1	2	4	2		9			1		1	5		7		1,3,4,7		1.3		2	1	1	2	2			1 ,2,3,4,5,6,11,12		3	1,2,3		2		2	2.3			1,2,18,4,10		1		2
315	100	True	2020-10-02 01:44:40	EN	1	1	6	2		3			1		1	5		5		7				1	1	1	1	1			1 ,2,3,5,6,12		2	1,2,3		2		7	2.3			1,2,18,8,14,4,10,11		1		1	2
316	100	True	2020-10-02 01:51:31	EN	1	2	3	2		9			1		2	6		3		1,2,3,9,4,6,7		1.5		1	1	1	2	2			1 ,2,3,4,5,6,7,8,9,11,12,12		2	1.3		2		2	2,3,4			1,2,18,8,14,4,9,10,11		1		2
317	100	True	2020-10-02 02:06:24	EN	1	1	2	2		3			1		2	5		4		1,2,3,9,4,6,7		1.6		1	1	2	3	3			1 ,3,5,11,12		2	1.2		2		4	2.3			1,2,18,8,14,4,9,10		1		2
318	100	True	2020-10-02 02:08:21	EN	1	2	4	2		9			1		2	6		5		9,4,6,7		1,3,5			1						1 ,2,3,5,6,9,11,12		2	1,2,3		2		2	2.3			1,2,18,8,14,4,9,10,11		1		2
319	100	True	2020-10-02 02:15:41	EN	1	2	2	2		3			1		2	6		3		1,3,6				1	1	2	2	2			1 ,2,3,4,5,6,9,11,12		2	1,2,3		2		2	2.3			1,2,18,8,14,4,9,10,11		1		2
320	100	True	2020-10-02 02:15:41	EN	1	2	4	2		9			1		2	5		7	a mother and wife	3,4,7,8	Radio	1			1				1	contaminated surfaces	1 ,3,5,11		2	1,2,3		2		2	2.3			1,2,18,8,14,4,9,10,11		1		1	2
321	100	True	2020-10-02 02:38:44	EN	1	2	5	2		3			1		2	5		4		3,9,6,7				1	1	1	2	2			1 ,3,5,11		2	1.3		2		2	2.3			1,2,8,4,9,10,11		1		1	2
322	100	True	2020-10-02 02:50:57	EN	1	2	1	2		3			1		2	2		1		4		2.5		2	1	1	2	2			1 ,3,4,5,6,7,9,11,12,12		3	1,3,5		1.2		4	4			1,2,8,14,4,10,11		1		1	2
323	100	True	2020-10-02 02:56:42	EN	1	2	4	2		9			1		1	5		5		2,3,4		1.5		2	1	1	2	2			1 ,3,4,5,6,8,11,12		2	1,2,3		2		2	2.3			1,2,18,8,14,4,9,10,11		1		2
324	100	True	2020-10-02 02:56:56	EN	1	2	4	2		9			1		2	5		4		9,6,7				1	1	1					1 ,2,3,4,5,6,8,9,11,12		2	1		1.2		2	2.3			1,2,18,8,14,4,9,10,11		1		2
325	100	True	2020-10-02 03:08:49	EN	1	2	7	2		9			1		2	5		8		1,3,9,7				1	1	1	2	2			1 ,3,4,5,11,12		2	1,2,3,6		2		2	2.3			1,2,18,8,14,4,9,10,11		1		2
326	100	True	2020-10-02 03:28:58	EN	1	2	6	2		9			1		2	6		8		1,2,3,9,4,7		1,3,5,6		2	1	1	2	2			1 ,2,3,4,5,6,9,11,12,12		2	1,2,3		2		2	2.3			1,2,18,8,14,4,9,10,11		1		2
327	100	True	2020-10-02 03:42:37	EN	1	2	3	2		9			1		2	5		4		9,4,6,7		1.4		2	1	1	2	2			1 ,3,5,6,9,12,12		2	1.2		2		2	2.3			1,2,18,14,4,9,10,11		1		2
328	100	True	2020-10-02 04:09:52	EN	1	2	4	2		9			1		2	5		3		1,2,9,7				2	1	1	2	2	2		1 ,2,3,4,5,6,7,9,12		2	1,2,3		2		2	2.3			1,2,18,8,14,4,9,10,11		1		1	1		General Physician / Practitioner (GP in general practice)
329	100	True	2020-10-02 04:10:07	EN	1	2	1	2		3			1		2	5		1		1,2,3,9,4,6,7		2,3,4,5		1	1	1	3	3	3		1 ,2,3,4,5,6,9,11,12,12,13		2	1.3		2		2	2.3			1,2,18,8,14,4,9,10,11		1		1	1		Local Clinic
330	100	True	2020-10-02 04:11:09	EN	1	2	1	2		3			1		2	2	Still in high school	1		3,9,4,6,7		1,4,5			1						1 ,2,3,4,5,6,9,11,12,12		2	1,2,3,5,6		2		2	1,2,3			1,2,18,8,14,4,9,10		1		3
331	100	True	2020-10-02 04:13:08	EN	1	2	4	2		4			1		2	5		5		2,9,6					1				1		1 ,2,3,6,8,9,11		2	1.3		2		2	2.3			1,2,18,8,4,9,10		1		1	2
332	100	True	2020-10-02 04:44:54	EN	1	2	6	2		9			1		2	2		4		4,6,7		1.5		1	1	3	2	3			1 ,2,3,4,5,6,11,12		2	1,2,3		2		2	2.3			1,2,18,8,14,4,10,11		1		2
333	100	True	2020-10-02 05:51:51	EN	1	2	4	2		9			1		2	6		3		6				2	1	2	2	2			1 ,2,3,4,5,6,9,11,12,12		2	1		4		5	2.3			1,18,4		3		2
334	100	True	2020-10-02 06:39:14	EN	1	2	4	2		3			1		2	6		5		4.7		1,4,5,6		2	1	1	2	2	3		1 ,2,3,4,5,6,9,11,12,12		3	1.3		2		2	2.3			1,2,18,8,14,4,9,10,11		1		1	1		General Physician / Practitioner (GP in general practice)
335	100	True	2020-10-02 06:41:22	EN	1	2	5	2		9			1		2	5		3		1,2,3,9				1	1	1	1	3			1 ,2,3,4,5,6,7,11,12,12		2	1,2,3,6		2		7	2.3			1,2,18,8,14,4,9,10		1		1	1		Naturopath
336	100	True	2020-10-02 07:03:17	EN	1	1	2	1			25		1		2	6		7		1,2,3,9,4,7		5		1	1	2	2	2			1 ,5,I don’t know		5	1.2		2		6	1,2,4			1,2,18,8,14,4,10,11		1		2
337	100	True	2020-10-02 07:16:29	EN	1	2	1	2		3			1		2	2		1,7		4		3.4		1	1	3	2	2			1 ,2,3,4,5,9,11,12		2	10		2		2	2.3			1,2,18,8,14,4,9,10,11		1		1	2
338	100	True	2020-10-02 09:01:17	EN	1	2	5	2		9			1		1	2		7		3.7				1	3	3	3	3			1 ,3,4,5,9,11,12		5	2		2		2	2.3			1,8,14,4,9,11		1		2
339	100	True	2020-10-02 09:43:51	EN	1	2	4	2		1			1		2	6		4		1,2,3,6,7				2	1	1	2	2			1 ,2,3,4,5,6,9,11,12		2	1,2,3,6		2		2	2.3			1,2,18,8,14,4,9,10		1		1	2
340	100	True	2020-10-02 10:53:14	EN	1	2	3	2		1			1		2	5		5		1,9,4,7		4		2	1	1	2	2			1 ,3,4,5,6,11,12		2	1.3		2		2	2.3			1,2,18,8,14,4,9,10,11		1		2
341	100	True	2020-10-02 11:09:09	EN	1	2	4	2		9			1		2	5		4		3,4,7		1			1	1					1 ,2,3,4,5,6,9,11,12,12		2	1,2,3		1.2		2	2.3			1,2,18,8,14,4,9,10,11		1		2
342	100	True	2020-10-02 11:23:01	EN	1	2	4	2		4			1		2	5		4		1,2,3,9,4,6,7		1.5			1	1					1 ,2,3,4,5,6,7,8,9,10 ,11,12,12,13		2	1,2,3,5,6		2		2	4			1,2,18,8,14,4,9,10,11		1		2
343	100	True	2020-10-02 11:56:15	EN	1	2	3	2		3			1		1	5		4		1,2,3,9,4,7		1.5		3	1	1	3	3			1 ,2,3,4,5,6,9,11,12		2	1,2,3,6		2		2	2.3			1,2,18,8,14,4,9,10,11		1		2
344	100	True	2020-10-02 18:59:56	EN	1	2	5	2		4			1		2	5		4		1,3,9,4,7		1.3		2	1	1	2	2			1 ,2,3,4,5,6,11,12		2	1,2,3,5,6		1.2		7	4			1,2,18,8,14,4,9,10,11		1		1	1		General Physician / Practitioner (GP in general practice)
345	100	True	2020-10-02 20:21:13	EN	1	2	4	2		3			1		2	5		4		9,4,7		1		3	1	1	2	2			1 ,2,3,4,5,9,11,12,12		2	1.3		2		2	2.3			1,2,8,14,4,9,10,11		1		2
346	100	True	2020-10-03 06:39:25	EN	1	1	7	2		9			1		1	5		8		2.3					1						1 ,2,3,4,5,12		2	2.3		2		2	2.3			1,2,18,8,14,4,9,10		1		1	1		General Physician / Practitioner (GP in general practice)
347	100	True	2020-10-03 23:20:07	EN	1	2	3	2		1			1		2	6		4		1,2,3,9				1	1	1					1 ,2,3,11,12		2	1,2,3		2		2	2.3			1,2,18,8,14,4,9,10,11		1		2
348	100	True	2020-10-03 23:27:37	EN	1	2	5	2		3			1		2	5		4		1,3,9,6,7					1	1					1 ,3,5,7,11,12,14	Arm numbness	2	1.3		2		2	2.3			1,2,18,8,14,4,9,10		1		1	2
349	100	True	2020-10-04 00:45:31	EN	1	1	3	1			17		1		2	5		4		2,3,9,4		1,3,5		1	1						1 ,3,5,6,9,11,12		2	1,2,3		2		2	1,2,3			1,2,18,8,14,4,9,10		1		2
350	100	True	2020-10-04 23:44:36	EN	1	2	5	2		9			1		2	5		4		4		5			1						1 ,3,4,5,6,9,11,12		2	1,2,3		2		2	2.3			1,2,18,3,8,14,4,9,10,11		3		2
351	100	True	2020-10-05 00:48:38	EN	1	2	4	2		3			1		1	2		4		2,9,4		1.3		1	1						1 ,3,5,6,7,9,11,12		2	1,2,3		2		2	2.3			2,18,8,14,4,9,10,11		1		2
352	100	True	2020-10-05 02:49:36	EN	1	2	4	2		3			1		2	5		5		2,9,7				2	1	1	2	2			1 ,2,3,4,5,6,8,9,11,12		2	1.3		2		7	3			1,18,4,15		3		2
353	100	True	2020-10-05 03:19:48	EN	1	1	2	1			34		1		2	5		3		4	3 feed of Renowned professors i.e: M. Levitt, Sunetra Gupta, Jay Bhattacharyya, Francois Balloux et al.	3		1	1	1	1	1			1 ,3,5,9,11		2	1,3,6		2.4		3	2.6	Elderly (50 +) are at greater risk of dying due to Covid.		1,2,18,17		3		2
354	100	True	2020-10-05 03:33:44	EN	1	1	4	2		9			1		2	6		4		1,2,3,7				2	1	1	1	3			3.5		2	1.3		2		2	2			1,2,18		1		1	2
355	100	True	2020-10-05 04:21:49	EN	1	2	4	2		9			1		2	5		10		2,9,4,7		1,2,3,4,5,6			1						1 ,2,3,4,5,6,7,9,11,12,12		2	1		4		5	2.3			1,18,9,15		3		2
356	100	True	2020-10-05 04:56:50	EN	1	1	5	2		9			1		2	2		5		1,2,3,9,4		3.6		1	1	1	2	2			1 ,2,3,4,5,6,9,11,12,12		2	1.2		4		5	3			1,2,18		3		1	2
357	47	False	2020-10-05 09:12:27	EN	1	1	3	1			29		1		2	5		4		3,9,4,6,7		1,5,6		3	3	3	3	3	3		I don’t know		2	1,2,3,5,6		1.2		2
358	47	False	2020-10-05 09:16:21	EN	1	2	2	1			26		1		2	6		4		9				3	1	1	2	2			1 ,3,5,9,11,12		2	3		2		2
359	95	False	2020-10-05 09:48:52	EN	1	1	2	1			29		1		2	5		4		3,9,4,7		1.5		1	1	1	1	1			1 ,2,3,4,5,9		2	9	Consult a doctor	2		4	1,2,3			1,2,18,8,14,4,9,10,11		1		2
360	63	False	2020-10-05 09:48:53	EN	1	1	2	1			29		1		2	5		4		4		1.5			1				3		1 ,2,3,5,9,11,12		2	1,3,5		2		2	2.3			16		1		2
361	95	False	2020-10-05 11:56:58	EN	1	2	2	1			36		1		2	6		4		2,3,9,4		1.6		1	1	1					1 ,2,3,4,5,6,9,11,12,12		2	1,2,3,5		2		4	1,2,3			1,2,18,8,14,4,9,10,11,17		2		1	1		Local Clinic
362	100	True	2020-10-05 12:20:13	EN	1	2	4	2		9			1		2	1		4		1,3,4,6,7		5		3	1	1	2	2			1 ,2,3,4,5,6,11,12		2	1		2		2	2.3			1,2,18,8,14,4,10		1		1	1		Pharmacy ,General Physician / Practitioner (GP in general practice)
363	100	True	2020-10-05 13:58:34	EN	1	2	5	2		9			1		2	5		5		3,9,4,7		1,2,5,6			1	1					1 ,2,3,4,5,6,8,9,11,12,12		2	1,2,3,6,9	Treatment with dexamethasone,blood thinning agents,antibiotic,anti malaria treatment,	2		7	2.3			1,2,18,8,14,4,9,10,11		1		2
364	100	True	2020-10-06 00:04:25	EN	1	2	5	2		9			1		1	5		5		9,4,7		1			1	1					1 ,2,3,4,5,6,9,11,12		2	1.3		1.2		7	2.3			1,2,18,8,14,4,9,10,11		1		1	1		General Physician / Practitioner (GP in general practice)
365	100	True	2020-10-06 00:53:13	EN	1	2	4	2		9			1		2	2		3		1,3,7				1	1						1 ,2,3,4,5,6,9,11,12		2	1,2,3		2		2	2.3			1,2,18,8,14,4,9,10,11		1		2
366	77	False	2020-10-06 03:31:35	EN	1	2	2	1			15		1		2	5		7		1,3,9,4,7		1,3,4,5,6		1	1	1	1	1	1		1 ,2,3,4,5,6,11,12,12		2	1,2,3,5,6,9		1.2		4	1,2,3,4			1,2,18,3,8,14,4,5,7,9,10,11,12,17,15,16,20		1		1	2
367	100	True	2020-10-06 03:48:18	EN	1	2	2	2		9			1		2	5		4		1				2	1	1	2	2			1 ,2,3,4,5,6,8,9,11,12,12		2	1,2,3,6		2		2	2.3			1,2,18,8,14,4,9,10,11		1		1	1		General Physician / Practitioner (GP in general practice)
368	100	True	2020-10-06 08:28:02	EN	1	2	7	2		9			1		1	2	Matric	8		3,9,4,6,7		1.5		1	1	1					1 ,2,3,4,5,6,11,12,12		2	1,2,3		2		2	2.3			1,2,18,8,14,4,9,10,11		1		1	2
369	100	True	2020-10-06 08:30:04	EN	1	2	5	2		9			1		1	5		4		1,3,9,4,6		1,3,6		2	1	3	2	2	2		1 ,2,3,4,5,6,9,11,12		2	1,2,3,9	Vit B,C,D,zinc supplements	2		2	2.3			1,2,18,8,14,4,9,10,11		1		1	1		Hospital,General Physician / Practitioner (GP in general practice)
370	100	True	2020-10-06 08:37:24	EN	1	2	6	2		1			1		1	5		8		3,9,7					1						1 ,2,3,4,5,6,8,9,11,12,12		2	1.2		2		2	2.3			1,2,18,8,14,4,9,10,11		1		2
371	100	True	2020-10-06 08:47:29	EN	1	2	5	2		9			1		2	5		5		1,3,9,4,8	Emergency Services Groups	1.5		3	3	1	3	3	3		1 ,2,3,4,5,6,9,11,12,14	Red eyes	3	1,2,3		1.2		2	2.3			1,2,8,14,4,9,10,11,20	Multi vitamins, vitamin c, zinc, vitamin d daily and a natural antibiotic	1		2
372	30	False	2020-10-06 09:29:43	EN	1	2	2	1			20		2		2	6		3,9		4.7
373	100	True	2020-10-06 09:31:02	EN	1	2	6	2		9			1		1	5		4		1.2					1	1					1 ,2,3,4,5,11,12		2	1,3,5		2		2	2.3			1,2,8,14,4,9,10		1		2
374	47	False	2020-10-06 09:40:44	EN	1	2	2	1			7		1		2	6		7		3,4,7		1.5		1	1						1 ,3,4,5,11		5	2.6		2		6
375	95	False	2020-10-06 10:27:03	EN	1	2	2	1			22		1		1	5		1		3,9,4,7		1,5,6		1	1		2	2			1 ,2,3,4,5,9,11,12,12		3	1,2,6		2		4	1,2,3			1,2,18,8,14,4,9,10,11,17		1		2
376	95	False	2020-10-06 10:30:20	EN	1	2	2	1			17		1		2	5		5		3.4		1,5,6			1	1					1 ,4,8,9,11,12,12		2	1,2,3,6		2		2	1,2,3			1,2,18,8,14,4,10,11,17		1		2
377	95	False	2020-10-06 10:33:11	EN	1	2	2	1			4		1		4	6		7		1,2,3,9,4,7		1.6		3	3	3	3	3			1 ,3,4,5,6,11		2	1,2,3,5		1.2		2	1,2,3			1,2,18,8,4,10,11		2		3
378	30	False	2020-10-06 10:33:12	EN	1	1	2	1			16		1		2	5		1		1,3,4,7
379	95	False	2020-10-06 10:33:15	EN	1	2	3	1			7		1		2	6		7		3,4,7		1.5		1	1	2	1	2			1 ,2,3,5,9,11,12		1	2.6		2		4	1,2,3			1,18,8,14,4,5,9,10,11,17		2		2
380	100	True	2020-10-06 14:16:32	EN	1	2	5	2		9			1		1	5		8		1,2,3,9				2	1	1	2	2	2		1 ,2,3,4,5,6,9,11,12,12		2	1.3		2		2	2.3			1,2,18,8,14,4,9,10,11		1		2
381	100	True	2020-10-06 14:36:24	EN	1	2	3	2		3			1		2	5		4		2.9				1	1	1					1 ,2,3,4,5,9,11		2	1,2,6		2		2	2.3			1,2,18,8,14,4,10,11		1		2
382	100	True	2020-10-07 01:30:09	EN	1	2	5	2		9			1		1	5		3		3,9,4		1		3	1	1	2	2			1 ,2,3,4,5		2	1,2,3		2		2	2.3			1,2,18,8,14,4,9,10,11		1		2
383	100	True	2020-10-07 01:32:07	EN	1	2	5	2		9			1		1	6		3		3.9					1	1					1 ,2,3,4,5,6,7,8,9,11,12,12		2	1		2		7	2.3			1,2,18,8,14,4,9,10,11		1		2
384	100	True	2020-10-07 02:08:30	EN	1	2	6	2		9			1		2	6		5,8		1,2,9				2	1	1	2	2			1 ,3,4,5,11		2	1.3		2		2	2.3			1,2,18,8,14,4,9,10,11		1		1	2
385	100	True	2020-10-07 03:30:02	EN	1	2	2	2		9			1		2	6		3		1,3,9,4,7		1,3,6		1	1	1					1 ,3,9,11,12		2	1,3,6		2		7	2,3,4			1,2,18,8,14,4,9,10,11		1		1	2
386	100	True	2020-10-07 05:53:43	EN	1	1	6	2		9			1		1	5		5		2,3,4,7		1.3		1	1	1	3	3			1 ,3,5,9,11,12		3	1.2		2		2	2.3			1,2,18,8,14,4,9,10,11		1		2
387	100	True	2020-10-07 07:01:11	EN	1	1	2	2		9			1		2	5		4		2,3,9,4,7		3		1	1	2	2	2			1 ,2,3,4,5,6,9,11,12		2	1,2,3		2		2	1,2,3			1,2,18,8,14,4,9,10,11		1		1	2
388	100	True	2020-10-07 08:06:30	EN	1	1	2	2		9			1		1	6		4		1,2,3,9				2	1	1	2	2	3		1 ,2,3,4,5,9,11,12,12		2	1,2,3		2		2	2.3			1,2,18,8,14,4,9,10,11		1		2
389	9	False	2020-10-07 08:13:18	EN	1	2	6	2
390	95	False	2020-10-07 08:25:50	SA-ZL	1	2	3	2		4			1		2	5		5		3				1	2	1	2	2			1 ,2,3,5,9,11,12,12		3	2,5,6		1.2		4	2.3			1,2,18,8,14,4,9,10,11,17		1		2
391	9	False	2020-10-07 08:33:21	EN	1	2	3	2
392	100	True	2020-10-07 08:42:08	EN	1	2	4	2		9			1		1	5		4		1,2,3,9,4,6,7		1,4,5,6		3	1	3	2	2			1 ,2,3,4,5,6,9,11		2	1,2,3,6		2		2	2.3			1,2,18,8,14,4,9,10,11		1		2
393	95	False	2020-10-07 08:42:44	EN	1	2	5	2		3			1		1	5		5		1,3,4		1,5,6			1	1					1 ,2,3,4,5,6,9,12,12		2	1,2,3,5,6		1.2		2	2,3,4			1,2,18,8,14,4,9,10,11,17		1		2
394	63	False	2020-10-07 09:22:28	EN	1	2	4	2		3			1		1	2		5		4		5		1							1 ,4,5,6,9,11		4	1,2,3		1.2		4	2.3			1,2,18,3,8,14,4,9,10,11		1		2
395	30	False	2020-10-07 09:42:10	EN	1	2	5	2		3			1		1	2		5		3,4,6,7
396	95	False	2020-10-07 10:00:26	EN	1	2	4	2		3			1		2	5		4		1,3,9,4,6,7		1,3,5,6		1	1	2	2	2	3		1 ,2,3,4,5,7,9,11,12,12		2	1.2		1.2		4	2.3			1,2,8,14,4,9,10,11		1		1	2
397	63	False	2020-10-07 10:05:45	EN	1	2	4	2		5			1		2	5		5		1,2,3,4,7		5		1	1	1					1 ,3,4,5,9,11,12		2	1		2		2	2.3			1,18,4,9,10		1		1	1		General Physician / Practitioner (GP in general practice)
398	30	False	2020-10-07 10:52:56	EN	1	2	2	1			32		1		2	6		1,7		9.7
399	95	False	2020-10-07 11:20:34	EN	1	2	4	2		3			1		2	2		5		2				1	1	1					1 ,3,4,5,6,11,12,I don?t know		4	2.5		2		2	2.4			1,2,18,8,14,4,9,10,11		1		2
400	100	True	2020-10-07 11:27:44	EN	1	1	4	2		9			1		2	5		4		2,3,9,6,7				3	1	2	2	2			1 ,3,5,11		2	1,3,6		2		2	2.3			1,2,18,4,11		1		2
401	100	True	2020-10-07 12:28:42	EN	1	2	6	2		9			1		2	5		8		1,2,3,9,4,7		1		1	1	1	2	2	2		1 ,2,3,4,5,11,12		2	1,2,3		2		2	2.3			1,2,18,8,14,4,9,10,11		1		1	2
402	100	True	2020-10-07 12:55:44	EN	1	2	5	2		9			1		2	6		4		1,2,3,4,6,7		1.5			1	1					1 ,2,3,4,5,6,7,8,9,11,12		2	1,2,3		2		2	2.3			1,2,18,8,14,4,9,10,11		1		2
403	100	True	2020-10-07 13:19:03	EN	1	2	5	2		9			1		1	6		4		3,9,4,6		1,5,6		2	1	1	2	3			1 ,2,3,4,5,6,9,11,12		2	1		1.2		2	2.3			1,2,18,8,14,4,9,10		1		1	1		General Physician / Practitioner (GP in general practice)
404	95	False	2020-10-07 23:03:29	EN	1	2	4	2		3			1		2	5		3		3				2	1	1	2	2	2		1 ,2,3,4,5,9,11,12,12		5	2,3,5,6		1.2		2	2,3,4			1,2,18,8,14,4,9,10,11,17		1		2
405	100	True	2020-10-08 01:35:24	EN	1	1	4	2		3			1		2	6		7		3,9,4		1		3	1	2	2	2	1	Surfaces	1 ,2,3,4,5,6,9,11		2	1.9	Blood thinners or cortisone	2		2	2.3			1,2,18,8,14,4,9,10,11		1		1	1		General Physician / Practitioner (GP in general practice)
406	100	True	2020-10-08 01:39:32	EN	1	2	6	2		9			1		2	6		8		2,9,4		1,5,6		3	1	1	2	2			1 ,3,6,11,12		2	1,2,3,6		2		2	2.3			1,18,8,4		1		1	1		General Physician / Practitioner (GP in general practice)
407	100	True	2020-10-08 01:43:52	EN	1	2	4	2		3			1		2	5		4		2,3,4		1		2	1	2	2	2			1 ,3,4,5,6,9,11,12		2	1.3		2		2	2.3			1,2,18,8,14,4,10		1		2
408	100	True	2020-10-08 01:44:51	EN	1	2	5	2		1			2		2	5		5		2,3,9,4		1,6,7	Bitchute, Brandnewtube	3	1	1	3	3			1 ,2,3,4,5,11,12		2	1,3,6		2.5	I don't agree with quarantine for contacts without symptoms.	2	2,3,6	Obese people are also at risk.		1,18,20	Get as much sunlight on your skin as possible (Vitamin D helps the body to fight viruses). Eat heathy foods. No sugar, no fast foods.	3		2
409	100	True	2020-10-08 01:48:41	EN	1	2	3	2		3			1		2	6		3		1,2,9				3	2	2	2	2			1 ,2,3,4,5,6,9,11		5	1,2,3		4.5	Partly due to mass hysteria caused by 4. People feel calmer when these measures are taken.	6	2,3,8		Comorbidities or general health issues must be severe	1,2,18,20	Take the same measures as with any other infection, such as TB and flu.	1		1	2
410	100	True	2020-10-08 01:51:43	EN	1	1	6	2		9			1		1	2	Matriculation + National Certificate of Tourism	5		1,2,9,8	Professor Gupta				1	1					1 ,3,4,5,6,11		2	1,2,3		2		2	2.3			1,2,18,8,14,4,9,10,15		1		1	2
411	100	True	2020-10-08 02:06:40	EN	1	1	5	2		3			1		2	6		5		2,3,9,6				1	1	1	2	2	2		1 ,2,3,4,5,6,7,9,11,12,12		2	1,2,3		2		2	2.3			1,2,18,8,14,4,10		1		2
412	100	True	2020-10-08 02:09:34	EN	1	1	4	2		8			1		2	6		4		1,2,3,9,4,6,7		3.6		1	1	2	2	2	3		1 ,2,3,4,5,6,9,11,12,12		2	1.3		2		2	2.3			1,2,18,4,9		1		2
413	100	True	2020-10-08 02:40:44	EN	1	2	5	2		3			1		1	5		5		2,3,9				2	1	1	2	3			1 ,3,4,5		2	1,2,6		4		2	2.3			1,2,18,4		3		2
414	100	True	2020-10-08 02:50:22	EN	1	2	5	2		9			1		2	5		5		1,2,3,9,4,6,7		1,5,6			1	1					15		2	1.2		1.2		2	3.6	And over 80's		1,2,14,15		1		2
415	100	True	2020-10-08 02:50:35	EN	1	2	5	2		9			1		2	5		4		1,2,3,9,4,6,7		1,3,4,5,6			1	1					1 ,2,3,4,5,6,9,11,12,12		2	1,2,3		2		2	2.3			1,2,18,8,14,4,9,10,11		1		1	2
416	100	True	2020-10-08 03:00:49	EN	1	1	4	2		9			1		2	6		4		3,4,7		1,3,5			1	1					1 ,2,3,5,6,7,11,12,12		2	1.2		1.2		2	2.3			1,2,18,4,9,10		3		1	2
417	100	True	2020-10-08 03:05:01	EN	1	2	4	2		3			1		2	5		5		1,2,3,9,4		1		3	1	3	2	2			1 ,2,3,5,6,7,9,11,12		2	1,3,6		4.5	For me...I really do not get why people have to quarantine. I do u understand that if it contagious as the flu is...it may be prudent to stay away from vulnerable people but by and large I just do not understand the need to stay away for so long.	6	2.3			18		3		1	2
418	100	True	2020-10-08 03:12:17	EN	1	2	5	2		3			1		2	6		7		1,2,9,4		1,5,6			1						1 ,2,3,4,5,9,11		2	1,3,6		4.5	Actually anyone sick should isolate to get better sooner and not infect others but within r e a s o n a b l e parameters	2	6	Fragile elderly people and those with known correlated (especially mutiple) comorbidities, such as diabetes, hypertension, obesity		1,18,4,20	Avoid prolonged periods in enclosed, unventilated, crowded spaces	3		2
419	100	True	2020-10-08 03:45:00	EN	1	2	5	2		9			1		2	2		5,8		1,2,4,7		1.6		3	1	1	2	2	2		1 ,3,4,5,6,7,8,9,11,12,12		2	1,2,3,9	Aspirin to prevent clotting	4		5	2.3			1,4,12,15		1	If I wasn't forced to sanitize at shop entrances, there would be no change	1	2
420	100	True	2020-10-08 03:49:04	EN	1	1	3	2		9			1		2	5		4		1,2,9,4,7		1,3,5,6		3	1	1	2	2			1 ,3,5,9,11,12		3	1,2,3		2		2	2.3			1,2,18,8,14,4,11,20	I'm doubtful of the efficacy of population-wide masking, however I would likely comply with recommendations by local experts	1		2
421	100	True	2020-10-08 04:04:05	EN	1	2	4	2		9			2		2	5		7	Stay at home mom	1,3,4,7		1				1					1 ,2,3,5,6,9,11,12		3	1.3		2		2	2,3,4			1,2,18,8,14,4,10,11		1		1	2
422	100	True	2020-10-08 04:26:02	EN	1	2	6	2		9			1		4	5		8		2				3	1	3	3	3			1 ,3,5,9,11		2	1,6,9	Hydroxychloroqine, zinc, vitamin C, vitamin D	2		2	2.3			18,4,20	Be sensible as with any flu season. Increase your intake of immune boosting supplements.	3	I wash my hands as normal. I DO NOT use sanitiser as it only kills bactaria and this is a virus!!!	2
423	100	True	2020-10-08 04:39:11	EN	1	2	5	2		9			1		2	5		10		2.9					1						1 ,2,3,4,5,6,9,11,12		2	1,2,3,9	Probably the contraversial malaria drug	4		3	2.3			1,18,4		3		2
424	100	True	2020-10-08 04:47:05	EN	1	1	5	2		3			1		2	5		4		1,2,3,9,4		1.6		2	1	2	2	2			2,3,4,5		2	1,2,3		2		2	2.3			1,2,18,8,14,4,10,11		3		2
425	100	True	2020-10-08 04:53:44	EN	1	1	6	2		9			1		2	6		5		1,2,3,9				2	1	1	2	2			1 ,2,3,4,5,6,7,9,11,12		2	1.3		5	These are two questions	3	3			2,18,11		3		2
426	100	True	2020-10-08 05:31:45	EN	1	2	6	2		3			1		2	2		5		1,2,9,4				1	1						1 ,2,3,5,6,9,11,12		2	1.9	Vit C, Vit D3 and Zinc	5	Isolation is only temporary. People should rather get the virus in order to allow your body to build antibodies	3	6	People with serious co-morbidities especially when you get older		1,2,18,4,15		3		1	2
427	100	True	2020-10-08 05:52:41	EN	1	2	3	2		4			1		2	6		7		1,2,3,9,4		1.6		1	1	2	3	3			1 ,3,4,5,9,11		2	1,2,3		2		2	2.3			1,2,18,8,14,4		1		2
428	100	True	2020-10-08 07:13:18	EN	1	2	4	2		9			1		1	5		5		9.4		1.6		2	1	3	2	2	2		1 ,2,3,4,5,9,11,12		2	1.3		2		2	2.3			1,2,18,8,14,4,10		1		3
429	100	True	2020-10-08 08:37:58	EN	1	1	5	2		4			1		2	6		5		4		1.6		2	1	2	2	2			1 ,3,4,5,6,12		2	1		2		2	2.3			1,2,18,14,4,10		1		2
430	100	True	2020-10-08 08:52:55	EN	1	2	5	2		9			1		2	5		4		1,2,3,9,4		1		1	1	1	2	2	3		1 ,2,3,4,5,6,7,8,9,11,12		2	1,2,3		2		2	2.3			1,2,18,8,14,4,9,10,11		1		2
431	100	True	2020-10-08 09:23:10	EN	1	2	6	2		3			1		2	2		8		1.9				1	1	1	3	3			1 ,2,3,4,5,6,9,11,12		2	1,2,3,6		2		2	2.3			1,2,18,8,14,4,9,10,11		3		1	2
432	100	True	2020-10-08 09:32:28	EN	1	2	3	2		3			1		2	6		4		2,3,9,4,6,7		1,3,4		3	1	2	2	2			1 ,2,3,4,5,9,11,12,12		2	1,2,3,5,6		2		2	2.3			1,2,18,8,14,4,9,10,11		1		1	1		General Physician / Practitioner (GP in general practice)
433	100	True	2020-10-08 09:36:10	EN	1	1	6	2		3			1		1	5		8		2,9,4,7		1.3		2	1	1	2	2			1 ,2,3,4,5,9,11,12		2	1,2,3		2		2	2.3			1,2,18,8,14,4,9,10,11		1		2
434	100	True	2020-10-08 10:33:58	EN	1	1	6	2		4			1		1	5		4		2.4		1,5,6		1	1	1					1 ,2,3,4,5,6,7,11,12,12		2	1,3,5,9	Malaria medication	2.4		2	2.3			18.15		3		1	2
435	100	True	2020-10-08 11:41:55	EN	1	2	3	2		4			1		2	6		4		4		1		2	3	3	2	2	2		1 ,2,3,4,5,6,7,8,9,10 ,11,12,12,13,14	Basically every ailment in the book	5	1.6		4		6	5			5,7,12,15,16		4	It’s only changed against my will!	2
436	100	True	2020-10-08 11:49:17	EN	1	2	5	2		9			1		2	5		4		1,3,9,4,6,7		1,4,5		1	1	1					1 ,2,4,5,9,11,12		3	2.6		2		4	2.3			1,2,18,8,14,4,9,10,11,17		1		1	2
437	100	True	2020-10-08 12:01:42	EN	1	1	4	2		9			1		2	6		4		2,9,4,7		1,3,4		1	1	1					1 ,3,11		2	1.2		2		2	2.3			1,2,18,8,14,4,9,10,11		1		2
438	100	True	2020-10-08 12:02:52	EN	1	2	6	2		9			1		2	5		4		1,2,3,9,4,6,7		5		2	1	1	2	2			1 ,2,3,4,5,6,9,11,12		2	1,2,3,5		2		2	2.3			1,2,18,8,14,4,9,10,11		1		2
439	100	True	2020-10-08 12:20:08	EN	1	2	4	2		9			1		2	6		10		1,2,3,9,4		1,4,5,6			1	1					1 ,2,3,4,5,6,8,9,11,12,12		2	1,2,6		2		2	2.3			1,2,18,8,14,4,9,10,11,17		1	I now sometimes sanitise my hands - usually I would just use soap and water. But I still don't sanitise particularly often - mostly in shops where it seems they would be upset if I don't.	2
440	100	True	2020-10-08 12:54:27	EN	1	2	5	2		3			1		1	5		4		1,2,3,9,4,6,7,8	Health practitioners, speaking to doctors, radio interviews with doctors	1,3,5,6			1				1	Infected hands	1 ,2,3,4,5,6,9,12		2	1,3,6		2		2	2.3			1,2,18,8,14,4,10		1		2
441	30	False	2020-10-08 20:45:36	EN	1	2	2	1			17		1		2	5		4		3
442	77	False	2020-10-08 22:08:02	EN	1	1	2	1			17		1		2	2		4		8									3		14		5	9		1		5	I don't know			18.2		4		2
443	100	True	2020-10-08 22:29:06	EN	1	2	3	2		3			1		2	6		5		1,2,6,3					1						1 ,3,4,5,6,9,12		2	1.6		2		2	2.3			1,18,15		3		2
444	100	True	2020-10-08 23:17:16	EN	1	2	3	2		9			1		1	6		4		1,2,3,9					1	1					1 ,2,3,4,5,6,7,9,11,12		2	1.3		2		2	2.3			1,2,18,8,14,4,9,10,11		1		2
445	100	True	2020-10-08 23:38:37	EN	1	1	5	2		9			1		2	6		4		1,2,3,9,4		1,3,5,6		1		1					1 ,3,4,6,11		2	1.3		2.5	Within reason	2	2.6	Specific comorbidities associated with vascular issues		20	Healthy people need to practice good hygiene and remain physically healthy. GOVTS need to be reliant on factual data and not impose laws based on irrational fear.	1	Immunity is not achieved through bubble practice, I sanitize hands in the work place for compliance	3
446	47	False	2020-10-09 23:44:51	EN	1	2	2	1			32		2		2	5		4		1.9				2	2	2	2	2	1		3.9		2	1.2		2		2
447	9	False	2020-10-09 23:45:50	EN	1	1	2	1
448	95	False	2020-10-09 23:57:09	EN	1	1	2	1			32		1		2	6		10,7		1,4,7		4.5		3	3	3	3	1			1 ,4,5,9,11		2	1,2,3,5		1.2		2	1,2,3			1,2,18,8,14,4,5,7,9,10,17		1		2
449	77	False	2020-10-10 02:27:53	EN	1	1	2	1			2		1		2	5		4		1,3,9,4,6,7		4.5		1	1	2	2	1	1		1 ,2,3,4,10 ,11,12,12,13,14		2	1,2,5		2		2	1			3		2		1	2
450	100	True	2020-10-10 05:24:45	EN	1	2	5	2		9			1		2	5		5		2.9				2	1	1	2	2		Reports of viral particle found in sewage systems	1 ,2,3,4,5,6,11,12,12,14	LONG covid' reports list 7, and other neural complications.	2	1.9	Paul Marik - MATH + protocol (with various stages of disease progression), Zelenko Protocol. Common denominator - Zinc-ionophores [HCQ/Quercitin] with Zinc, Vit D / and C, antibiotic or corticosteroid.	2		2	2.3			1,18,14,4		1		1	2
451	100	True	2020-10-10 07:04:32	EN	1	2	5	2		3			1		2	6		5		1,3,9					1	1					1 ,2,3,5,8,9,11,12		2	1.3		2.4		7	2.3			1,2,18,8,14,4,9,10,11,20		3		2
452	100	True	2020-10-10 08:20:28	EN	1	1	2	2		9			1		2	6		7		1,2,3,9,4		1,3,6		2	1	3	2	1			1 ,3,5,9,11,12		2	1		4		5	6	Over 80 and over 65 with comorbities		1,2,18		1		1	2
453	95	False	2020-10-10 09:52:31	EN	1	5	2	1			32		1		2	5		4		3				1	1	3	3	3			1 ,2,3,4,5,6,9,11		5	1.6		2		2	1,2,3			1,2,18,8,14,4,9,10,11		1		2
454	100	True	2020-10-10 12:11:54	EN	1	1	4	2		9			1		1	6		7		3				1	1	1	2	2			1 ,3,5,6,8,9,11,12,12		2	1.3		2		2	2.3			1,2,18,8,14,4,9,10,11		1		2
455	100	True	2020-10-11 00:53:08	EN	1	1	7	2		2			1		2	2		5		3,9,4,7		1.5		1	1	1					1 ,2,3,4,5,6,9,11,12,12		2	1,2,3		1.2		2	2.3			1,2,18,8,14,4,9,10		1		2
456	47	False	2020-10-11 01:07:01	EN	1	2	2	1			2		1		2	6		1		1				3	1	3	3	3	3		1 ,5,9,I don’t know		1	9		1		6
457	95	False	2020-10-11 10:48:41	EN	1	2	4	2		3			2		2	2		5		1,2,3,9,4,6,7		1,5,6				1					1 ,2,3,4,5,6,7,9,11,12,12		1	2,3,5,6,9	Steaming	4		2	2.3			1,2,18,8,14,4,5,9,10,11,17		1		2
458	30	False	2020-10-11 22:34:46	EN	1	2	2	1			2		1		2	5		1		7
459	100	True	2020-10-11 23:55:05	EN	1	2	3	2		9			1		2	5		8		2				2	1	1	2	2			1 ,3,5		2	1		2		2	3			1,2,18,4		1		2
460	100	True	2020-10-11 23:57:57	EN	1	1	4	2		3			1		2	5		5,10		3.9					1	3	2	2	2		1 ,2,3,4,5,9,10 ,12		2	1		2		2	2.3			1,18,8,14,4,9,10,11		1		2
461	100	True	2020-10-12 00:28:50	EN	1	2	6	2		1			1		2	5		5		9				2	1	1	2	2			1 ,2,3,4,5,6,8,9,11,12		2	1.3		2		2	3			1,18,4		3		2
462	100	True	2020-10-12 14:51:03	EN	1	1	4	2		3			1		1	5		4		2,3,9,4		1,3,6			1	1					1 ,2,3,4,5,6,7,8,9,11,12		2	1		2		2	2,3,8		Sequela is also a great potential risk to all ages.	1,2,18,8,14,4,9,10,11		1		1	2
463	100	True	2020-10-13 01:36:36	EN	1	1	2	1			17		2		2	5		4		1,2,3,9,4,6,7		1,5,6		1	1						1 ,3,4,5,6,9,11,12		2	1,3,5		1.2		2	3			1,2,18,8,14,4,10		1		1	1		Nurse,I treated myself with medicine I already have at home
464	100	True	2020-10-13 02:29:27	EN	1	2	3	2		9			1		2	5		4		7					1	1					1 ,3,5,9,11,12		2	1.3		2		2	2.3			1,2,18,8,14,4,9,10,11		1		2
465	95	False	2020-10-16 03:06:29	EN	1	2	7	2		9			1		1	7	Prevously Tutor Radiographer	8		3.7					1	1	1				1 ,3,4,5,9		2	1.9	Stay in quarunteen as soecifued by Doc.	2		2	2.3			1,2,18,8,14,4,9,10		1		2
466	95	False	2020-10-16 06:40:57	EN	1	1	3	2		9			1		2	5		4		1,3,9,4		1,5,6		1	1	1	2	2			1 ,2,3,4,5,6,9,11		2	1,2,3		2		7	2.3			1,2,18,8,14,4,9,10,11		1		1	1		General Physician / Practitioner (GP in general practice),I treated myself with medicine I already have at home
467	47	False	2020-10-16 06:41:17	EN	1	2	2	2		9			1		2	5		4		1				3	3	1	1	3			1 ,2,3,4,5,7,9,11		2	1.3		2		2
468	9	False	2020-10-16 07:58:31	EN	1	1	1	2
469	47	False	2020-10-16 11:57:06	EN	1	1	1	2		3			1		2	2		1		2,7,3				1	1	2	1	3			1 ,2,3,4,5,6,9,11,12		2	1.6		2		4
470	30	False	2020-10-16 13:46:53	EN	1	2	4	2		9			1		1	6		4		1.4		4		2	1	1	2	2	2		1 ,2,3,4,5,11		2	1		2		2
471	95	False	2020-10-17 00:26:36	EN	1	2	7	2		3			1		2	2		8		3,9,4,7		1.5			1						1 ,3,5,6,9,11		2	3		1.2		2	2.3			1,2,18,8,14,4,9,10,11		1		1	2
472	9	False	2020-10-17 09:14:47	EN	1	1	1	2
473	63	False	2020-10-18 10:01:05	EN	1	1	7	2		9			1		2	6		8		3.9				1	1	1	3				1 ,2,3,4,5,9,11,12		2	1.3		2		2	2.3			1,2,18,8,14,4,9,10,11		1		2
474	95	False	2020-10-18 13:56:57	EN	1	2	4	2		9			1		2	6		10,7		1,3,9,4		1.5			1						1 ,2,3,4,5,11,12		2	1		2		2	2.3			1,2,18,8,14,4,9,10,11		1		2
475	95	False	2020-10-19 14:42:54	EN	1	2	4	2		9			1		2	5		4		3.4		1.6				1					2,3,4,11		2	1,3,6		2		2	2.3			1,2,18,14,4,9,10		1		2
476	63	False	2020-10-20 08:23:39	EN	1	2	5	2		9			1		1	5		4		1,2,3,9,4,6		1,3,6		2	1	1	2	2	2		1 ,2,3,4,5,6,9,11,12		2	1,2,3		2		2	2.3			1,2,18,8,14,4,9,10,11		1		2
477	95	False	2020-10-21 03:01:23	EN	1	2	6	2		9			1		1	6		4		1,2,9,4,6		1.3			1	1					1 ,2,3,4,5,6,7,9,11,12		2	1,2,3		2		2	2.3			1,2,18,8,14,4,9,10,11		1		2
478	70	False	2020-10-21 03:45:16	EN	1	2	7	2		9			1		1	7	SRN,SCM	8		1,3,7					1	1					1 ,2,3,4,5,6,11,12		2	1,2,9	Keep isolated	2		2	2,3,4			1,2,18,8,14,4,9,10,11,20	Shop when necessary taking special care to use mask and sanitize frquently	1		2
479	100	True	2020-10-21 04:05:58	EN	1	2	3	2		4			1		2	5		7		1,2,9,4,7,8	Other websites	1.6		2	1	2	2	2	3		1 ,3,4,5,6,9,11,12		2	1,3,6		4		5	8		People who would consider themselves at great risk for the flu	1,15,20	Eat healthily, keep you immune system up. And wash hands same as you should regardless to be healthy	1	Forced to use santiser multiple times to enter any shop. Sometimes the entery into the mall sanitser hasn't even dried befoe you are sanitised in the next shop	2
480	77	False	2020-10-22 01:47:54	EN	1	2	4	2		3			1		2	5		4		1,2,9,7					1	1					1 ,2,3,4,5,6,8,9,11,12		2	9	Vitamin C	4		5	2.3			20	Boost their immune system and carry on as normal	3		3
481	30	False	2020-10-22 02:36:21	EN	1	2	5	2		9			1		2	5		10		1,2,3,9,4
482	95	False	2020-10-22 04:55:38	EN	1	2	6	2		4			1		2	5		5		1,2,3,9,4		1		2	1	1	2	2			1 ,2,3,4,5,6,9,11,12,12		2	1,2,3,9	Vitamins (D. C) Zinc	2.5	Totally excessive isolation	5	2.3			1,18,20	Use your common sense. Stay away from sick people and maintain hygiene standards	1	Forced to continually sanatise my hands tho I have always washed them regularly	2
483	95	False	2020-10-22 05:18:50	EN	1	2	5	2		3			1		2	5		5		9.4		1.6		1	1	1					1 ,2,3,4,5,6,7,8,9,11,12		2	1,2,5		2		2	2.3			1,18,14,4		1		1	2
484	30	False	2020-10-22 08:15:46	EN	1	1	2	2		9			1		2	5		7		2
485	28	False	2020-10-22 22:23:39	EN	1	2	2	2		4			1		2	5		5
486	9	False	2020-10-23 05:19:03	EN	1	2	6	2
487	9	False	2020-10-25 02:55:40	EN	1	1	5	2
488	100	True	2020-10-25 13:35:18	EN	1	1	2	1			17		1		2	5		5		1,3,4		1.5		1	1						1 ,2,3,4,5		2	1		1		1	1			1		1		2
489	100	True	2020-10-26 01:21:55	EN	1	1	2	1			17		1		2	6		4		1,3,4		1		3	1	1	2	2			1 ,3,4,5		2	1.2		2		7	1.2			1,18,8,14,4,9,10		1		2
490	100	True	2020-10-26 01:41:12	EN	1	1	2	1			17		1		2	6		1		1,2,3,4		1		3	1	3	2	3			1 ,3,5,11		2	1.2		2		7	1.2			1,2,18,8,4,10		1		2
491	100	True	2020-10-26 02:20:05	EN	1	1	2	1			17		1		2	5		5		3.4		1.5		1							1 ,2,3,4,5		2	1,2,3,5		2		2	1,2,3			1,2,18,8,14,4,9,10,11		1		2
492	100	True	2020-10-27 00:45:14	EN	1	2	2	1			17		1		2	5		4		3,9,4		1.5		3	1	1	2	2			1 ,3,4,5,9,11,12		2	1,2,3		2		4	1,2,3,4			1,2,8,14,4,9,10,11		1		2
493	100	True	2020-10-27 00:48:43	EN	1	2	2	1			17		1		2	5		4		1,3,9,4		1,5,6		1	1						1 ,2,3,4,5,9,11,12		2	1,2,3,5		1.2		7	1,2,3			1,2,18,8,14,4,9,10,11,17		1		2
494	100	True	2020-11-03 00:07:40	EN	1	2	2	1			17		1		2	5		1		1,2,3,9,4,6,7		5.6		3	1	1	3	3			1 ,3,4,5,6,12		3	1		2		6	1,2,3			1,2,18,8,14,4,10,11		1		2
495	100	True	2020-11-03 01:06:24	EN	1	2	2	1			17		1		2	5		1		6						1					1 ,2,3,4,5,11		2	1		2		2	1,2,3			1,2,18,8,14,4,9,10,11		1		1	2
496	100	True	2020-11-03 01:13:42	EN	1	1	2	1			17		1		2	5		1		1,2,3,9,4		1,5,6		1	1	1	1	1			1 ,2,3,4,5,6,7,9,11,12,12		2	1,2,3,5,6		2		2	1,2,3			1,2,18,8,14,4,9,10,11		1		2
497	95	False	2020-11-10 02:34:02	EN	1	2	2	1			17		1		2	5		5		4		1,4,5,6		3	1	1	2	2			1 ,2,5,9,11		2	1,3,5		6		6	1,2,3			1,2,18,8,4		5		3
498	100	True	2020-11-18 04:42:17	EN	1	2	2	1			17		1		2	2		1		1,2,3,9,4,6,7		4.5		1	1	1	3	3			1 ,2,3,4,5,9,11,12		3	1,2,3,6		1.2		2	1,2,3			1,2,18,14,4,9,10,11,17		1		3
499	30	False	2020-12-01 23:20:39	EN	1	2	2	1			17		1		2	6		1		3
500	28	False	2020-12-03 14:06:46	EN	1	2	2	2		9			1		2	5		4
501	100	True	2020-12-13 05:37:17	EN	1	2	4	2		9			1		1	6		10		1,2,9,4,7		1,5,6		2	1	1	2	2	2		1 ,2,3,4,5,6,7,8,9,11,12		2	1.3		2		2	2.3			1,2,18,8,14,4,9,10,11		1		1	1		General Physician / Practitioner (GP in general practice)
502	100	True	2020-12-13 07:09:07	EN	1	2	4	2		9			1		2	5		4		1,2,3,9,4		1.3		2	1	1	2	3	3		1 ,2,3,4,5,6,7,11,12,12,14	Specific pain (chest)	2	1.3		2		2	2.3			1,2,18,8,14,4,9,10,11		1		1	2
503						2	2	1					1		2	5	-99	9	trainee	2,3,9,4,6,7	-99	1,5,6	-99	m	1	1	m	m	-99	-99	1,2,3,4,5,6,9,12	-99	3	1	-99	2	-99	4	1,2,3	-99	-99	1,2,18,8,4,9,10,17,11,14	-99	1	-99	2	-99	-99	-99
504						2	4	1					1		2	5	-99	7	-99	1,2,3	-99	1,4,5,6	-99	1	1	1	1	1	-99	-99	1,2,3,4,5	-99	1	10	-99	m	-99	2	1,2	-99	-99	1,2,18,9,10	-99	1	-99	2	-99	-99	-99
505						1	1	1					1		2	5	-99	7	-99	1,3,9	-99	1,4,5,6	-99	1	1	1	1	1	-99	-99	1,2,3,4,5,6	-99	1	10	-99	m	-99	2	1,2	-99	-99	1,2,18,8,4,10,17	-99	1	-99	2	-99	-99	-99
506						1	3	1					1		2	2	-99	5	-99	3	-99	1,5	-99	1	1	1	1	1	-99	-99	1,2,3,4,5,6	-99	1	10	-99	2	-99	3	1,2	-99	-99	1,2,18,8,4,10,17	-99	1	-99	2	-99	-99	-99
507						2	2	1					1		2	5	-99	4	-99	3,9,4,6	-99	4,5,6	-99	m	1	m	m	m	-99	-99	1,3,4,5,6,9,11,12	-99	2	1,2,3	-99	2	-99	2	1,2,3	-99	-99	1,2,18,8,4,9,10,14	-99	1	-99	2	-99	-99	-99
508						2	6	1					1		1	5	-99	8	-99	3,9,4,7	-99	-99	-99	1	1	1	m	1	-99	-99	1,2,3,4,5,9,11,12,17	-99	2,3	1,2,3,5,6	-99	1,2	-99	2,3,7	1,2,3,4	-99	-99	1,2,18,8,3,4,5,9,10,17,11,14	-99	1,4	using hand sanitiser	2	-99	-99	-99
509						2	4	1					1		2	1	-99	4	-99	3,9	-99	5	-99	1	1	1	m	m	-99	-99	1,2,3,4,5,6,9,11,12,17	-99	5	1,2,3	-99	1,2	-99	4	1,2,3,4	-99	-99	1,2,18,8,3,4,10,17,11,14	-99	1	-99	2	-99	-99	-99
510						2	3	1					1		2	6	-99	4	-99	1,3	-99	1,5	-99	1	1	1	2	2	-99	-99	1,2,3,4,5,9,11,12	-99	2	1,2,3	-99	2	-99	2	2,3	-99	-99	1,2,18,8,10,14	-99	1	-99	2	-99	-99	-99
511						2	3	1					1		2	6	-99	4	-99	1,3,9,4,6	-99	5	-99	1	1	1	m	m	-99	-99	1,2,3,4,5,9	-99	2	1,2,3,5	-99	2	-99	2,3,7	1,2,3,4	-99	-99	1,2,18,8,4,9,10	-99	1	-99	2	-99	-99	-99
512						2	4	1					1		1	5	-99	4	-99	3,9,4,6	-99	1,5	-99	1	1	1	3	3	-99	-99	1,2,3,4,5,6,9,11,12,17	-99	2	1,2,3,5	-99	2	-99	2,7,4,5	1,2,3	-99	-99	1,2,18,8,9,10,17,11,12	-99	1	-99	2	-99	-99	-99
513						2	4	1					1		2	5	-99	7	-99	1,2,3,9,4,6,7	-99	1,3,4,5,6	-99	1	1	1	m	m	-99	-99	1,2,3,4,5,6,9,11,12,17	-99	1	1,2,3,5	-99	2	-99	1	1,2,3	-99	-99	1,2,18,8,4,9,10,17,11,14	-99	1	-99	2	-99	-99	-99
514						2	3	1					1		1	6	-99	3	-99	1,2,3,9,4,6,7	-99	1,4,5	-99	1	1	1	m	m	-99	-99	1,2,3,4,5,6,9	-99	2	1,2,3	-99	1,2	-99	4	1,2,3	-99	-99	1,2,18,8,4,14	-99	1	-99	2	-99	-99	-99
515						2	3	1					1		1	5	-99	7	-99	3	-99	1,4,5,6	-99	m	m	1	1	m	-99	-99	1,2,3,4,5,9,11	-99	2	1,2,3,5	-99	2	-99	4	1,2,3	-99	-99	1,2,18,8,4,9,10,11,14	-99	1	-99	2	-99	-99	-99
516						1	2	1					1		1	5	-99	7	-99	3,4,7	-99	1,4,5	-99	1	1	3	3	3	-99	-99	1,2,4,5,11,12	-99	2	1,2,3,5,6	-99	2	-99	2	1,2,3	-99	-99	1,2,18,8,4,9,10,14	-99	1	-99	2	-99	-99	-99
517						2	4	1					1		1	5	-99	7	-99	3	-99	M	-99	m	1	1	m	1	-99	-99	1,2,5,9,11	-99	2	1,3,5,6	-99	2	-99	2	2,3,6	people with low immunity	-99	1,2,18,8,4,10,17,14	-99	1	-99	2	-99	-99	-99
518						2	3	1					1		2	5	-99	7	-99	3,9,4,7	-99	1,5,6	-99	1	1	1	m	m	-99	-99	1,2,3,4,5,6,9,11	-99	2,3	1,2,3,6	-99	2	-99	3	1,2,3	-99	-99	1,2,18,8,4,9,10,14	-99	1	-99	2	-99	-99	-99
519						2	3	1					1		2	5	-99	7	-99	1,9,4,7	-99	1,5,6	-99	1	1	m	m	m	-99	-99	1,3,4,5,6,9,12,17	-99	2	1,3,5	-99	2	-99	3	1,2,3	-99	-99	1,2,18,8,4,9,10	-99	1	-99	2	-99	-99	-99
520						2	5	1					1		1	1	-99	3	-99	1,3,9,4,7	-99	1,5,6	-99	1	1	1	m	m	-99	-99	1,2,4,5	-99	2	2	-99	1,2	-99	3	1,2,3,4	-99	-99	1,2,18,8,4,9,10,17,14	-99	1	-99	2	-99	-99	-99
521						2	3	1					1		2	5	-99	7	-99	3,9,4	-99	1,5,6	-99	m	1	1	m	m	-99	-99	1,3,4,5	-99	5	10	-99	2	-99	2,7	1,2,3	-99	-99	1,2,18,8,4,9,10,14	-99	1	-99	2	-99	-99	-99
522						2	2	1					1		2	2	-99	5	-99	9,4,6,7	-99	1,5	-99	3	3	1	m	m	-99	-99	1,2,3,4,5,6,	-99	2	1,2,3	-99	2	-99	2	1,2,3	-99	-99	1,2,18,8,4,9,10,17,11	-99	1	-99	2	-99	-99	-99
523						1	4	1					1		2	5	-99	7	-99	3,4,6	-99	5,6	-99	1	1	1	1	1	-99	-99	1,3,5,9,11	-99	2	1,2	-99	1,2	-99	4	2,3	-99	-99	1,2,18,8,4,9,10,17,11,14,15	-99	m	-99	2	-99	-99	-99
524						1	3	1					1		m	6	-99	4	-99	3,9,4,6,7	-99	5,6	-99	1	1	1	m	m	-99	-99	1,3,4,5,11,12,17	-99	2	2,3	-99	2	-99	2	1,2,3	-99	-99	1,2,18,8,4,9,10,17,11,14	-99	1,2	-99	2	-99	-99	-99
525						2	4	1					1		1	5	-99	7	-99	1,3,9,7	-99	6	-99	m	m	m	m	m	-99	-99	1,5,9,11,12	-99	2	1,2	-99	1,2	-99	3	1,2,3,4	-99	-99	1,2,18,8,4,9,10,11,14	-99	1	-99	2	-99	-99	-99
526						1	3	1					1		2	6	-99	7	-99	1,3,4	-99	1,5	-99	1	1	m	m	m	-99	-99	1,4	-99	3	1,2,3	-99	1,2	-99	2	1,2	-99	-99	1,2,18,8,4,10	-99	1	-99	2	-99	-99	-99
527						2	4	1					1		2	6	-99	4	-99	1,2,3,9,4,7	-99	1,5,6	-99	1	1	1	m	m	-99	-99	1,3,4,5,9,11	-99	2	1,6	-99	2	-99	2	1,2,6,8	people with breathing difficulty	people with lung diseases	1,2,18,8,4,9,10,17,11,14	-99	1	-99	2	-99	-99	-99
528						1	3	1					1		2	6	-99	4	-99	1,3,4,6	-99	1,3,5	-99	1	1	2	2	2	-99	-99	1,2,3,4,5,6,7,9,11,12,17	-99	2	1,2,3,5	-99	2	-99	4	1,2,3	-99	-99	1,2,18,8,4,9,10,17,11,14	-99	1	-99	2	-99	-99	-99
529						2	3	1					1		2	5	-99	m	-99	1,2,3,9,4,6,7	-99	1,5,6	-99	1	m	1	2	2	-99	-99	1,4,5,6,9,11,12,17	-99	2	1,2,3,5	-99	1,2	-99	2,4,6	1,2	-99	-99	1,2,18,8,10,17,14	-99	1	-99	2	-99	-99	-99
530						1	3	1					1		2	6	-99	3	-99	3,9,4,7	-99	1,4,5,6	-99	1	1	m	m	m	-99	-99	1,3,5,6,11,12	-99	2	2,3	-99	2	-99	7	2,3	-99	-99	1,2,18,8,4,10,14	-99	1	-99	2	-99	-99	-99
531						2	3	1					1		2	5	-99	m	-99	3,9,4,6,7	-99	1,5,6	-99	1	m	m	m	m	-99	-99	1,2,4,5,6,9,11,12,17	-99	2	m	-99	2	-99	2	1	-99	-99	1,2,18	-99	1,2	-99	2	-99	-99	-99
532						1	3	1					2		2	2	-99	5	-99	4	-99	5	-99	m	1	1	m	m	-99	-99	1,5,9,11	-99	2	2	-99	2	-99	4	1,2,3	-99	-99	1,2,18,8	-99	1	-99	2	-99	-99	-99
533						2	3	1					2		2	2	-99	4	-99	3,4	-99	5,6	-99	1	1	1	m	m	-99	-99	1,2,3,4,5,6,9,11,12	-99	2	1,2,3	-99	2	-99	7	1,2,3	-99	-99	1,2,18,8,4,10,14	-99	1	-99	2	-99	-99	-99
534						1	5	1					2		2	2	-99	3	-99	1,9,4	-99	1,5,6	-99	1	1	1	2	2	-99	-99	1,4,9	-99	2	1,2	-99	2	-99	2,3,7	1,2,3	-99	-99	1,2,18,8,4,9,10,11,14	-99	1	-99	2	-99	-99	-99
535						1	2	1					2		2	6	-99	9	work at home	2,3,9,4,7	-99	1,4,5,6	-99	1	1	1	2	2	-99	-99	1,2,3,4,5,6,9,11,12,17	-99	2	1,2	-99	2	-99	2,7	1,2,3,4	-99	-99	1,2,18,8,4,9,10,11,14	-99	1	-99	2	-99	-99	-99
536						2	2	1					2		2	5	-99	4	-99	1,3	-99	1,5	-99	2	1	3	3	3	-99	-99	1,2,3,4,5,6,9	-99	3	1,2,3	-99	2	-99	2,3	1,2	-99	-99	1,2,18,8,4	-99	1	-99	2	-99	-99	-99
537						2	4	1					1		2	5	-99	4	-99	4	-99	5	-99	1	1	1	m	m	-99	-99	1,2,3,4,5,6,9,11,12,17	-99	2	1,3	-99	2	-99	4	1,2,3	-99	-99	1,2,18,8,9,10,17,11,14	-99	1	-99	2	-99	-99	-99
538						2	3	1					1		2	1	-99	7	-99	3	-99	-99	-99	m	1	m	m	m	-99	-99	9	-99	5	1	-99	2	-99	4	1,2	-99	-99	1,2,18,8,4,9,10,17,11,14	-99	m	-99	m	-99	-99	-99
539						2	5	1					1		1	2	-99	9	I used to work as an advocate clerk	3,6	-99	m	-99	1	m	1	m	m	-99	-99	1,5,9,11	-99	3	1,3,6	-99	1,2	-99	4	m	-99	-99	1,2,18,8	-99	1	-99	2	-99	-99	-99
540						1	3	1					1		2	5	-99	7	-99	3,9,4	-99	1,5,6	-99	1	1	2	2	2	-99	-99	1,2,3,4,5,6,12	-99	2	1	-99	2	-99	2,4	2	-99	-99	1	-99	1	-99	2	-99	-99	-99
541						1	5	1					1		1	2	-99	4	-99	1,9	-99	1,5,6	-99	1	1	1	1	1	-99	-99	1,3,4,9,12,17	-99	2	1	-99	2	-99	4	1,2,3	-99	-99	1,2,18,8,4,9,10,17	-99	1	-99	2	-99	-99	-99
542						2	3	1					1		1	6	-99	3	-99	1,2,3,9,4,7	-99	1,3,4,5,6	-99	1	1	1	3	3	-99	-99	1,2,3,4,5,6,9,11,12	-99	1	1,2	-99	1,2	-99	2,3,7	1,2,3	-99	-99	1,2,18,8,4,9,10,11,12	-99	1	-99	1	1	-99	7
543						1	5	1					1		2	5	-99	3	-99	3	-99	-99	-99	m	1	m	m	m	-99	-99	1,2,3,4,5,6,9,11	-99	2	1	-99	2	-99	2	1,2,3	-99	-99	1,2,18,8,4,9,10,17,11	-99	1	-99	2	-99	-99	-99
544						1	2	1					1		1	5	-99	7	-99	3,6	-99	1	-99	2	1	1	3	2	-99	-99	1,2,3,4,6,9,17	-99	2	1,3	-99	2	-99	2	1,2,3	-99	-99	1,2,18,8,4,9,10,14	-99	1	-99	2	-99	-99	-99
545						2	2	1					1		2	5	-99	1	-99	3	-99	1,5	-99	2	1	1	2	2	-99	-99	1,2,3,4,5,9,11,12	-99	2	1,2,3	-99	2	-99	4	1,2,3	-99	-99	1,2,18,8,4,9,10,11,14	-99	1	-99	2	-99	-99	-99
546						1	6	1					1		2	m	-99	7	-99	3	-99	1,5,6	-99	1	1	1	m	m	-99	-99	1,2,3,4,5,6,11,12	-99	2	1,2,3,5	-99	1,2	-99	2,7	1,2,3	-99	-99	1,2,18,8,4,9,10,17,11,12	-99	1	-99	2	-99	-99	-99
547						1	3	1					1		1	5	-99	4	-99	1,2,3,9,4,6	-99	1,3,4,5,6	-99	m	1	m	m	m	-99	-99	1,2,3,4,5,6	-99	2	1,2,3	-99	2	-99	2,7	1,2,3,4	-99	-99	2,18,8,4,10	-99	1	-99	2	-99	-99	-99
548						2	2	1					1		2	5	-99	4	-99	3,9,4,6,7	-99	1,5,6	-99	1	1	2	1	1	-99		1,2,3,4,5,6,9,11,12	-99	2,3	2,3,5	-99	1,2	-99	1,2,3,7,4	1,2,3	-99	-99	1,2,18,8,4,9,10,17,11,14	-99	1	-99	2	-99	-99	-99
549						1	6	1					1		1	2	-99	8	-99	3	-99	-99	-99	m	1	m	m	m	-99	-99	4,5,9,12	-99	2	1,2,3	-99	2	-99	4	1,2,3	-99	-99	2,18,8,14,4,9,10,11	-99	1	-99	2	-99	-99	-99
550						1	4	1					2		2	5	-99	3	-99	3,9,4	-99	1,5	-99	1	1	1	1	1	-99	-99	1,2,3,4,5,6,9,11,12,17	-99	2	1	-99	2	-99	3	4	-99	-99	2,18,4,10,17	-99	1	-99	2	-99	-99	-99
551						2	4	1					1		2	1	-99	7	-99	9	-99	7	M	1	1	1	2	2	-99	-99	1,2,5,9,11	-99	5	1,2,3,5	-99	2	-99	2	1,2,3	-99	-99	1,2,18,8,4,9,10,14	-99	1	-99	2	-99	-99	-99
552						2	3	1					1		2	5	-99	4	-99	1,3,9,4,6,7	-99	1,5	-99	1	1	2	1	2	-99		1,2,3,4,5,6,11,12	-99	2,3	1,2,3,5,6	-99	2	-99	2,7	1,2,3	-99	-99	1,2,18,8,4,10,17,14	-99	1	-99	2	-99	-99	-99
553						1	6	1					2		2	5	-99	7	-99	3,9,4,6,7	-99	1,5,6	-99	1	1	1	m	m	-99	-99	1,5,11	-99	2	2,3,5	-99	1,2	-99	3,4	1,2,3,4	-99	-99	1,2,18,8,4,5,9,10,17,11,14	-99	1	-99	3	-99	-99	-99
554						1	1	1					1		2	5	-99	1	-99	4	-99	4	-99	m	1	m	m	m	-99	-99	3,4,5,9,11	-99	2	1,3	-99	2	-99	2	2	-99	-99	1,2,18,8,4,9,11	-99	1	-99	2	-99	-99	-99
555						1	2	1					1		2	1	-99	7	-99	3,9,6,7	-99	1,5	-99	m	1	1	m	m	-99	-99	1,2,4,5,9,11,12,17	-99	1	1,3	-99	2	-99	2,3	1,2,3	-99	-99	1,2,18,8,4,9,10,11,14	-99	1,3	-99	2	-99	-99	-99
556						1	1	1					2		2	5	-99	9	Private institution	1,2,3,9,4,6	-99	1,5	-99	1	1	1	1	1	-99	-99	1,2,3,4,5,11,12,17	-99	2,3	1,2,3,5,6	-99	2	-99	2,4	1,2,3	-99	-99	1,2,18,8,4,9,10,17,11,14	-99	1,2	-99	2	-99	-99	-99
557						2	4	1					1		2	5	-99	4	-99	9	-99	1,4,5	-99	m	1	m	m	m	-99	-99	1,2,3,4,9,11,12	-99	1	1	-99	1	-99	2	2,3	-99	-99	2,18,8,4,10,17,14	-99	1	-99	2	-99	-99	-99
558						2	4	1					1		2	2	-99	4	-99	1,2,3,9,4,6,7,8	-99	1,4,5,6,7	m	1	1	1	1	m	-99	-99	1,2,3,4,5,6,9,11,12,17	-99	1	1,2,3	-99	2	-99	4	1,2,3	-99	-99	1,2,18,8,4,5,9,10,11,14	-99	1	-99	2	-99	-99	-99
559						1	5	1					1		1	5	-99	5	-99	3	-99	1,5,6	-99	1	1	2	2	2	-99	-99	1,2,3,5,6,9,11	-99	1	1,2,6	-99	2	-99	2	1,2,3	-99	-99	1,2,18,8,4,10,17,11,14	-99	1	-99	2	-99	-99	-99
560						1	4	1					1		2	5	-99	7	-99	1,2,3,9,4,6,7	-99	1,4,5,6	-99	1	1	1	m	m	-99	-99	1,2,3,4,5,6,7,9,11,12,17	-99	1	1,2,3	-99	2	-99	4	1,2,3,4	-99	-99	1,2,18,8,4,5,7,9,10,17,11,14	-99	1	-99	2	-99	-99	-99
561						1	2	1					1		2	5	-99	7	-99	1,9,4	-99	1,3	-99	m	1	m	m	m	-99	-99	1,4,10,11	-99	2	2,3	-99	2	-99	2,7	1,2	-99	-99	1,2,10	-99	1	-99	2	-99	-99	-99
562						1	3	1					2		2	2	-99	5	-99	3,4	-99	1	-99	1	1	m	m	m	-99	-99	1,2,3,4,5,9,10	-99	2	1,2,3	-99	4	-99	2	1,2,3	-99	-99	1,2,18,4,9,10	-99	1	-99	2	-99	-99	-99
563						2	4	1					1		2	2	-99	7	-99	3	-99	m	-99	m	1	m	m	m	-99	-99	1,2,3,4,5,11	-99	1	2,3	-99	2	-99	2	1,2,3	-99	-99	1,2,10	-99	1	-99	2	-99	-99	-99
564						2	4	1					1		2	2	-99	7	-99	3,4	-99	1	-99	m	1	m	m	m	-99	-99	1,2,5,9,11	-99	2	2,3	-99	2	-99	2	1,2,3	-99	-99	m	-99	1	-99	2	-99	-99	-99
565						1	2	1					1		2	5	-99	5	-99	1,9,4	-99	1	-99	m	1	m	m	m	-99	-99	1,2,4,9,11	-99	2	1,2,3	-99	2	-99	2,7	1,2,3	-99	-99	1,2,18,8,4,10,14	-99	1	-99	2	-99	-99	-99
566						1	5	1					1		2	1	-99	7	-99	3	-99	m	-99	1	1	m	m	m	-99	-99	1,5,11	-99	2	2,3	-99	3	-99	2	1,2	-99	-99	1,18,10	-99	1	-99	3	-99	-99	-99
567						2	3	1					1		2	6	-99	4	-99	3	-99	1,5	-99	1	1	1	2	2	-99	-99	1,2,3,4,6,9,11	-99	2	1,2,3,5	-99	2	-99	2	2,3	-99	-99	1,2,18,8,4,9,10,17,14	-99	1	-99	2	-99	-99	-99
568						1	3	1					1		2	2	-99	4	-99	3,4	-99	1	-99	m	1	m	m	m	-99	-99	1,2,11	-99	2	2,3	-99	2	-99	2	1,2,3	-99	-99	1,2,18,10	-99	1	-99	2	-99	-99	-99
569						1	2	1					1		2	5	-99	4	-99	1,3,4	-99	1	-99	m	1	m	m	m	-99	-99	1,2,5,11	-99	2	2,3	-99	2	-99	2,7	1,2,3	-99	-99	1,2,4,10	-99	1	-99	2	-99	-99	-99
570						1	2	1					1		2	5	-99	3	-99	6	-99	1	-99	1	2	1	1	1	-99	-99	1	-99	2	1	-99	2	-99	2	4	-99	-99	m	-99	3	-99	2	-99	-99	-99
571						2	3	1					2		2	5	-99	4	-99	3,9,4,6,7	-99	1,5,6	-99	1	1	1	1	1	-99	-99	1,4,5,11,12	-99	2	5,6	-99	2	-99	6	1,2,3	-99	-99	1,2,18,8,9,10,14	-99	1	-99	2	-99	-99	-99
572						2	4	1					1		2	5	-99	4	-99	3,9,4,6,7	-99	5,6	-99	1	1	1	1	1	-99	-99	1,4,5,6,9,11,12	-99	2	1	-99	2	-99	2	1,2	-99	-99	1,2,18,8,4,9,10,14	-99	1	-99	2	-99	-99	-99
573						1	2	1					1		2	5	-99	1	-99	3,9,4	-99	1,4,5,6	-99	m	1	1	m	m	-99	-99	1,4,5,6,9,11,12,17	-99	2	1,2,3	-99	2	-99	4	1,2,3	-99	-99	1,2,18,8,4,9,10,11,14	-99	1	-99	2	-99	-99	-99
574						2	3	1					1		2	5	-99	7	-99	3,9,4	-99	1,5	-99	1	1	m	m	m	-99	-99	1,2,11	-99	2	1,2,3	-99	2	-99	2,7	1,2,3	-99	-99	1,2,18,8,4,9,10,11	-99	1	-99	2	-99	-99	-99
575						2	4	1					2		2	2	-99	4	-99	1,3,9,4,6,7	-99	5,6	-99	2	1	1	m	m	-99	-99	1,2,3,4,5,6,7,9,11,12	-99	2	1,2,3	-99	1,2	-99	6	1,2,3	-99	-99	1,2,18,8,4,9,10,14	-99	1	-99	2	-99	-99	-99
576						1	5	1					2		1	1	-99	5	-99	3,6,7	-99	m	-99	1	1	1	3	3	-99	-99	1,4,9,11	-99	2	1,2	-99	2	-99	2	1,2,3	-99	-99	1,2,18,8,4,9,10,17,14	-99	1	-99	2	-99	-99	-99
577						2	3	1					2		2	5	-99	7	-99	3,9,4,7	-99	1,3,4,5,6	-99	1	1	1	m	m	1	disposal of used masks in public areas	1,3,4,5,9,11,12	-99	2	1,2,3	-99	1,2	-99	3,5	1,2,3,4	-99	-99	1,2,18,8,3,4,9,10,17,11,14,15	-99	1,3	-99	2	-99	-99	-99
578						1	3	1					2		1	1	-99	7	-99	3,9,4,7	-99	1,3,4,5,6	-99	1	1	1	1	1	-99	-99	1,5,9,12	-99	2	6	-99	2	-99	6	1,2,3	-99	-99	1,2,18,8,5,11,14	-99	1	-99	2	-99	-99	-99
579						1	4	1					2		2	2	-99	10	-99	9	-99	1,5,6	-99	m	1	m	m	m	-99	-99	1,4,9,11	-99	2	2	-99	m	-99	m	m	-99	-99	18,8,10,14	-99	1	-99	2	-99	-99	-99
580						2	4	1					1		2	5	-99	4	-99	1,3	-99	1	-99	m	1	m	m	m	-99	-99	1,2,3,4,5	-99	2	1,2	-99	1,2	-99	2,7	1,2,3	-99	-99	1,2,18,8,10,14	-99	1	-99	2	-99	-99	-99
581						2	2	1					1		2	6	-99	4	-99	1,9,4	-99	1,3,4,5	-99	m	1	m	m	m	-99	-99	1,2,3,4,5,9,11,12	-99	2	1,2,3	-99	2	-99	2,7	1,2,3	-99	-99	1,2,18,8,9,10	-99	1	-99	2	-99	-99	-99
582						1	3	1					1		2	2	-99	4	-99	9,4	-99	1	-99	1	1	m	m	m	-99	-99	1,2,4,5,11	-99	2	1,3	-99	2	-99	2	1,2	-99	-99	1,2,18,8,4,10,14	-99	1	-99	2	-99	-99	-99
583						1	2	1					1		2	5	-99	3	-99	1,4	-99	1	-99	m	1	m	m	m	-99	-99	1,2,.3,4,5,9,11	-99	2	1,2	-99	2	-99	2,7	1,2,3	-99	-99	1,2,18,8,10,14	-99	1	-99	2	-99	-99	-99
584						2	4	1					1		2	2	-99	7	-99	3	-99	1	-99	m	1	m	m	m	-99	-99	1,2,3,4,11	-99	2	1,2	-99	2	-99	2	1,2,3	-99	-99	1,2,18,8,3,10,14	-99	1	-99	2	-99	-99	-99
585						1	1	1					1		2	2	-99	1	-99	3,4	-99	1,3,4,5	-99	m	1	m	m	m	-99	-99	1,2,3,4,5,9,11	-99	2	1,2,3	-99	2	-99	2,7	1,2,3	-99	-99	1,2,18,8,3,9,10	-99	1	-99	2	-99	-99	-99
586						1	2	1					1		2	5	-99	3	-99	3,4,6,7	-99	1,4,5,6	-99	m	1	1	m	1	-99	-99	1,2,3,4,5,9,11,12	-99	2	1,2	-99	1,2	-99	2	1,2,3	-99	-99	1,2,18,8,4,9,10,11,14	-99	1	-99	2	-99	-99	-99
587						2	3	1					1		2	5	-99	4	-99	4	-99	1,5,6	-99	1	1	1	1	1	-99	-99	1,2,3,5,6,9,11,12	-99	4	1,2,3	-99	1,2	-99	7	4	-99	-99	1,2,18,8,4,9,10,17,11,14	-99	1	-99	2	-99	-99	-99
588						1	3	1					1		2	2	-99	4	-99	3,4	-99	1	-99	m	1	m	m	m	-99	-99	1,2,3,4,5,11	-99	1	1,2	-99	2	-99	2	1,2,3	-99	-99	1,2,18,8,9,10,14	-99	1	-99	2	-99	-99	-99
589						2	2	1					2		m	5	-99	4	-99	1,3,4	-99	1,3	-99	m	1	m	m	m	-99	-99	1,2,3,4,5,9,10	-99	2	1,2,3	-99	2	-99	2,7	1,2,3	-99	-99	1,2,18,8,9,10,14	-99	1	-99	2	-99	-99	-99
590						1	2	1					1		2	5	-99	7	-99	1,3,4	-99	1,3	-99	m	1	m	m	m	-99	-99	1,2,4,9,11	-99	2	1,2,3	-99	2	-99	2,7	1,2,3	-99	-99	1,2,18,8,10	-99	1	-99	2	-99	-99	-99
591						1	4	1					1		2	2	-99	5	-99	4	-99	1,5	-99	m	1	m	m	m	-99	-99	3,9	-99	2	1	-99	2	-99	2	2,3	-99	-99	1,2,8,9,10,17	-99	1	-99	2	-99	-99	-99
592						1	6	1					1		1	2	-99	7	-99	3,9,4,7	-99	1,5,6	-99	m	3	m	m	m	-99	-99	1,3,4,5,6	-99	3	2,3,5	-99	1,2	-99	2,3	1,2,3	-99	-99	1,2,18,8,4,9,17,11	-99	1	-99	2	-99	-99	-99
593						2	3	1					1		2	6	-99	5	-99	3,9,4,6,7	-99	1,5	-99	1	1	2	1	2	-99	-99	1,2,3,4,5,6,9,11,12	-99	3	2,3,6	-99	2	-99	2	1,2,3	-99	-99	1,2,18,8,4,10,11,14	-99	1	-99	2	-99	-99	-99
594						1	1	1					1		2	5	-99	1	-99	3	-99	5	-99	3	3	3	3	3	-99		1,5,12	-99	2	1,3	-99	2	-99	2	1,2	-99	-99	8,17	-99	1	-99	2	-99	-99	-99
595						1	1	1					1		1	5	-99	1	-99	3	-99	5	-99	3	3	3	3	3	-99		1,12	-99	2	1,3	-99	2	-99	2	1,2	-99	-99	8	-99	1	-99	2	-99	-99	-99
596						2	2	1					1		2	5	-99	3	-99	3,6,7	-99	1,5,6	-99	1	1	m	m	m	-99	-99	1,3,4,5,6,9,15	-99	2,3	2,6	-99	2,6	-99	4	1,2,3	-99	-99	1,2,18,8,4,9,10,17,11,14	-99	1,4	use of sanitiser; once I go out I enter only after taking a shower	2	-99	-99	-99
597						2	4	1					1		1	2	-99	7	-99	1,3,9,4,7	-99	1,5	-99	1	1	1	m	m	-99	-99	1,2,3,4,5,6,9,11,12,17	-99	3	1,2,3,5	-99	1,2	-99	2,3	1,2,3	-99	-99	1,2,18,8,4,9,10,17,11,14	-99	1	-99	2	-99	-99	-99
598						2	4	1					1		1	2	-99	7	-99	1,9	-99	-99	-99	1	1	1	1	m	-99	-99	1,2,3,4	-99	2	2,3	-99	2	-99	4	1,2	-99	-99	1,2,9,14	-99	1	-99	2	-99	-99	-99
599						1	4	1					2		2	7	-99	1	-99	3	-99	1	-99	m	1	1	3	3	-99		1,3,4,6,9,11,15	-99	5	2	-99	6	-99	4	7	-99	-99	1,2,18,8,4,17,11,14	-99	1	-99	2	-99	-99	-99
600						1	3	1					1		2	2	-99	3	-99	9,4	-99	1,5	-99	m	1	m	m	m	-99	-99	1,4,6,12	-99	5	1	-99	2	-99	7	1,2,4	-99	-99	1,2,18,8,4,10,17,14	-99	1	-99	2	-99	-99	-99
601						2	2	1					1		2	5	-99	7	-99	3,9,4,7	-99	1,5	-99	m	1	m	m	m	-99	-99	1,9,11	-99	1	1	-99	2	-99	2	1,2,4	-99	-99	1,2,18,8,4,9,10,14	-99	1	-99	2	-99	-99	-99
602						2	3	1					2		2	2	-99	4	-99	1,3,9,4,6,7	-99	1,5	-99	1	1	2	2	2	-99	-99	1,2,3,4,5,6,9,11,12,17	-99	2	1,2,3	-99	1,2	-99	7	1,2,3,4	-99	-99	1,2,18,8,4,9,10,17,11,14	-99	1	-99	2	-99	-99	-99
603						2	4	1					2		1	1	-99	7	-99	3,9,7	-99	m	-99	1	m	m	m	m	-99	-99	1,2,3,4,5,11	-99	m	m	-99	2	-99	6	1,2,3,4	-99	-99	1,2,18,8,4,9,10,17,11,14	-99	1	-99	2	-99	-99	-99
604						2	3	1					2		1	2	-99	3	-99	3,4,6,7	-99	1,5,6	-99	m	1	1	m	m	-99	-99	1,2,4,9,11	-99	5	1,2	-99	2	-99	2,4	1,2,3,4	-99	-99	2,18,8,4,10,17,14	-99	1	-99	2	-99	-99	-99
605						2	2	1					2		2	5	-99	4	-99	9	-99	5	-99	1	1	m	m	m	-99	-99	1,4,5,6,11	-99	2	1,2	-99	2	-99	3	1,2	-99	-99	2,18,8,9,10,11,14	-99	1	-99	2	-99	-99	-99
606						2	2	1					1		2	5	-99	7	-99	3,9,4,7	-99	1,4,5,6	-99	1	1	m	m	m	-99	-99	1,2,3,4,5,6,9,11,12	-99	2	1,2	-99	2	-99	4	1,2,3	-99	-99	1,2,18,8,4,9,10,17,14	-99	1	-99	2	-99	-99	-99
607						5	3	1					1		2	5	-99	3	-99	9	-99	1	-99	2	1	1	1	1	-99	-99	1,2,9,11	-99	4	1,2,3	-99	1	-99	3	4	-99	-99	1,2,18,8,4,10,13,14,15	-99	3	-99	2	-99	-99	-99
608						2	4	1					1		2	6	-99	7	-99	9	-99	1,4,5,6	-99	m	m	m	m	m	-99	-99	1	-99	1	2,3	-99	1,2	-99	2	1,2	-99	-99	1,2,10,17,11,14	-99	4	m	2	-99	-99	-99
609						2	3	1					1		2	6	-99	4	-99	3,9,4	-99	1,4,5	-99	m	1	m	m	m	-99	-99	1,4,5,9,11	-99	3	1,2	-99	1,2	-99	2,7,4	1,2,3	-99	-99	1,2,18,8,4,9,10,17,11,14	-99	1	-99	2	-99	-99	-99
610						2	3,4	1					1		2	2	-99	4	-99	3,9,7	-99	m	-99	1	1	1	m	m	-99	-99	1,2,4,5,6,11,12	-99	2	1,2,3,6	-99	2	-99	4	1,2,3	-99	-99	1,2,18,8,4,9,10,17	-99	1	-99	2	-99	-99	-99
611						2	5	1					1		1	1	-99	7	-99	3,9,7	-99	m	-99	1	1	m	m	m	-99	-99	1,2,3,4,5,6,9,11,12	-99	2	1,2,3	-99	2	-99	2	1,2,3,4	-99	-99	1,2,18,8,4,9,10,17,14	-99	1	-99	2	-99	-99	-99
612						1	2	1					1		2	5	-99	1	-99	1,2,3,9,4,6,7	-99	1,4,5,6	-99	1	1	1	1	m	-99	-99	1,2,3,4,5,6,9,11,12	-99	2	1,2,6	-99	2	-99	2	1,2,3	-99	-99	1,2,18,8,4,9,10,17,14	-99	1	-99	2	-99	-99	-99
613						1	5	1					1		2	5	-99	4	-99	1,2,3,9,4,6,7	-99	1,5,6	-99	1	1	1	1	m	-99	-99	1,2,3,4,5,6,9,11,12	-99	2	1,3,6	-99	1,2	-99	2	1,2,3	-99	-99	1,2,18,8,4,9,10,17,14	-99	1	-99	2	-99	-99	-99
614						1	3	1					1		2	6	-99	4	-99	1,2,4,6,7	-99	1,3,4,5,6	-99	2	2	1	1	1	-99	-99	1,2,3,4	-99	1	m	-99	5	m	2	1,2,4	-99	-99	1,2,3,7,9	-99	1	-99	2	-99	-99	-99
615						2	2	1					1		2	6	-99	4	-99	1,3,9,4,7	-99	1,4,5,6	-99	1	1	1	1	1	-99	-99	1,2,3,5,6	-99	2	1,2,3	-99	1,2	-99	2	2,3	-99	-99	1,2,18,4,10,17,14	-99	1	-99	2	-99	-99	-99
616						2	4	1					1		2	5	-99	4	-99	1,3,9,4,6,7	-99	1,5,6	-99	1	1	1	1	m	-99	-99	1,2,3,4,5,6,9,11,12,17,13	-99	2	1,3,6	-99	1,2	-99	2,7	1,2,3	-99	-99	1,2,18,8,4,9,17,14	-99	1	-99	2	-99	-99	-99
617						1	2	1					1		2	6	-99	4	-99	1,2,3,9,4,6,7	-99	1,5,6	-99	1	1	m	m	m	-99	-99	1,2,3,4,5,6,9,12,17	-99	2	1,2,3	-99	2	-99	2	1,2,3	-99	-99	1,2,18,8,4,10,17,14	-99	1	-99	2	-99	-99	-99
618						2	2	1					1		2	5	-99	9	m	2,3,9,4,6,7	-99	1,4,5,6	-99	1	1	m	m	m	-99	-99	1,2,3,4,5,6,9,10,11,12,17	-99	3	1	-99	2	-99	3	1,2,3	-99	-99	1,2,18,8,4,9,10,17,11,14	-99	1	-99	2	-99	-99	-99
619						2	2	1					1		2	5	-99	4	-99	2,3,9,4,6,7	-99	1,3,5,6	-99	1	1	1	m	m	-99	-99	1,2,3,4,5,6,9	-99	3	1,9	eat well	2	-99	3	1,2,3	-99	-99	1,2,18,8,4,9,10,17,11,14	-99	1	-99	2	-99	-99	-99
620						2	4	1					1		2	5	-99	4	-99	1,3,9,4,6,7	-99	1,5,6	-99	1	1	1	1	m	-99	-99	1,2,3,4,5,6,9,11,12	-99	2	1,3,6	-99	1,2	-99	2,7	1,2,3	-99	-99	1,2,18,8,4,9,10,17,14	-99	1	-99	2	-99	-99	-99
621						1	3	1					1		2	1	-99	5	-99	1,2,3	-99	1,4,5,6	-99	1	1	1	1	1	-99	-99	1,2,3,4,5,6	-99	1	10	-99	m	-99	2	1,2,4	-99	-99	1,2,18,4,5	-99	1	-99	2	-99	-99	-99
622						2	2	1					1		2	6	-99	4	-99	1,3,4,6,7	-99	1,4,5,6	-99	1	1	1	2	1	-99	-99	1,2,3,4,5,6,7,9,10,11,12,17	-99	2	1,2,3	-99	1,2	-99	2	2,3	-99	-99	1,2,18,8,4,9,10,17,11,14	-99	1	-99	2	-99	-99	-99
623						1	2	1					1		2	5	-99	3	-99	1,2,3	-99	1,4,5,6	-99	1	1	1	1	1	-99	-99	1,2,3,4,5	-99	1	10	-99	m	-99	2	1,2,4	-99	-99	1,2,18,8,5,9	-99	1	-99	2	-99	-99	-99
624						2	3	1					1		2	5	-99	7	-99	1,2,3	-99	1,4,5,6	-99	1	1	1	1	1	-99	-99	1,2,3,4,5,6,9,11,12,17	-99	1	10	-99	m	-99	2	1,2,4	-99	-99	1,2,18	-99	1	-99	2	-99	-99	-99
625						2	3	1					1		2	5	-99	7	-99	1,3,9	-99	1,4,5,6	-99	1	1	1	1	1	-99	-99	1,2,3,4,5	-99	1	10	-99	m	-99	2	1,2	-99	-99	1,2,18,8,10,17	-99	1	-99	2	-99	-99	-99
626						1	6	1					1		1	5	-99	5	-99	3,9,4,6,7	-99	1,5,6	-99	1	1	1	1	1	-99	-99	1,4,9,11,12	-99	5	1,3	-99	2	-99	3	1,2,3	-99	-99	1,2,10,14	-99	1	-99	2	-99	-99	-99
627						1	7	1					1		1	1	-99	5	-99	6,7	-99	-99	-99	1	m	m	m	m	-99	-99	15	-99	5	10	-99	6	-99	6	7	-99	-99	18,8,10,14	-99	3	-99	2	-99	-99	-99
628						1	5	1					2		2	2	-99	7	-99	3,7	-99	m	-99	1	1	1	m	1	-99	-99	1,4,5,9,12	-99	2	10	-99	2	-99	2	2,3	-99	-99	1,2,18,8,10,14	-99	1	-99	2	-99	-99	-99
629						2	4	1					1		2	2	-99	7	-99	3,7	-99	-99	-99	1	1	1	1	1	-99	-99	1,4,5,9,11,12	-99	2	1,9	see a doctor	2	-99	2	1,2,3	-99	-99	1,2,18,8,9,17,14	-99	1	-99	2	-99	-99	-99
630						2	6	1					2		2	5	-99	8	-99	9,7	-99	-99	-99	1	1	1	1	1	-99	-99	1,4,5,9,11,12	-99	2	1,2,3	-99	2	-99	2	1,2,3	-99	-99	1,2,18,8,4,9,10,17	-99	1	-99	2	-99	-99	-99
631						2	4	1					1		2	5	-99	7	-99	3,9,4	-99	5	-99	1	1	1	m	m	-99	-99	1,3,4,5,6,11	-99	2	1,3	-99	2	-99	2,7	1,2,3	-99	-99	1,2,18,8,4,10,17	-99	1	-99	2	-99	-99	-99
632						1	3	1					2		2	2	-99	10	-99	3,9,4,6,7	-99	1,5,6	-99	1	1	1	2	2	-99	-99	1,2,3,9,11,12	-99	2	1,3,6	-99	2	-99	2,5	1,2,3	-99	-99	1,2,18,8,4,9,10,14	-99	1	-99	2	-99	-99	-99
633						2	7	1					1		2	5	-99	7	-99	3,9,4,7	-99	1,5	-99	1	m	m	m	m	-99	-99	1,2,3,5,6,11,12,17	-99	2	1,2	-99	2	-99	6	1,2,3	-99	-99	1,2,18,8,4,9,10,17,11,14	-99	1	-99	2	-99	-99	-99
634						1	5	1					2		2	2	-99	10	-99	3,9,6	-99	1,5,6	-99	1	1	1	m	m	-99	-99	1,2,3,9,11	-99	2	1,3	-99	1,2	-99	2	1,2,3	-99	-99	1,2,18,8,4,9,10,14	-99	1	-99	2	-99	-99	-99
635						1	3	1					1		2	2	-99	3	-99	3,4,7	-99	1,5,6	-99	1	1	m	m	m	-99	-99	1,3,5,11	-99	2	m	-99	2	-99	3	1,2,3	-99	-99	1,2,18,8,4,10,17	-99	1	-99	2	-99	-99	-99
636						1	2	1					1		2	2	-99	5	-99	9,4,7	-99	1,4,5,6	-99	m	1	m	m	m	-99	-99	1,3,11	-99	5	2	-99	2	-99	2,4	1,2	-99	-99	1,2,18,8,4,5,9,10,17,11,14	-99	1	-99	2	-99	-99	-99
637						2	5	1					1		2	2	-99	7	-99	3	-99	1,5	-99	1	1	1	m	m	-99	-99	1,3	-99	2	1,3	-99	2	-99	6	3	-99	-99	2,8,10	-99	1	-99	2	-99	-99	-99
638						2	2	1					1		2	6	-99	1,3	-99	1,3,4	-99	4,5,6	-99	1	m	m	m	m	-99	-99	1,3,4,9	-99	2	1	-99	1,2	-99	6	1,2,3	-99	-99	1,2,18,8,4,10,17	-99	1	-99	2	-99	-99	-99
639						1	4	1					1		2	2	-99	3	-99	3,9,4	-99	1,7	m	m	1	m	m	m	-99	-99	1,7,8,9,17	-99	2	1,5	-99	2	-99	3,4	1,2,3	-99	-99	1,2,18,8,9,10,14	-99	1	-99	2	-99	-99	-99
640						2	5	1					2		2	5	-99	4	-99	1,3,9,4,6,7	-99	1,5	-99	1	1	m	m	m	-99	-99	1,2,3,4,5,6,9,11,12,17	-99	3	1,2,3	-99	1,2	-99	2	1,2,3	-99	-99	1,2,18,8,4,9,10,11,14	-99	1	-99	2	-99	-99	-99
641						2	2	1					1		2	6	-99	7	-99	9,4	-99	1	-99	1	1	1	m	m	-99	-99	1,2,5,6,11,12	-99	2	2	-99	2	-99	2	1,2,3	-99	-99	1,2,18,8,4,9,10	-99	1	-99	2	-99	-99	-99
642						2	3	1					m		2	2	-99	4	-99	1,2,3,9,4,6,7	-99	1,5,6	-99	m	1	1	m	m	-99	-99	1,2,3,4,5,6,9,11,12,17	-99	2	1,2,3	-99	1,2	-99	2	1,2,3	-99	-99	1,2,18,8,4,9,10,17,11,14	-99	1	-99	2	-99	-99	-99
643						2	4	1					2		2	2	-99	4	-99	1,3,9,4,6,7	-99	5	-99	m	1	1	m	m	-99	-99	1,2,3,4,5,6,9,11,12,17	-99	2	1,2,3	-99	2	-99	2	1,2,3	-99	-99	1,2,18,8,4,9,10,14	-99	1	-99	2	-99	-99	-99
644						2	5	1					1		2	6	-99	5	-99	4	-99	5,6	-99	1	1	1			-99	-99	1,2,3,4,5,9,11	-99	1	1,5	-99	2	-99	M	2,3	-99	-99	1,2,18,8,3,4,5,7,9,10,17,11,14	-99	1	-99	2	-99	-99	-99
645						2	4	1					1		2	5	-99	4	-99	3,4,6,7	-99	1,3,4	-99	1	1	1	3	3	-99	-99	1,2,3,5,6,9,11,12	-99	1,2	1,2,3	-99	1,2	-99	4	1,2,3	-99	-99	1,2,18,8,4,9,10,14	-99	1	-99	2	-99	-99	-99
646						2	3	1					1		2	5	-99	4	-99	3,9,4,7	-99	1,5,6	-99	1	1	M	M	M	-99	-99	M	-99	M	M	-99	2	-99	7	1,2,3	-99	-99	1,18,3,4	-99	1	-99	2	-99	-99	-99
647						1	4	1					2		2	5	-99	4	-99	1,3,4,7	-99	1,5,6	-99	1	1	3	3	3	3		1,3,4,5,6	-99	1	1,3	-99	2	-99	2	2,3	-99	-99	1,2,18,8,10,14	-99	1	-99	2	-99	-99	-99
648						1	2	1					1		2	5	-99	4	-99	1,2,3,9,6,8	-99	1,3,4,5,6	-99	3	M	M	M	M	-99	-99	1,2,3,4,5,9,12	-99	5	10	-99	2	-99	3	1,2,3	-99	-99	1,2,8,3,4,5,7,13	-99	1	-99	2	-99	-99	-99
649						2	4	1					1		1	5	-99	4	-99	1,3,9,4,6,7	-99	1	-99	M	1	M	M	M	-99	-99	1,3,5,6,8,9,11	-99	2	1,2,3,5	-99	1,2	-99	3,7	1,2,4	-99	-99	1,2,18,3,4,5,9,10,1714	-99	1	-99	2	-99	-99	-99
650						2	4	1					1		2	5	-99	4	-99	4	-99	5	-99	1	1	1	M	M	-99	-99	1,3,4,5,	-99	2	1,3,5	-99	2	-99	7	1,2,3	-99	-99	1,2,18,3,4	-99	1	-99	2	-99	-99	-99
651						2	2	1					1		2	5	-99	4	-99	9,4	-99	5,6	-99	1	M	M	M	M	-99	-99	1,2,3,4,5,9,11	-99	2	10	-99	2	-99	6	1,2,3	-99	-99	1,2,18,8,4,9,10	-99	1	-99	2	-99	-99	-99
652						2	2	1					1		2	6	-99	4	-99	3	-99	1,6	-99	1	1	1	3	M	-99	-99	1,2,3,4,5,6,7,8,9,11,12,17,13	-99	3	1,5	-99	2	-99	7	1,2,3	-99	-99	1	-99	2	-99	2	-99	-99	-99
653						2	2	1					1		2	5	-99	7	-99	3,7	-99	1	-99	1	1	1	3	3	3		1,3,4,5,6,9,11,12	-99	2	10	-99	2	-99	4	1,2,3	-99	-99	1,2,18,8,4,5,9,10,14	-99	1	-99	2	-99	-99	-99
654						1	2	1					1		2	6	-99	4	-99	3,9,6,7	-99	1,4,5	-99	1	1	1	2	2	-99	-99	1,2,3,4,5,6,9,10,11,12	-99	2	1,2,3	-99	1,2	-99	2,7	1,2,3	-99	-99	1,2,18,8,4,10,17,11,14	-99	1	-99	2	-99	-99	-99
655						2	3	1					1		2	2	-99	M	-99	3	-99	1,5	-99	M	1	M	M	M	-99	-99	1,4,5,6,9	-99	5	1	-99	2	-99	3	2	-99	-99	1,2,18,8,4,9,10,17,11,14	-99	1	-99	2	-99	-99	-99
656						2	5	1					1		2	2	-99	M	-99	1,3,9,4,6,7	-99	1,5,6	-99	1	1	1	M	M	-99	-99	1,2,3,4,5,6,7,8,9,11,12,17	-99	1	1,2	-99	1,2	-99	4	1,2,3	-99	-99	1,2,18,8,4,10,17,11,14	-99	1	-99	2	-99	-99	-99
657						2	6	1					2		2	2	-99	M	-99	3,7	-99	M	-99	1	1	1	1	1	-99	-99	1,4,5,9,11,12	-99	2	9	see a doctor	2	-99	4	1,2,3	-99	-99	1,2,8,4,9,10,11	-99	1	-99	2	-99	-99	-99
658						1	m	1					2		2	2	-99	8	-99	3,7	-99	M	-99	1	1	1	1	1	-99	-99	1,4,9,11,12	-99	5	9	see a doctor	2	-99	2	1,2,3	-99	-99	1,2,18,4,10,11	-99	1	-99	2	-99	-99	-99
659						1	3	1					1		1	6	-99	4	-99	3,9,4,6,7	-99	1,5,6	-99	1	1	1	1	1	-99	-99	1,4,5,9,11,12	-99	2	6	-99	2	-99	2	1,2,3	-99	-99	1,2,18,8,9,10,17,14	-99	1	-99	2	-99	-99	-99
660						1	7	1					1		1	6	-99	8	-99	7	-99	M	-99	1	1	1	1	1	-99	-99	1,4,5,9,12	-99	2	3	-99	2	-99	2	1,2,3	-99	-99	1,2,18,4,9,10,14	-99	1	-99	2	-99	-99	-99
661						1	6	1					1		1	6	-99	8	-99	3,9,4,6,7	-99	1,4,5,6	-99	1	1	1	1	1	-99	-99	1,2,3,4,5,9,11,12	-99	2	1,2,3,6	-99	2	-99	3	1,2,3	-99	-99	1,2,18,4,9,11,14	-99	1	-99	2	-99	-99	-99
662						2	5	1					1		1	2	-99	7	-99	3,7	-99	-99	-99	1	1	1	M	M	-99	-99	1,4,5,9,12	-99	2	1	-99	2	-99	3	1,2,3	-99	-99	1,2,18,8,4,9,10,17,14	-99	1	-99	2	-99	-99	-99
663						1	4	1					1		1	2	-99	5	-99	3,7	-99	3,7	-99	1	1	1	M	M	-99	-99	1,2,3,4,9	-99	2	1,3	-99	2	-99	2	1,2,3	-99	-99	1,2,18,4,10	-99	1	-99	2	-99	-99	-99
664						1	2	1					1		2	5	-99	1	-99	1,3,9,4	-99	1,4,5,6	-99	1	1	1	M	M	-99	-99	1,2,3,4,5,6,9,11,12,17	-99	3	1,3	-99	2	-99	2,7	1,2,3	-99	-99	1,2,18,8,4,10,11,14	-99	1	-99	2	-99	-99	-99
665						2	4	1					1		2	2	-99	7	-99	3	-99	M	-99	1	1	1	M	M	-99	-99	1,2,3,4,5,6,9,12,17	-99	2	1,3	-99	2	-99	2,7	1,2,3	-99	-99	1,2,18,8,4,10,17,11,14	-99	1	-99	2	-99	-99	-99
666						2	4	1					1		2	1	-99	10	-99	3,6,7	-99	5,6	-99	M	1	1	M	M	-99	-99	1,3,4,17	-99	2	3,6	-99	1,2	-99	7	1,2,3	-99	-99	1,18,8,4,9,10,17,11,14	-99	1	-99	2	-99	-99	-99
667						2	5	1					2		2	5	-99	5	-99	1,2,3,9,4,6,7	-99	1,5,6	-99	1	1	M	M	M	-99	-99	1,2,4,5,9,11	-99	2	1,2,3	-99	2	-99	4	1,2,3	-99	-99	1,2,18,8,4,9,10,17,11,14	-99	1	-99	2	-99	-99	-99
668						1	3	1					1		2	6	-99	4	-99	1,3,7	-99	5	-99	m	1	1	M	M	-99	-99	1,2,3,5,6,9,11,12	-99	2	1	-99	2	-99	2	1,2,3	-99	-99	1,2,18,8,,4,9,10,14	-99	1	-99	2	-99	-99	-99
669						2	4	1					1		2	5	-99	7	-99	1,3,9,4,6,7	-99	1,4,5,6	-99	3	3	M	M	M	-99	-99	1,2,3,4,5,6,11	-99	2	1,2,3	-99	2	-99	4	1,2,3,4	-99	-99	1,2,18,8,3,4,5,9,10,17,11	-99	1	-99	2	-99	-99	-99
670						2	3	1					1		2	5	-99	4	-99	3,9	-99	1,4,5,6	-99	1	1	1	M	M	-99	-99	1,2,3,4,5,9,11,12	-99	2	1,3	-99	2	-99	2	1,2,3	-99	-99	1,2,18,8,4,10,11	-99	1	-99	2	-99	-99	-99
671						2	3	1					2		2	5	-99	4	-99	3,9,4,6,7	-99	1,5	-99	1	1	1	2	M	-99	-99	1,5,11	-99	2	1	-99	2	-99	2	1,2	-99	-99	1,2,18,8,4	-99	1	-99	2	-99	-99	-99
672						1	7	1					1		1	2	-99	7	-99	3,9,7	-99	-99	-99	1	1	1	M	M	-99	-99	1,5,11	-99	2	1	-99	2	-99	2	1,2,3	-99	-99	1,2,8,14	-99	1	-99	2	-99	-99	-99
673						2	3	1					2		2	6	-99	4	-99	1,3,9,4,6,7	-99	1,3,4,5,6	-99	1	1	1	1	1	-99	-99	1,2,3,4,5,9,11,12	-99	2	1,2,3	-99	2	-99	3	1,2,3	-99	-99	1,2,18,8,4,9,10,17,1114	-99	1	-99	2	-99	-99	-99
674						1	4	1					1		2	1	-99	10	-99	9,4,6,7	-99	1,5	-99	1	1	1	M	M	-99	-99	1,5,11	-99	2	3	-99	2	-99	2	1,2,3	-99	-99	1,2,8,14	-99	1	-99	2	-99	-99	-99
675						1	4	1					1		2	5	-99	5	-99	1	-99	-99	-99	M	1	M	M	M	-99	-99	1,2,35,9,11,12	-99	1	1,3	-99	1,2	-99	2	1,2,3	-99	-99	1,2,18,8,4,9,10,17,11,14	-99	1	-99	2	-99	-99	-99
676						2	4	1					1		2	2	-99	7	-99	3	-99	-99	-99	M	1	M	M	M	-99	-99	1,3,4,5,11	-99	2	1,3	-99	2	-99	7,4	1,2,3	-99	-99	1,2,18,8,10,11,14	-99	1	-99	2	-99	-99	-99
677						1	3	1					1		2	5	-99	4	-99	3,9,4	-99	1,5,6	-99	1	1	1	M	M	-99	-99	1,3,4,5,11	-99	3	1,3	-99	2	-99	2,4	1,2,3	-99	-99	1,2,18,8,4,10,14	-99	1	-99	2	-99	-99	-99
678						1	4	1					1		2	2	-99	4	-99	1,9,4,5,7	-99	1,4,5	-99	1	1	1	M	M	-99	-99	1,4,5,6,9,11	-99	5	1,2,3,5	-99	1,2	-99	2,4	1,2,3,4	-99	-99	1,2,18,8,4,9,10,14	-99	1	-99	2	-99	-99	-99
679						2	2	1					1		2	5	-99	4	-99	3,9,6	-99	-99	-99	1	1	M	M	M	-99	-99	1,3,6,9,11	-99	2	6	-99	2	-99	7,4	1,2,3,4	-99	-99	1,2,18,8,4,9,10,14	-99	1	-99	2	-99	-99	-99
680						2	2	1					1		2	5	-99	1	-99	3,4,6,7	-99	5,6	-99	1	M	M	M	M	-99	-99	1,2,3,4,5,6,9,11,12	-99	2	1,3	-99	2	-99	4	1,2,3	-99	-99	1,2,18,8,4,9,10,11,14	-99	1	-99	2	-99	-99	-99
681						2	2	1					2		2	5	-99	4	-99	3,4,6,7	-99	1,5,6	-99	1	1	1	2	2	-99	-99	1,2,3,4,5,6,9,11,12,14	Can be without symptoms too	2	1,3,9	Eat good nutritious food	1,2	-99	7	1,2,3	-99	-99	1,2,18,8,4,9,10,14	-99	1	-99	3	-99	-99	-99
682						2	2	1					1		2	5	-99	4	-99	1,2,3,9,4,6,7	-99	1,3,4,5,6	-99	3	M	M	M	M	-99	-99	1,2,3,12	-99	5	10	-99	2	-99	3	1,2,3	-99	-99	1,2,18,8,3,4,5,9,10,11,14	-99	1	-99	2	-99	-99	-99
683						2	4	1					M		2	5	-99	4	-99	1,2,3,9,4,6,7	-99	1,5,6	-99	1	1	1	2	2	-99	-99	1,2,3,5,6,9,11	-99	2	1,2,3	-99	2	-99	2	2,3	-99	-99	1,2,18,8,4,9,10,14	-99	1	-99	2	-99	-99	-99
684						2	5	1					1		2	6	-99	4	-99	3,6,7	-99	-99	-99	1	M	1	M	M	-99	-99	1,3,4,5,6,9	-99	3	1,2,3	-99	2	-99	2	1,2	-99	-99	1,2,18,8,4,10,17,14	-99	1	-99	2	-99	-99	-99
685						2	3	1					1		2	5	-99	4	-99	3,4,6,7	-99	1,5	-99	1	M	M	M	M	-99	-99	1,2,3,5,6,9,11	-99	2	2,3	-99	2	-99	2	3	-99	-99	1,2,18,8	-99	1	-99	2	-99	-99	-99
686						2	3	1					1		2	5	-99	4	-99	1,3,9,4	-99	1,4,5,6	-99	1	1	M	M	M	-99	-99	1,2,3,4,5,6,9,11,12	-99	2	1,2,3	-99	2	-99	4	1,2,3	-99	-99	1,2,18,8,4,9,10,11,14	-99	1	-99	2	-99	-99	-99
687						1	4	1					2		2	5	-99	7	-99	1,2,3	-99	-99	-99	1	1	1	2	2	-99	-99	1,2,3,4,5,6,12	-99	2	1,2,3	-99	1,2	-99	1,2,3	1,2	-99	-99	1,2,18	-99	1,2	-99	2	-99	-99	-99
688						2	3	1					2		2	2	-99	3	-99	1,2,3	-99	-99	-99	1	1	1	3	3	-99	-99	1,2,3,4,5,6,12	-99	1,2	1,2,3	-99	1	-99	1,2,3	1,2	-99	-99	1,2,18,8	-99	1,2,3	-99	2	-99	-99	-99
689						2	4	1					1		2	5	-99	4	-99	3,9,6,7	-99	-99	-99	1	1	1	M	M	-99	-99	1,2,3,4,5,6	-99	2	1,3	-99	1,2	-99	7	1,2,3	-99	-99	1,2,18,8,4,5,9,10,17,11,14	-99	1	-99	2	-99	-99	-99
690						2	5	1					1		2	5	-99	4	-99	3	-99	-99	-99	1	1	M	M	M	-99	-99	1,2,3,4,5,6,9,11,12,17	-99	1,2	1,3,6	-99	2	-99	2,3,7	1,2,3	-99	-99	1,2,18,8,4,5,9,10,17,11,14	-99	1	-99	2	-99	-99	-99
691						2	5	1					1		2	6	-99	4	-99	1	-99	-99	-99	M	M	M	1	1	-99	-99	1,2,3,4,5,6,17	-99	1	1,2	-99	1	-99	1,2	1,2,3,4	-99	-99	1,2,18	-99	1,2	-99	2	-99	-99	-99
692						2	2	1					1		2	5	-99	4	-99	1,3	-99	-99	-99	1	M	M	M	M	-99	-99	1,2,3,4,5,6,11	-99	1	1,2,3,5	-99	2	-99	3	1,2,3	-99	-99	1,2,18,3,4,12	-99	1	-99	2	-99	-99	-99
693						2	3	1					1		2	5	-99	4	-99	3,4,6,7	-99	1,5,6	-99	1	1	1	M	M	-99	-99	1,2,3,4,5,6,9,11	-99	2	1,2,3	-99	2	-99	4	1,2,3	-99	-99	1,2,18,8,4,9,10,11,14	-99	1	-99	2	-99	-99	-99
694						2	4	1					2		2	M	-99	4	-99	M	-99	1,5	-99	1	1	1	1	1	-99	-99	1,2,3,4,5,9,11,12	-99	2	1,5	-99	1	-99	1,2,7	1,2	-99	-99	1,2,18	-99	1,2	-99	2	-99	-99	-99
695						2	4	1					1		2	2	-99	4	-99	3,9,4	-99	5,6	-99	M	1	M	M	M	-99	-99	1,2,3,4,5,6,9,11	-99	2	1,2,3,6	-99	1,2	-99	4	1,2,3	-99	-99	1,2,18,8,4,9,10,17,11,14	-99	1,3	-99	2	-99	-99	-99
696						1	4	1					1		2	5	-99	7	-99	1,3,9,4	-99	1,5,6	-99	1	1	1	M	M	-99	-99	1,2,3,4,5,6,11	-99	2	1,2,3	-99	2	-99	2	1,2	-99	-99	1,2,18,3,4,17,11	-99	1,2	-99	2	-99	-99	-99
697						2	2	1					1		2	2	-99	2,5	-99	1,3,9,4	-99	1,5,6	-99	M	1	1	M	M	-99	-99	1,2,3,4,6,11,12	-99	2	1,2,3	-99	2	-99	2	1,2,3	-99	-99	1,2,18,8,4,9,10,17,11,	-99	1	-99	2	-99	-99	-99
698						1	2	1					1		2	5	-99	7	-99	1,9,4	-99	1,4,5	-99	1	1	1	1	1	-99	-99	1,2,3,4,5,6,12	-99	2	1,2,3,5	-99	1,2	-99	1,2,3,7	1,2,3	-99	-99	1,2,18	-99	1,2	-99	2	-99	-99	-99
699						2	3	1					2		2	5	-99	4	-99	3,9,4,6,7	-99	1,5	-99	1	1	3	3	3	-99	-99	1,2,3,4,5,6,11,12	-99	2	1,2,3	-99	2	-99	2,3,7	1,2,3,4	-99	-99	1,9,10,13,2,18,8,4,	-99	1	-99	2	-99	-99	-99
700						2	1	1					1		2	1	-99	1	-99	1,4	-99	1,5	-99	1	1	1	2	3	-99	-99	1,2,3,4,5,6,12,17	-99	2	1,2,3	-99	1,2	-99	1,2	1,2,3,4	-99	-99	1,2,18,8,3	-99	1,2	-99	2	-99	-99	-99
701						2	3	1					1		2	1	-99	7	-99	3	-99	-99	-99	1	1	M	M	M	-99	-99	4	-99	5	1	-99	2	-99	2	2	-99	-99	2	-99	1	-99	2	-99	-99	-99
702						1	3	1					1		2	5	-99	4	-99	3,9,4	-99	1,4,5	-99	1	1	1	M	M	-99	-99	1,2,3,4,5,6,17	-99	2	1,3	-99	2	-99	2	1,2,3	-99	-99	1,2,18,8,10	-99	1	-99	2	-99	-99	-99
703						1	3	1					1		2	5	-99	4	-99	3,9,4,6	-99	1,3,4,5	-99	1	1	1	M	M	-99	-99	1,3,4,5,6,9,11	-99	3	1	-99	2	-99	2	1,2,3	-99	-99	1,2,18,10,17	-99	1	-99	2	-99	-99	-99
704						1	5	1					1		2	2	-99	8	-99	1,3	-99	1,5	-99	1	M	M	M	M	-99	-99	1,5,6,9,11	-99	2	1,2,3,5	-99	2	-99	2	1,2,3	-99	-99	1,2,18,8,4,10,14	-99	1	-99	2	-99	-99	-99
705						1	3	1					2		2	5	-99	5	-99	6	-99	-99	-99	1	1	M	M	M	-99	-99	3,6,11	-99	5	1,10	-99	1,2	-99	7	4	-99	-99	1,2,18,8,4,10,17,14	-99	1	-99	2	-99	-99	-99
706						2	2	1					1		2	6	-99	7	-99	3,9,4	-99	1,4,5	-99	1	1	1	M	M	-99	-99	1,2,4,5,6,9,11,17	-99	2	1	-99	2	-99	4	1,2,3	-99	-99	1,2,18,8,4	-99	1	-99	2	-99	-99	-99
707						2	6	1					1		1	1	-99	7	-99	3,7	-99	-99	-99	1	1	1	3	3	-99	-99	1,4,5,9,11	-99	2	6	-99	2	-99	3	1,2,3	-99	-99	1,2,18,8,4,9,10,17,14	-99	1	-99	2	-99	-99	-99
708						1	7	1					1		1	6	-99	8	-99	1,2,3,9,4,6,7,8	Radio	1,3,4,5,6	-99	1	1	1	1	1	-99	-99	1,4,5,9,11	-99	2	9	One cannot answer this as these days many cases are asymptomatic	2	-99	2	1,2,3	-99	-99	1,2,18,8,4,10,17,14	-99	1	-99	2	-99	-99	-99
709						2	3	1					1		2	5	-99	4	-99	3	-99	1	-99	1	1	2	2	2	-99	-99	1	-99	2	1	-99	2	-99	7	2	-99	-99	8	-99	1	-99	2	-99	-99	-99
710						M	4	1					1		2	6	-99	4	-99	1,9,6	-99	-99	-99	M	1	M	M	M	-99	-99	1,3,4,5,6,9	-99	M	1,2,3	-99	2	-99	2	1,2,3	-99	-99	1,2,18,8,4,10,14	-99	1	-99	2	-99	-99	-99
711						2	2	1					1		2	5	-99	4	-99	1,3,9,4,6,7	-99	1,4,5	-99	1	1	1	M	M	-99	-99	3,4,5,9,11	-99	2	1,2,3	-99	2	-99	2	1,2,3	-99	-99	2,4,8,9,10,14	-99	1	-99	2	-99	-99	-99
712						2	4	1					2		2	5	-99	7	-99	9,4,7	-99	1,5,6	-99	1	3	1	1	3	-99	-99	1,3,4,5,9,11,12	-99	2	1,6	-99	2	-99	3	1,2,3	-99	-99	1,2,18,8,4,9,10,17,11,14	-99	1	-99	2	-99	-99	-99
713						1	5	1					1		1	2	-99	8	-99	3,9,4,7	-99	1,5	-99	1	1	1	3	3	-99	-99	1,2,3,4,5,9,11	-99	2	2,3,6	-99	2	-99	2	1,2,3	-99	-99	1,2,4,8,9,10,17,14	-99	3	-99	2	-99	-99	-99
714						2	3	1					2		2	2	-99	3	-99	M	-99	-99	-99	M	1	M	M	M	-99	-99	1,2,3,4,5,6,11	-99	M	3	-99	2	-99	2	1,2,3	-99	-99	1,2,18,8,4,9,10,17,11,14	-99	1	-99	2	-99	-99	-99
715						2	4	1					1		2	2	-99	4	-99	1,3,4	-99	M	-99	1	1	1	M	M	-99	-99	1,2,3,4,5,6,9,11	-99	2	1	-99	2	-99	7,4	1,2	-99	-99	1,2,18,8,4,9,10,17,11,14	-99	1	-99	2	-99	-99	-99
716						2	3	1					1		2	5	-99	4	-99	1,3,9,4,6,7	-99	1,5	-99	M	1	M	M	M	-99	-99	1,2,3,4,5,6,9,11	-99	2	1,2	-99	2	-99	2	1,2,3	-99	-99	1,2,18,8,3,4,10,14	-99	1	-99	2	-99	-99	-99
717						2	2	1					1		2	2	-99	4	-99	1,3,9,4,6,7	-99	1,5,6	-99	M	1	M	M	M	-99	-99	1,2,3,4,5,6,9	-99	2	1	-99	2	-99	2	1,2,3	-99	-99	1,2,18,8,4,9,10,14	-99	1	-99	3	-99	-99	-99
718						2	6	1					2		1	2	-99	7	-99	3,7	-99	-99	-99	1	1	1	M	M	-99	-99	1,2,3,4,5,6,12	-99	2	1,2,3	-99	2	-99	2	1,2,3	-99	-99	1,2,18,8,4,9,10,11,14	-99	1	-99	2	-99	-99	-99
719						1	6	1					2		2	6	-99	8	-99	3,9,4	-99	1,5	-99	1	3	3	3	3	-99	-99	1,15	-99	5	10	-99	2	-99	2	7	-99	-99	1,2,18,8,4,10	-99	1	-99	2	-99	-99	-99
720						2	3	1					1		2	5	-99	4	-99	3,9,4,6,7	-99	1,5,6	-99	1	1	M	2	M	-99	-99	1,3,4,5,6,9	-99	2	2,3,5	-99	2	-99	2,4	2,3	-99	-99	1,2,18,84,10,11	-99	1	-99	2	-99	-99	-99
721						1	5	1					1		1	5	-99	7	-99	1,3,4,6,7	-99	1,5,6	-99	1	1	1	M	M	-99	-99	1,2,3,4,5,6,9,12,17	-99	2	1,2,3,5,6	-99	1,2	-99	3,7	1,2,3,4	-99	-99	1,2,18,8,4,9,10,17,11,14	-99	1	-99	2	-99	-99	-99
722						1	6	1					1		1	6	-99	8	-99	1,3,4,6,7	-99	1,5,6	-99	1	1	1	M	M	-99	-99	1,2,3,4,5,6,9,11,12,17	-99	2	1,2,3,5,6	-99	1,2	-99	3,7	1,2,3,4	-99	-99	1,2,18,8,4,9,10,17,11,14	-99	1	-99	2	-99	-99	-99
723						2	3	1					1		2	5	-99	7	-99	9	-99	-99	-99	1	M	M	M	M	-99	-99	1,3,9,11,12	-99	2	1,2,3,5	-99	2	-99	2	1,2,4	-99	-99	1,2,18,8,4,10,14	-99	1	-99	2	-99	-99	-99
724						2	3	1					1		2	5	-99	7	-99	1,3,4,7	-99	1,5,6	-99	1	1	1	3	3	-99	-99	1,4,5,9,11,12	-99	2	6	-99	2	-99	3	1,2,3	-99	-99	1,2,18,8,4,9,10,17,11,14	-99	1	-99	2	-99	-99	-99
725						2	4	1					2		2	5	-99	4	-99	1,4	-99	1,6	-99	1	1	1	2	2	-99	-99	1,2,3,4,5,9,11,12,17	-99	1	1,2,3,5	-99	1,2	-99	2	1,2,3,4	-99	-99	1,2,18,8,4,5,9,10,17,11,14	-99	1	-99	2	-99	-99	-99
726						2	3	1					2		1	5	-99	3	-99	9,4	-99	5	-99	M	1	M	M	M	-99	-99	1,2,3,4	-99	3	1	-99	2	-99	2	1,2	-99	-99	1,2,18,8,4,9	-99	1	-99	2	-99	-99	-99
727						2	6	1					1		1	5	-99	7	-99	3,7	-99	-99	-99	1	1	1	3	1	-99	-99	1,4,9,11,12	-99	2	1	-99	2	-99	4	1,2,3	-99	-99	8,3,4,9,10,17,11,14	-99	1	-99	2	-99	-99	-99
728						1	3	1					1		2	5	-99	4	-99	9	-99	-99	-99	1	M	M	M	M	-99	-99	1,3,5,11	-99	1	1	-99	2	-99	2	1,2,3	-99	-99	1,2,18,4,10	-99	1	-99	2	-99	-99	-99
729						1	4	1					1		2	5	-99	5	-99	9	-99	-99	-99	1	1	M	M	M	-99	-99	1,5,11	-99	1	1,3	-99	2	-99	2	1,2,3	-99	-99	1,18,4,11,14	-99	1	-99	2	-99	-99	-99
730						2	2	1					1		2	5	-99	7	-99	9,4	-99	1,5	-99	1	1	1	M	M	-99	-99	1,2,4,5,6,11,12	-99	3	1	-99	2	-99	2	1,2,3	-99	-99	1,18,8	-99	1	-99	2	-99	-99	-99
731						1	2	1					1		2	5	-99	7	-99	3,9,7	-99	1,5,6	-99	M	1	M	M	M	-99	-99	1,2,3,4,5,9,11,12,17	-99	1,2	1,2,3	-99	1,2	-99	2,7	1,2,3	-99	-99	1,2,18,8,4,9,10,17,11,14	-99	2	-99	2	-99	-99	-99
732						2	4	1					1		1	2	-99	7	-99	3,4	-99	1,5,6	-99	1	1	M	M	M	-99	-99	1,2,3,4,5,6,11	-99	2	1	-99	1	-99	1	1,2,3	-99	-99	1,2	-99	1	-99	2	-99	-99	-99
733						2	2	1					1		2	6	-99	4	-99	1,3,6	-99	-99	-99	M	1	1	M	M	-99	-99	1,2,3,4,5,12	-99	1	1,2,3,5	-99	2	-99	2	2	-99	-99	1,2,8,10	-99	1	-99	2	-99	-99	-99
734						1	2	1					1		2	6	-99	3	-99	1,3,6	-99	-99	-99	M	1	1	M	M	-99	-99	1,2,3,4,5,12	-99	1	1,2,3,5	-99	2	-99	2	2	-99	-99	1,2,8,10	-99	1	-99	2	-99	-99	-99
735						2	5	1					2		2	2	-99	7	-99	6	-99	-99	-99	M	1	M	M	M	-99	-99	1	-99	2	6	-99	2	-99	2	2	-99	-99	9	-99	3	-99	2	-99	-99	-99
736						1	5	1					1		2	5	-99	4	-99	1,2,3,9,4,6,7	-99	1,3,4,5,6	-99	1	1	1	M	M	-99	-99	1,2,3,4,5,6,7,9,11,12,17,15	-99	2	1,2,3,5	-99	2	-99	4	1,2,3,4	-99	-99	1,2,18,8,4,9,10,17,11,14	-99	M	-99	2	-99	-99	-99
737						2	3	1					1		2	5	-99	4	-99	1,2,3,9,4,6,7	-99	1,5,6	-99	1	M	1	M	M	-99	-99	1,2,3,4,5,6,7,8,9,11,12,17,13,15	-99	1	1,2,3,6,10	-99	1,2	-99	4	1,2,3,4	-99	-99	1,2,18,8,3,4,9,10,17,11,14	-99	1	-99	2	-99	-99	-99
738						1	2	1					1		2	5	-99	4	-99	1	-99	-99	-99	M	1	3	2	2	-99	-99	1,2,3,4,5,6,11	-99	2	1,2,3	-99	1,2	-99	2	1,2,3,4	-99	-99	1,2,18,8,4,9,10	-99	1	-99	2	-99	-99	-99
739						1	2	1					1		2	6	-99	3	-99	1,2,3,9,4,6,7	-99	1,4,6	-99	1	1	2	2	2	-99	-99	1,2,3,4,5,6,11,12	-99	3	1,2,3	-99	1	-99	4	2,3	-99	-99	1,2,18,8,3,4,9,10,17,14	-99	1	-99	2	-99	-99	-99
740						1	6	1					2		2	2	-99	8	-99	9	-99	-99	-99	M	1	M	M	M	-99	-99	15	-99	2	6	-99	2	-99	2	3	-99	-99	9	-99	3	-99	2	-99	-99	-99
741						1	3	1					1		2	5	-99	4	-99	1,2,3,9,4,6,7,8	M	1,3,4,5,6	-99	1	1	1	2	2	-99	-99	1,2,3,4,5,6,7,9,11,12,17	-99	2	1,2,3,5	-99	2	-99	4	1,2,3,4	-99	-99	1,2,18,8,4,9,10,17,11,14	-99	1	-99	2	-99	-99	-99
742						1	3	1					1		1	5	-99	7	-99	3,4	-99	1,5	-99	1	1	2	2	2	-99	-99	1,2,3,4,5,6,7,9,11,12,17	-99	2	1	-99	2	-99	2	1,2,3	-99	-99	1,2,18,4,9,10	-99	1	-99	2	-99	-99	-99
743						5	4	1					1		1	5	-99	3	-99	9,4	-99	1,3,4,5	-99	M	1	1	M	M	-99	-99	1,2,3,4,5,6,9,11,12	-99	2	1,2,3,9	See doctor. If needed, get hospitalised	2	-99	7	1,2,3,8	-99	-99	1,2,18,8,4,9,10,14	-99	1	-99	2	-99	-99	-99
744						1	3	1					1		2	2	-99	7	-99	9,4	-99	1,4,5	-99	M	1	1	M	M	-99	-99	1,2,3,4	-99	2	1,2	-99	2	-99	7	1,2,3	-99	-99	1,2,8,14	-99	1	-99	2	-99	-99	-99
745						2	3	1					1		1	1	-99	7	-99	3	-99	-99	-99	1	2	2	1	2	-99	-99	1,3,6,8,12,17	-99	2	1	-99	2	-99	2	2	-99	-99	1,17	-99	1	-99	2	-99	-99	-99
746						1	5	1					1		1	2	-99	7	-99	3,4	-99	1,4	-99	1	2	2	3	2	-99	-99	1,2,4,6,7,9,10,11	-99	2	1	-99	2	-99	2	4	-99	-99	1,9	-99	1	-99	2	-99	-99	-99
747						1	7	1					1		1	M	-99	7	-99	1,2	-99	-99	-99	1	1	1	M	M	-99	-99	1,2,3,4	-99	2	1,2,3	-99	1,2	-99	1,2	1,2	-99	-99	1,2,18,8,4	-99	1	-99	2	-99	-99	-99
748						1	1	1					2		1	5	-99	3	-99	1,2	-99	-99	-99	1	1	1	M	M	-99	-99	1,2,3,4	-99	2	1,2,3	-99	2	-99	1,4	1,2	-99	-99	1,2,18,8	-99	1	-99	2	-99	-99	-99
749						1	3	1					1		2	6	-99	4	-99	3,9	-99	-99	-99	1	1	1	3	3	-99	-99	1,2,3,4,5,6,7,9,11	-99	2	1	-99	2	-99	2	2,3	-99	-99	1,2,18,8,4,9,10,11,14	-99	1	-99	2	-99	-99	-99
750						2	4	1					1		2	1	-99	3	-99	3,9,4,6	-99	1,5,6	-99	M	M	M	M	M	-99	-99	1,3,4,5,11	-99	M	M	-99	1,2	-99	5	1,2,3	-99	-99	1,2,18,8,3,4,9,10,14	-99	1	-99	2	-99	-99	-99
751						2	2	1					1		2	2	-99	7	-99	9	-99	-99	-99	1	1	1	M	M	-99	-99	1,3,5,9,11,12	-99	2	2	-99	2	-99	2	1,2,3	-99	-99	1,2,18,8,4,9,10	-99	1	-99	2	-99	-99	-99
752						2	2	1					1		2	6	-99	7	-99	3,4,7	-99	1,4,5,6	-99	1	1	1	1	1	-99	-99	1,2,3,4,5,6,9,11,12	-99	2	1	-99	2	-99	4	1,2,3	-99	-99	1,2,18,8,4,5,9,10,17,11,14	-99	1	-99	2	-99	-99	-99
753						2	3	1					1		1	6	-99	7	-99	3,9,4,6	-99	1,5,6	-99	1	1	3	3	3	-99	-99	1,3,4,6,9,11	-99	2	1,2,3	-99	1,2	-99	3,4	1,2,3	-99	-99	1,2,18,8,4,9,10,17,14	-99	1	-99	2	-99	-99	-99
754						1	5	1					1		2	5	-99	3	-99	1,3,9,4,6,7	-99	1,5,6	-99	1	1	M	M	M	-99	-99	1,2,3,4,5,6,9,11,12	-99	1	1,2,3	-99	2	-99	2	1,2,3	-99	-99	1,2,18,8,4,9,10,17,11,14	-99	1	-99	2	-99	-99	-99
755						2	5	1					2		2	2	-99	5	-99	3,7,8	Radio	-99	-99	1	1	1	3	3	-99	-99	1,4,5,9,11,12	-99	1	6	-99	2	-99	4	1,2,3	-99	-99	1,2,18,8,4,9,10,17,14	-99	1	-99	2	-99	-99	-99
756						1	7	1					2		1	1	-99	7	-99	3,7,8	Radio	-99	-99	1	1	1	2	2	-99	-99	1,3,4,5,9,11,12	-99	1	1,6	-99	2	-99	4	1,2,3	-99	-99	1,2,18,8,9,10,14	-99	1	-99	2	-99	-99	-99
757						1	6	1					2		1	2	-99	8	-99	3,7	-99	-99	-99	1	1	1	2	2	-99	-99	1,2,3,4,5,9,11,12	-99	2	1,6	-99	2	-99	2	1,2,3	-99	-99	1,2,18,8,4,9,10,17,11,14	-99	1	-99	2	-99	-99	-99
758						2	6	1					2		2	2	-99	7	-99	3,7	-99	-99	-99	1	1	1	2	2	-99	-99	1,4,5,9,11	-99	2	1,6	-99	2	-99	2	1,2,3	-99	-99	1,2,18,8,4,9,10,17,14	-99	1	-99	2	-99	-99	-99
759						1	6	1					2		1	5	-99	7	-99	3,9,4,7	-99	1,5,6	-99	1	1	1	1	1	-99	-99	1,2,3,4,5,6,9,11,12	-99	2	1,2,6	-99	2	-99	2	1,2,3	-99	-99	1,2,18,8,4,9,10,17,14	-99	1	-99	2	-99	-99	-99
760						2	5	1					M		1	1	-99	4	-99	6,7	-99	-99	-99	1	1	1	1	3	-99	-99	1,2,4,5,6,9,11	-99	2	6,9	Eat an egg and a banana every day	2	-99	2	1,2	-99	-99	1,2,18,8,4,10,17,14	-99	1	-99	2	-99	-99	-99
761						2	5	1					2		1	5	-99	7	-99	3,9,4,7	-99	1,5,6	-99	1	1	1	3	2	-99	-99	1,4,5,9,11	-99	2	1,2,3,6	-99	2	-99	2	1,2,3	-99	-99	1,2,18,8,9,17,11,14	-99	1	-99	2	-99	-99	-99
762						2	5	1					1		2	2	-99	7	-99	3,7	-99	-99	-99	1	1	1	3	3	-99	-99	1,2,3,4,5,6,9,11,12	-99	2	1,6	-99	2	-99	2	1,2,3	-99	-99	1,2,18,8,4,9,10,17,14	-99	1	-99	2	-99	-99	-99
763						2	3	1					1		2	5	-99	7	-99	9,4	-99	1,5,6	-99	1	1	1	M	M	-99	-99	1,2,3,5,9,11,12	-99	3	1,3	-99	2	-99	4	1,2,3	-99	-99	1,2,18,8,4,9,14	-99	1	-99	2	-99	-99	-99
764						1	2	1					1		2	6	-99	1	-99	3,9,4	-99	1,3,4,5,6	-99	1	1	1	M	M	-99	-99	1,2,3,4,5,6,11	-99	3	1	-99	2	-99	2	1,2,3	-99	-99	1,2,18,8	-99	1	-99	2	-99	-99	-99
765						1	4	1					1		2	5	-99	5	-99	3,9,4	-99	1,5,6	-99	1	1	1	M	M	-99	-99	1,2,3,4,5,6,9,12	-99	2	1,3	-99	2	-99	2	1,2,3	-99	-99	1,2,18,8,4,10	-99	1	-99	2	-99	-99	-99
766						1	2	1					1		2	5	-99	1	-99	2,3,4,6	-99	1,3,4,5,6	-99	1	1	1	M	M	-99	-99	1,2,3,4,5,6,9,11	-99	2	1,3	-99	2	-99	2	1,2,3	-99	-99	1,2,18,8,14	-99	1	-99	2	-99	-99	-99
767						2	3	1					2		2	5	-99	7	-99	3,9,4	-99	1,4,5	-99	1	1	1	M	M	-99	-99	3,4,5,6,9	-99	2	1,3,5	-99	2	-99	2	1,2,3	-99	-99	2,18,8,4,14	-99	1	-99	2	-99	-99	-99
768						2	3	1					1		2	6	-99	4	-99	3,4	-99	1,5	-99	1	1	1	M	M	-99	-99	3,4,5,6,11	-99	2	1,3	-99	2	-99	2	1,2,3	-99	-99	2,18,8,14,4	-99	1	-99	2	-99	-99	-99
769						2	2	1					1		2	5	-99	1	-99	1,2,3,9,4	-99	1,3,4,5,6	-99	1	1	1	M	M	-99	-99	3,4,5,6,9,11	-99	2	1	-99	2	-99	4	1,2,3	-99	-99	2,8,14,4	-99	1	-99	2	-99	-99	-99
770						2	4	1					1		2	5	-99	5	-99	1,9,4,6	-99	1,3,4,5	-99	1	1	1	M	M	-99	-99	3,4,5,6,7,11	-99	2	1,3	-99	2	-99	2	1,2,3	-99	-99	2,18,8,14	-99	1	-99	2	-99	-99	-99
771						2	3	1					1		2	6	-99	4	-99	1,2,3,9,4,6,7	-99	1,3,4,5,6	-99	1	M	M	M	M	-99	-99	3,4,5,6,9,11	-99	2	1,2,3,5	-99	2	-99	2	1,2,3	-99	-99	2,18,3,8,14,4,10,11	-99	1	-99	2	-99	-99	-99
772						2	2	1					2		2	6	-99	4	-99	1,2,3,9,4,6,7	-99	1,3,4,5,6	-99	1	1	1	M	M	-99	-99	3,4,5,6,7,9,11,12,17	-99	2	1,2,3	-99	2	-99	4	1,2,3,4	-99	-99	2,18,8,14,4,10,11,17	-99	1	-99	2	-99	-99	-99
773						2	4	1					1		1	6	-99	4	-99	3,4,6	-99	1,3,4,5,6	-99	1	1	M	M	M	-99	-99	3,4,5,6,7,9,10,11,12,17	-99	2	1	-99	1,2	-99	2	2,3	-99	-99	2,18	-99	1	-99	2	-99	-99	-99
774						1	2	1					1		2	6	-99	4	-99	2,3,9,4,6	-99	1,4	-99	1	1	M	M	M	-99	-99	3,4,5,6,9,11,12	-99	2	1,2,3	-99	2	-99	4,7	1,2,3	-99	-99	2,18,8,14,4,9,10,11	-99	1	-99	2	-99	-99	-99
775						2	2	1					1		2	5	-99	1	-99	3,4,7	-99	1,4,5	-99	1	1	1	3	M	-99	-99	3,5,6,7,9,11,12,17	-99	3	1,2,6	-99	M	-99	M	M	-99	-99	M	-99	M	-99	M	-99	-99	-99
776						1	3	1					2		2	5	Diploma	3		1,3,9	-99	-99	-99	1	1	M	M	M	-99	-99	3,4,9,11	-99	2	1,9	Stay isolated	2	-99	2	1,2,3	-99	-99	2,18,8,14,4,9,10,11	-99	1	-99	2	-99	-99	-99
777						2	3	1					1		2	5	-99	4	-99	9	-99	-99	-99	1	1	3	3	3	-99	-99	4,5,9,12	-99	2	1,3	-99	2	-99	2	1,2	-99	-99	2,14,4	-99	1	-99	2	-99	-99	-99
778						2	2	1					1		2	6	-99	4	-99	1,6	-99	-99	-99	1	1	1	2	2	-99	-99	4,5,9,11	-99	1	2,3,6	-99	2	-99	2	2	-99	-99	2,8,14,4,10,11	-99	1	-99	2	-99	-99	-99
779						1	3	1					1		2	6	-99	5	-99	2,3,4	-99	1,5	-99	1	1	1	M	M	-99	-99	3,4,5,6,7,9,11,12,17	-99	2	1	-99	1	-99	2	1,2,3,	-99	-99	2,18,14	-99	1	-99	2	-99	-99	-99
780						2	2	1					1		2	6	-99	4	-99	3,9,4,6,7	-99	1,5,6	-99	1	1	1	1	1	-99	-99	3,4,5,9,12	-99	2	9	See a doctor	2	-99	4	1,2,3	-99	-99	2,18,8,14,4,9,10,11	-99	1	-99	2	-99	-99	-99
781						2	2	1					1		2	5	-99	1	-99	3	-99	-99	-99	M	1	M	M	M	-99	-99	3,4,5,9,11,12	-99	2	1,2,3	-99	2	-99	2,7	1,2,3	-99	-99	2,18,8,14,4,9,10,11,17	-99	1	-99	2	-99	-99	-99
782						1	5	1					1		2	5	-99	4	-99	3,9,4,6,7	-99	1,3,5	-99	1	1	1	3	3	-99	-99	3,4,5,11,12	-99	2	1,6	-99	2	-99	2	1,2,3	-99	-99	2,18,8,14,4,9,10,17	-99	1	-99	2	-99	-99	-99
783						1	4	1					1		2	5	-99	4	-99	3,4,6,7	-99	1,5,6	-99	1	1	1	3	3	-99	-99	3,4,5,9,11	-99	2	1,6	-99	2	-99	4	1,2,3	-99	-99	2,18,8,14,4,9,10,11	-99	1	-99	2	-99	-99	-99
784						2	4	1					1		2	2	-99	7	-99	3,6	-99	-99	-99	M	1	1	M	M	-99	-99	3,4,5,7,9,10,11,12,17	-99	1	1,5	-99	2	-99	7	1,2,3,4	-99	-99	2,18,8,4,10	-99	1	-99	2	-99	-99	-99
785						1	5	1					2		1	5	-99	4	-99	3,9,4,6,7	-99	1,3,4,6	-99	1	1	1	3	3	-99	-99	3,4,5,11,12	-99	2	2,6	-99	2	-99	4	1,2,3	-99	-99	2,18,8,14,4,9,10,11	-99	1	-99	2	-99	-99	-99
786						1	4	1					1		2	6	-99	4	-99	1,2,3,9,6	-99	5	-99	1	1	1	M	M	-99	-99	3,4,5,6,7,9,11,12	-99	2	1,2,3	-99	2	-99	M	2,3	-99	-99	2,18,8,14,4,9,10,11	-99	1	-99	2	-99	-99	-99
787						1	7	1					2		M	2	-99	8	-99	3,8	Radio	-99	-99	1	1	M	2	2	-99	-99	4,9,11	-99	2	9	Go to hospital	2	-99	2	1,2,3	-99	-99	2,8,14,4,9,10,11	-99	1	-99	2	-99	-99	-99
788						1	4	1					2		M	2	-99	7	-99	3,9,4,7	-99	1,5	-99	1	1	1	1	M	-99	-99	3,4,5,11,12	-99	2	2,6	-99	2	-99	3	1,2,3	-99	-99	2,18,8,14,4,10	-99	1	-99	2	-99	-99	-99
789						1	6	1					1		1	1	-99	8	-99	3,7	-99	-99	-99	2	1	3	3	M	-99	-99	3,4	-99	5	6,9	See a doctor	2	-99	2	1,2,3	-99	-99	2,18,8,14,4,10	-99	1	-99	2	-99	-99	-99
790						1	5	1					1		1	5	-99	8	-99	3,4,7	-99	1,5	-99	1	1	1	2	2	-99	-99	3,4,5,9,11	-99	2	1,2	-99	2	-99	2	1,2,3,4	-99	-99	2,18,8,14,4,9,10	-99	1	-99	2	-99	-99	-99
791						2	6	1					1		2	2	-99	7	-99	3,7	-99	-99	-99	1	1	1,2	3	M	-99	-99	3,4,11,12	-99	2	9	See a doctor	2	-99	2	1,2,3	-99	-99	2,18,8,14,4,10,11	-99	1	-99	2	-99	-99	-99
792						2	4	1					1		2	5	-99	4	-99	3,4	-99	1,5	-99	1	1	1	M	M	-99	-99	3,4,5,6,7,9,12,17	-99	2	1,3	-99	2	-99	2	1,2,3	-99	-99	2,18,8	-99	1	-99	2	-99	-99	-99
793						2	2	1					1		2	5	-99	1	-99	3,9,4,6,7	-99	1,3,5	-99	1	1	M	M	M	-99	-99	3,4,5,9,11	-99	2	1,5	-99	2	-99	2	1,2,3	-99	-99	2,18,8,4,9,10,11	-99	1	-99	2	-99	-99	-99
794						1	2	1					1		2	5	-99	1	-99	3,4	-99	1,3,4,5,6	-99	1	1	1	M	M	-99	-99	3,4,5,6,9,11,12,17	-99	2	1,2,3	-99	2	-99	2	1,2,3	-99	-99	2,18,8,14,4,10,11	-99	1	-99	2	-99	-99	-99
795						1	7	1					M		2	2	-99	7	-99	3,6,7,8	MEDICAL OFFICER	-99	-99	1	1	1	1	1	-99	-99	5	-99	5	9	See a medical officer	2	-99	2	1,2	-99	-99	2,18,8,14,10	-99	1	-99	2	-99	-99	-99
796						1	3	1					1		2	6	-99	4	-99	1,2,3,9,4,6,7,8	SMS/ NETWORK PROVIDER	1,6	-99	1	1	1	2	1	-99	-99	3,4,5,6,9,11,12	-99	2	1,2,9	IMMUNITY BOOSTERS LIKE VITAMIN C FRUITS	2	-99	2,7	2,3	-99	-99	2,18,8,14,4,9,10	-99	1	-99	2	-99	-99	-99
797						2	3	1					1		2	6	-99	4	-99	1,2,3,9,4	-99	1,3	-99	1	1	M	M	M	-99	-99	3,5,9,11	-99	2	1,2,3	-99	2	-99	2	1,2,3	-99	-99	2,18,8,14,4,9,10,17	-99	1	-99	2	-99	-99	-99
798						1	3	1					1		2	6	-99	4	-99	9,4,7	-99	5	-99	1	1	1	2	1	-99	-99	3,4,5,6,9,11,12,17	-99	2	1,2	-99	2	-99	2	1,2,3	-99	-99	2,18,8,14,4,9,10,11	-99	1	-99	2	-99	-99	-99
799						2	4	1					1		2	2	-99	7	-99	3,9,4,7	-99	1,5	-99	1	1	1	1	1	-99	-99	3,4,5,12	-99	2	1,2	-99	2	-99	2	1,2,3	-99	-99	2,18,8,14,4,9,11	-99	1	-99	2	-99	-99	-99
800						1	7	1					2		1	1	-99	8	-99	3,9,4,6,7,8	HEALTH CENTRE	5	-99	1	1	1	1	1	-99	-99	3,4,5,9,12	-99	2	1	-99	1,2	-99	2	1,2,3	-99	-99	2,18,8,14,9,10,11	-99	1	-99	2	-99	-99	-99
801						1	5	1					2		2	5	-99	4	-99	3,9,4,6,7	-99	1,5	-99	1	1	1	1	1	-99	-99	3,5,9,11,12	-99	2	1	-99	2	-99	2	1,2,3	-99	-99	2,18,8,14,4,9,10,11	-99	1	-99	2	-99	-99	-99
802						2	7	1					1		1	5	-99	8	-99	3,4,7	-99	1,5	-99	1	1	1	1	1	-99	-99	4,5,11,12	-99	2	2,9	See a doctor	2	-99	3	1,2,3	-99	-99	2,18,8,14,4,9,10,11	-99	1	-99	2	-99	-99	-99
803						2	6	1					2		2	2	-99	7	-99	3,7,8	Govt health workers	-99	-99	1	1	1	1	1	-99	-99	4,5,11,12	-99	2	1	-99	2	-99	2	1,2,3	-99	-99	2,18,8,14,4,9,10,11	-99	1	-99	2	-99	-99	-99
804						1	6	1					2		M	2	-99	8	-99	3,4,7	-99	1,5,6	-99	1	1	1	1	1	-99	-99	4,5,11,12	-99	2	1,5	-99	2	-99	2	1,2,3	-99	-99	2,18,8,14,4,9,10	-99	1	-99	2	-99	-99	-99
805						1	4	1					1		2	5	-99	5	-99	3	-99	-99	-99	1	1	1	2	2	-99	-99	3,4,5,6,9,11,12	-99	2	1,2	-99	2	-99	2	1,2,3	-99	-99	2,18,8,14,4,9,10	-99	1	-99	2	-99	-99	-99
806						2	1	1					1		2	5	-99	1	-99	1,3,9,4,7	-99	1,5,6	-99	1	1	3	1	1	1	Close contact	3,4,5,9,11	-99	2	1,2,3	-99	2	-99	2,7	1,2,3	-99	-99	2,18,8,14,4,5,9,10,11,17	-99	1	-99	2	-99	-99	-99
807						2	M	1					1		2	5	-99	7	-99	3	-99	-99	-99	1	M	M	M	M	1	TOUCHING AN INFECTED PERSON	3,9,11	-99	4	1,2,6	-99	1,2	-99	2	1,2,3	-99	-99	2,18,4,9,10,11,17	-99	1	-99	2	-99	-99	-99
808						2	4	1					1		M	1	-99	7	-99	3,4	-99	M	-99	1	1	M	M	M	-99	-99	3,4,12	-99	2	1,2	-99	2	-99	2	1,3	-99	-99	2,18,3	-99	1	-99	2	-99	-99	-99
809						2	3	1					1		2	6	-99	7	-99	4	-99	1	-99	1	1	M	M	M	-99	-99	3,4,5,6,9,11,12	-99	2	1,2,3,5	-99	1,2	-99	2,3,4	1,2,3	-99	-99	2,18,3,8,14,4,9,10,11,17	-99	1	-99	2	-99	-99	-99
810						2	1	1					2		2	5	-99	7	-99	3	-99	-99	-99	3	M	M	M	M	-99	-99	4,5	-99	5	10	-99	6	-99	6	1,2	-99	-99	2,18	-99	5	-99	2	-99	-99	-99
811						2	3	1					1		2	1	-99	5	-99	3	-99	-99	-99	M	1	M	M	M	-99	-99	4,5,12	-99	2	1,2	-99	1	-99	2	2,3	-99	-99	2,8,14,4,5,10,11	-99	1	-99	2	-99	-99	-99
812						2	3	1					1		2	6	-99	4	-99	3	-99	-99	-99	1	1	2	1	1	-99	-99	3,4,5,11,12	-99	4	1,2,3,5	-99	1,2	-99	3	1,2,3,4	-99	-99	2,18,4	-99	1	-99	2	-99	-99	-99
813						1	2	1					2		2	5	-99	1	-99	2,4	-99	M	-99	1	1	1	1	1	-99	-99	3,9,11	-99	2	1,9	ALONG WITH MEDICINES NEED PROPER DIET	1,2	-99	4	2	-99	-99	2,18,8,14,4,9,10,11,17	-99	1	-99	2	-99	-99	-99
814						2	3	1					1		2	5	-99	4	-99	1,2,3,4,6,7	-99	1,4,5,6	-99	1	1	1	2	2	-99	-99	3,4,5,6,8,9,11,12	-99	2	1	-99	1,2	-99	4	1,2,3,4	-99	-99	1,18,8,14,4,9,10,11	-99	1	-99	2	-99	-99	-99
815						2	3	1					1		2	6	-99	4	-99	1,3,9,4,6	-99	5	-99	M	1	1	M	M	-99	-99	3,4,5,9,11,12	-99	2	1,2,3,5	-99	2	-99	2,7	1,2,3	-99	-99	2,18,8,14,4,9,10	-99	1	-99	2	-99	-99	-99
816						1	5	1					1		1	2	-99	5	-99	3,4,6	-99	5	-99	M	1	1	M	M	-99	-99	3,5,9	-99	2	3	-99	2	-99	2	1,2,3	-99	-99	2,18,8,4,10,11	-99	1	-99	2	-99	-99	-99
817						2	2	1					1		2	6	-99	4	-99	9	-99	1	-99	M	1	1	M	M	-99	-99	3,4,5,6,9,11	-99	2	1,2	-99	2	-99	2	2,3	-99	-99	2,18,4,9,10,17	-99	1	-99	1	1	-99	5
818						1	2	1					1		2	6	-99	4	-99	1	-99	-99	-99	1	1	M	M	M	-99	-99	3,4,9,11	-99	2	1,2,3,5	-99	2	-99	2	1,2,3	-99	-99	2,8,14,4,9,10,11	-99	1	-99	2	-99	-99	-99
819						2	3	1					1		2	6	-99	4	-99	1,9,4,6,7	-99	6	-99	3	1	2	2	3	-99	-99	3,4,5,6,9,12,17	-99	3	1,2,3	-99	1,2	-99	7	2,3	-99	-99	2,18,14,4,9,10,11	-99	1	-99	2	-99	-99	-99
820						1	1	1					1		1	M	-99	1	-99	8	HOSPITAL FOR RELEVANT PURPOSES	-99	-99	1	1	1	2	2	-99	-99	3,5,6,9,11	-99	M	1,3	-99	2	-99	2	2,3	-99	-99	2,18	-99	1	-99	2	-99	-99	-99
821						1	4	1					2		M	5	-99	4	-99	M	-99	1	-99	M	1	M	M	M	-99	-99	15	-99	2	1	-99	4	-99	2	3	-99	-99	3,8	-99	1	-99	2	-99	-99	-99
822						1	4	1					1		1	6	-99	4	-99	1,2,3,9,4,6,7	-99	1,5,6	-99	1	1	1	M	M	-99	-99	3,4,5,6,7,8,9,10,11,12,17	-99	2	1,2,3,	-99	2	-99	4	1,2,3	-99	-99	2,18,14,4,8,9,10,11,17	-99	2	-99	2	-99	-99	-99
823						2	2	1					1		1	5	-99	1	-99	1,2,3,9,4,6,7	-99	1,5,6	-99	M	1	1	M	M	-99	-99	3,4,56,9,11	-99	2	1,2,3	-99	2	-99	4	1,2,3	-99	-99	2,18,8,14,4,9,10,11,17	-99	2	-99	2	-99	-99	-99
824						2	2	1					1		2	2	-99	7	-99	9	-99	-99	-99	1	1	M	M	M	-99	-99	5,9,11	-99	M	1,2	-99	2	-99	M	1,2,3	-99	-99	2,8,14,4,9,10,11	-99	1	-99	2	-99	-99	-99
825						2	2	1					2		2	5	-99	4	-99	1,2,3,9,4,6,7	-99	5,6	-99	M	1	M	M	M	-99	-99	3,4,9,11,12	-99	2	1,2,3	-99	2	-99	2	1,2,3	-99	-99	2,18,8,14,4,9,10,11,17	-99	1	-99	2	-99	-99	-99
826						2	3	1					1		2	6	-99	7	-99	1,3	-99	-99	-99	1	1	1	M	M	-99	-99	3,4,5,6,9,11,12,17	-99	2	1,3	-99	1,2	-99	2,7	1,2,3	-99	-99	2,18,8,14,4,9,10,11,17	-99	1	-99	2	-99	-99	-99
827						2	1	1					M		2	5	-99	1	-99	4	-99	M	-99	M	M	M	M	M	-99	-99	3,4,5,12	-99	5	M	-99	M	-99	M	M	-99	-99	M	-99	1	-99	2	-99	-99	-99
828						2	4	1					1		2	5	-99	7	-99	3	-99	-99	-99	1	1	3	3	M	-99	-99	3,4,5,6	-99	2	1	-99	2	-99	7	4	-99	-99	2,18,8,14,4,10,11	-99	1	-99	2	-99	-99	-99
829						2	4	1					1		1	5	-99	4	-99	1,2,3,9,4,6,7	-99	1,5,6	-99	1	1	1	2	2	-99	-99	3,4,5,9,11,12	-99	2,3	1,2,3	-99	1,2	-99	7	1,2,3	-99	-99	2,18,3,8,14,4,9,10,11,17	-99	1	-99	2	-99	-99	-99
830						2	2	1					2		2	6	-99	10	-99	3,9,4,7	-99	1	-99	1	1	2	2	2	-99	-99	3,4,5,9,11,12	-99	3	1,2,3,5	-99	2	-99	2	1,2,3	-99	-99	2,18,8,14,4,9,10,11	-99	1	-99	2	-99	-99	-99
831						2	3	1					1		2	5	-99	4	-99	8	WORKING INSTITUTION (HOSPITAL)	-99	-99	M	1	1	M	M	-99	-99	3,4,5,6,9,11,12,17	-99	2	1	-99	2	-99	2	1,2,3	-99	-99	2,18,8,14,4,9,10,11	-99	1	-99	2	-99	-99	-99
832						2	5	1					2		2	2	-99	7	-99	3,7	-99	-99	-99	1	1	1	1	1	-99	-99	4,5,12	-99	2	1,3	-99	2	-99	2	1,2,3	-99	-99	2,18,8,4,10	-99	1	-99	2	-99	-99	-99
833						1	2	1					1		2	5	-99	4	-99	3,9,4,6,7	-99	1,4,5,6	-99	1	1	1	1	1	-99	-99	4,5,9,12	-99	2	9	SEE A DOCTOR	2	-99	2	1,2,3	-99	-99	2,18,8,14,4,10	-99	1	-99	2	-99	-99	-99
834						2	6	1					M		1	5	-99	8	-99	9,4,7	-99	5	-99	1	1	1	1	1	-99	-99	4,9,12	-99	2	1,6	-99	2	-99	4	1,2,3	-99	-99	2,18,8,14,10	-99	1	-99	2	-99	-99	-99
835						2	2	1					1		2	5	-99	4	-99	3,9,4	-99	3,5	-99	1	1	1	M	M	-99	-99	3,4,5,6,7,9,11,12,17	-99	2	1,3	-99	1,2	-99	2	1,2,3	-99	-99	2,18,8,14,4,10	-99	1	-99	2	-99	-99	-99
836						2	2	1					2		2	5	-99	4	-99	1,3,9,4	-99	1,5	-99	1	1	1	M	M	-99	-99	3,4,5,9,11,12	-99	2	1,2,3	-99	2	-99	2	1,2,3,4	-99	-99	2,18,8,14,4,9,10,11,17	-99	1	-99	3	-99	-99	-99
837						2	6	1					2		2	2	-99	7	-99	3,6,7	-99	-99	-99	1	1	1	1	1	-99	-99	4,5	-99	5	1	-99	2	-99	2	1,2,3	-99	-99	2,18,8,14,4	-99	1	-99	2	-99	-99	-99
838						2	3	1					1		2	5	-99	4	-99	3,4,6,7	-99	1,5,6	-99	1	1	1	3	2	-99	-99	4,5,6,11	-99	2	1	-99	2	-99	4	1,2,3	-99	-99	2,18,14,4	-99	1	-99	2	-99	-99	-99
839						1	3	1					2		2	6	-99	4	-99	1,2,3,9,4,6,7	-99	1,3,4,5,6	-99	1	1	1	1	1	-99	-99	3,4,5,11	-99	2	1,2,3,	-99	2	-99	2	1,2,3	-99	-99	2,18,8,14,4,9,10,11,17	-99	1	-99	2	-99	-99	-99
840						2	5	1					1		2	5	-99	4	-99	1,2,3,9,4,6,7	-99	1,5	-99	M	1	M	M	M	-99	-99	5,11,12	-99	2	3,5	-99	2	-99	2	1,2	-99	-99	2,18,8,14,4,9,10,11	-99	1	-99	2	-99	-99	-99
841						1	3	1					1		2	5	-99	7	-99	1,3	-99	-99	-99	1	1	M	M	M	-99	-99	3,6,9,11	-99	2	1,2,3,5	-99	2	-99	4,7	2,3	-99	-99	2,18,8,14,4,9,10,11	-99	1	-99	2	-99	-99	-99
842						1	3	1					2		1	6	-99	5	-99	9	-99	-99	-99	1	1	1	M	M	-99	-99	3,4,5,9,11,12,17	-99	M	1	-99	2	-99	4	2,3,4	-99	-99	8,14,4,20	KEEP HANDS COVERED WITH GLOVES ALWAYS WHEN DOING SOME WORK	1	-99	2	-99	-99	-99
843						2	2	1					1		2	6	-99	4	-99	3,9,4,6	-99	1,5	-99	1	1	M	M	M	-99	-99	3,4,5,6,9,11,12	-99	2	1,3	-99	2	-99	4	1,2,3	-99	-99	1,2,8,14,4,9,10,11,17	-99	1	-99	2	-99	-99	-99
844						1	3	1					1		2	5	-99	4	-99	1,2,3,9,4,7	-99	1,6	-99	1	1	M	M	M	-99	-99	3,4,5,6,11	-99	2	1,2,3	-99	2	-99	2,7	1,2,3	-99	-99	2,18,8,14,4,9,10,11,17	-99	1	-99	2	-99	-99	-99
[truncated: 35 more columns]

## Sheet: Full data (2)
						Gender	Age	You are a resident of - Selected Choice	You are a resident of - Other, please specify - Text	Which province do you live in?	Which state / union territory do you live in?	Which province do you live in?	Do you have regular water supply in your home?	Which region do you live in?	Do you have any existing health problems (e.g. hypertension, heart disease, diabetes mellitus, cancer, HIV, TB, etc.)?	What is your highest educational qualification? - Selected Choice	What is your highest educational qualification? - Other, please specify - Text	Employment (please tick all that apply) - Selected Choice	Employment (please tick all that apply) - Other (please specify) - Text	Where do you get information about the coronavirus? Please tick all that apply. - Selected Choice	Where do you get information about the coronavirus? Please tick all that apply. - Other, please specify - Text	From which social media platforms do you get information related to the coronavirus? Please tick all that apply. - Selected Choice	From which social media platforms do you get information related to the coronavirus? Please tick all that apply. - Other, please specify - Text	In your opinion, what are the major known routes of coronavirus transmission? - Infected bodily fluids	In your opinion, what are the major known routes of coronavirus transmission? - Nasal or oral droplets	In your opinion, what are the major known routes of coronavirus transmission? - Airborne	In your opinion, what are the major known routes of coronavirus transmission? - Foodborne	In your opinion, what are the major known routes of coronavirus transmission? - Waterborne	In your opinion, what are the major known routes of coronavirus transmission? - Other (please specify)	In your opinion, what are the major known routes of coronavirus transmission? - Other (please specify) - Text	What are the known symptoms of the coronavirus infection? Please tick all that apply. - Selected Choice	What are the known symptoms of the coronavirus infection? Please tick all that apply. - Other, please specify - Text	How long does it take to show symptoms after contracting the coronavirus?	How can the symptoms of mild disease from the coronavirus infection be managed? Please tick all that apply. - Selected Choice	How can the symptoms of mild disease from the coronavirus infection be managed? Please tick all that apply. - Other, please specify - Text	What do you think is the reason for isolating people with the coronavirus infection or quarantining their contacts? - Selected Choice	What do you think is the reason for isolating people with the coronavirus infection or quarantining their contacts? - Other, please specify - Text	How long (generally) must a patient who has the coronavirus infection remain isolated if they are not in a health care facility?	Who are the people most at risk of becoming seriously ill from coronavirus complications? Please tick all that apply. - Selected Choice	Who are the people most at risk of becoming seriously ill from coronavirus complications? Please tick all that apply. - Only certain groups, please specify - Text	Who are the people most at risk of becoming seriously ill from coronavirus complications? Please tick all that apply. - Other, please specify - Text	What can people do to reduce chances of getting the coronavirus infection? Please tick all that apply. - Selected Choice	What can people do to reduce chances of getting the coronavirus infection? Please tick all that apply. - Other (please specify) - Text	Since the start of the coronavirus epidemic, how has your hand washing / sanitising practice changed? - Selected Choice	Since the start of the coronavirus epidemic, how has your hand washing / sanitising practice changed? - Other, please specify - Text	Have you had any symptoms which you thought were related to the coronavirus infection?	Did you seek medical help? - Selected Choice	Did you seek medical help? - Other, please specify - Text	Where or who did you receive help from? Please tick all that apply. - Selected Choice
Sno.	Progress	Finished	RecordedDate	UserLanguage	QID2	Q1	Q2	Q3	Q3_3_TEXT	Q4	Q5	Q6	Q7	Q8	Q9	Q10	Q10_7_TEXT	Q11	Q11_9_TEXT	Q12	Q12_8_TEXT	Q13	Q13_7_TEXT	Q14_1	Q14_2	Q14_3	Q14_4	Q14_5	Q14_6	Q14_6_TEXT	Q15	Q15_TEXT	Q16	Q17	Q17_9_TEXT	Q15	Q18_5_TEXT	Q19	Q20	Q20_6_TEXT	Q20_8_TEXT	Q21	Q21_20_TEXT	Q22	Q22_4_TEXT	Q23	Q24	Q24_3_TEXT	Q25
1	100	True	2020-09-15 09:38:01	EN	1	2	6	2		9			1		2	5		8		3,9,4		1,4,5				1					1 ,2,3,4,5,6,9,11,12		2	1,2,3		2		2	2.3			1,2,18,8,14,4,9,10,11		1		2
2	100	True	2020-09-15 09:42:59	EN	1	2	5	2		9			1		2	6		5,7		1,3,9				2	1	1	2	2			1 ,2,3,4,5,6,11,12,12		2	1.3		2		2	2.3			1,2,18,8,14,4,9,10,11		1		1	2
3	100	True	2020-09-15 13:06:37	EN	1	1	2	1			17		1		2	6		4		2,9,4,6		3,4,6		1	1	1	3	3			1 ,2,3,4,5,6,9,11,12		3	1,2,3,6		1.2		4	1,2,3			1,2,18,8,14,4,9,10		1		1	2
4	100	True	2020-09-15 22:06:22	EN	1	2	2	1			17		1		2	6		4		1,2,3,9				1	1	1					1 ,2,3,4,5,6,9,11		2	1.3		2		6	2.3			1,2,18,8,14,4,9,10,11		1		2
5	100	True	2020-09-15 22:07:28	EN	1	1	2	1			36		1		2	6		4		1,3,9,7				1	1	3	2	2			1 ,2,3,5,9,11,12		2	1,2,3		2		7	2.3			1,2,18,8,14,4,9,10,11		1		2
6	100	True	2020-09-15 22:08:58	EN	1	2	2	1			17		2		2	6		4		1,2,3,9,4,6,7		1,4,5,6		1	1	1					1 ,2,3,4,5,6,9,11,12,12		2	1,2,3,5		2		2	1,2,3			1,2,18,8,14,4,9,10,11		1		2
7	100	True	2020-09-15 22:22:07	EN	1	1	2	1			31		1		2	6		1		1,3,4		1.4		1	1	2	2	1	3		1 ,2,3,4,5,9,11,12		2	1.2		2		2	1,2,3			1,2,18,8,14,4,9,10		1		3
8	100	True	2020-09-15 22:25:41	EN	1	1	2	1			16		1		2	5		1		3				2	1	1	2	2			1 ,3,4,5,11		3	1,3,5		1.2		2	2			1,2,18,8,14,4,9,10,11,17		1		2
9	100	True	2020-09-15 22:29:22	EN	1	2	3	1			17		1		2	5		4		1,2,3,9,4,6,7		1,5,6		1	1	1					1 ,2,3,4,5,6,9,11,12,12		2	1,2,3,6		2		4	1,2,3			1,2,18,8,14,4,9,10		1		2
10	100	True	2020-09-15 22:30:31	EN	1	2	2	1			16		1		2	5		1		1,3,9				3	3	1	2	3	3		1 ,4,9		2	2		2		2	2.3			1,18,8,14,4,10		1		2
11	100	True	2020-09-15 22:44:17	EN	1	1	2	1			2		1		2	6		1		1,2,3,9,4,6,7		5		1	1	1	1	1	3		1 ,2,3,4,5,6,9,11,12,12		2	1,2,3,5,6,9	Steaming	2		2	1,2,3			1,2,18,8,14,4,5,9,10,11,17		1		1	1		Pharmacy ,I treated myself with medicine I already have at home
12	100	True	2020-09-15 22:53:34	EN	1	2	3	1			17		1		2	6		4		1,3,9,4,6		1.5		1	1	1	2	2			1 ,3,5,8,9,11		2	1,2,3		2		7	1,2,3			1,2,18,8,14,4,9,10,11		1		2
13	100	True	2020-09-15 22:56:12	EN	1	1	2	1			32		1		2	6		1		1,3,4,7		1,6,7			1	1	2	2			1 ,2,3,5,9,11,12		2	2.6		1.2		7	2.3			1,18,8,14,4,10		1		1	2
15	100	True	2020-09-15 23:06:36	EN	1	2	2	1			2		1		2	5		1		3				3	3	3	3	3	3		1 ,3,4,5,11,12		2	1,2,3,5		2		2	2			1,2,18,8,14,4,5,9,10,11		1		2
15	100	True	2020-09-15 23:10:20	EN	1	1	3	1			32		1		2	6		1,7		1.9				2	1	3	3	3			1 ,2,3,4,5,6,8,11,12		3	1,2,3,5		1.2		2	2.3			1,2,18,8,14,4,9,10,11		1		1	2
16	100	True	2020-09-15 23:23:04	EN	1	2	2	1			16		1		2	6		4		9.8				1	1	1					1 ,2,3,4,5,6,8,9,11,12		2	10		2		6	2.3			1,2,18,8,14,4,9,10,11		1		1	3	It started the day before I received the survey. Once I finish filling this I will be calling the health authorities.
17	100	True	2020-09-15 23:25:23	EN	1	1	5	1			17		1		2	5		8		1,9,4,7		5			1						1 ,3,4,5,9,11,12,12		2	1.2		2		2	2.3			1,2,18,8,14,4,10		1		2
18	100	True	2020-09-15 23:30:02	EN	1	2	2	1			36		1		2	6		1		1,3,9,4		1,4,5,6		3	1	1	3	3			1 ,3,5,11		3	2,3,9	Take more protein to increase immunity	1.2		7	1,2,3			1,2,18,3,8,14,4,10		1		2
19	100	True	2020-09-15 23:36:40	EN	1	1	2	1			2		1		2	5		4		1,3,4,7		1,3,4,5,6		1	3	3	1	3	3		3,5,9		2	1,2,3,5,6		1.2		3	2.3			1,2,18,8,14,4,9,10,11,17		1		2
20	100	True	2020-09-16 00:40:01	EN	1	1	2	1			17		1		2	6		7		1,3,9,4,7		1,3,5,6		3	1	1	1	1			1 ,3,5,6,9,11,12		2	1,2,3,5		2		7	1,2,3			1,2,18,8,14,4,10,11		1		2
21	100	True	2020-09-16 00:57:40	EN	1	2	3	1			17		1		2	6		4		4		1.5		1	1	1	2	2			1 ,2,3,4,5,12		2	1.2		1.2		2	1.2			2,18,14,4,10		1		2
22	100	True	2020-09-16 01:08:05	EN	1	1	2	1			17		1		2	5		4		1,2,3,9,4,6,7		4.5		1	1	1					1 ,2,3,4,9,12,12		2	1,2,3		1.2		2	1,2,3			1,2,18,8,14,4,9,10		1		2
23	100	True	2020-09-16 01:11:58	EN	1	2	1	1			17		1		2	2		1		1,3,9,4,7		4,5,6		1	1	1	2	2			1 ,2,3,4,5,11,12,12		3	1,2,3		1.2		3	1,2,3,4			1,2,18,8,14,4,9,10,11,17		1		2
24	100	True	2020-09-16 01:22:22	EN	1	1	2	1			17		1		2	5		10		3.4		1		3	1	3	2	2	2		1 ,3,4,5,11		2	1,2,3,5,6		2		7	1,2,3			1,2,18,8,14,4,9,10,11,17		1		2
25	100	True	2020-09-16 01:27:30	EN	1	1	2	1			32		1		2	6		4		1,3,9,4		1.5		1	1	2	2	2	2		1 ,3,4,5,9,11		2	1,2,3,5,6		1.2		4	1,2,3			1,2,18,8,14,4,9,10,11,17		1		1	1		Local Clinic
26	100	True	2020-09-16 01:28:25	EN	1	2	2	1			32		1		2	6		1		1,2,3,9,4,7		5.6		1	1	1	1	1			1 ,3,5,9,11		3	1,2,5,6		2		4	1,2,3			1,2,18,8,14,4,5,9,10,11		1		2
27	100	True	2020-09-16 01:37:30	EN	1	2	2	1			32		1		2	5		4		1.4		1,3,4		3	1	1	1	1			1 ,3,5,6,9,11,12,12		2	1,2,6		1.2		2	2			1,2,18,8,14,4,5,10,11,17		1		2
28	100	True	2020-09-16 01:40:58	EN	1	1	2	1			32		1		2	6		4		1,3,4,7		1,3,4,5,6		1	1	1		1			1 ,2,3,4,5,9,11,12		3	1,2,6		2		2	2.4			1,2,18,8,14,4,9		1		2
29	100	True	2020-09-16 01:44:46	EN	1	2	2	1			17		1		2	6		4		9				2	1	1	3	3			1 ,4,5,6,9,11		2	1		2		2	1.2			1,2,18,8,14,4,9,10,11		1		2
30	100	True	2020-09-16 01:48:26	EN	1	2	2	1			2		1		2	6		4		1.3				1	1						1 ,2,3,5,6,11,12		2	1,2,3		2		4	2.3			1,2,18,8,14,4,9,10,11		1		1	2
31	100	True	2020-09-16 01:49:52	EN	1	1	2	1			32		1		2	6		1		1,2,3,9,4,7,8	Local authorities	3		1	1	1	3	3			1 ,2,3,5,9,11		2	1,2,3,5,9	Complete healthy diet and warm water , and diet for immunity improve	1.2		7	2,3,6	Already having health ailments ,in respiratory problems		1,2,18,8,14,4,5,9,10,11,17		1		2
32	100	True	2020-09-16 01:50:16	EN	1	5	3	1			17		1		2	5		9		4		7		1	1	3	2	2	3		1 ,3,4,5,6,9,11,12		2	1,2,3		2		4	1,2,3			1,2,18,8,14,4,9,10,11		1		2
33	100	True	2020-09-16 01:53:39	EN	1	2	2	1			32		1		2	5		4		1,2,3,9,4,6,7		1,3,5,6		1	1	3	3	3			1 ,2,3,4,5,6,9,10 ,11,12,12		3	1,2,3,5,6		1.2		4	1,2,3			1,2,18,8,14,4,9,10,11,17		1		2
34	100	True	2020-09-16 01:54:58	EN	1	2	2	1			32		1		2	6		1		3,4,7		1.5		1	1	2	2	1			1 ,2,3,4,5,6,9,11,12,13		2	1,2,3,5,6		2		2	3			1,2,18,4		1		1	1		Pharmacy ,I treated myself with traditional cures, for example, herbs
35	100	True	2020-09-16 01:54:59	EN	1	1	2	1			32		1		2	5		4		1,3,9,4,7		1,3,5,6		1	1	3	3	1			1 ,2,3,4,5,9,11		3	1,2,3,5,6		1.2		4	1,2,3,4			1,2,18,3,8,14,4,5,9,10,11,17		1		2
36	100	True	2020-09-16 01:56:25	EN	1	1	2	1			2		1		2	6		4		1,2,3,9,4,6,7		4.5		1	1	3	2	2			1 ,2,3,4,5,6,9,11,12,12		2	1,2,3,5,6		2		2	3			1,2,18,8,14,4,5,9,10,11,17		1		1	1		I treated myself with medicine I already have at home
37	100	True	2020-09-16 02:06:48	EN	1	1	2	1			32		1		2	6		4		1,2,3,9				1	1	1	1	1			3,5,9,11		2	1		2		2	1,2,3,4			1,2,18,8,14,4,9,10,11		1		2
38	100	True	2020-09-16 02:13:53	EN	1	1	2	1			32		1		2	5		4		1,2,3,4,7		1,3,4,5			1	1					1 ,2,3,4,5,9,11,12		3	1,2,3,5		1.2		2	2.4			1,2,18,8,14,4,10,11,17		1		2
39	100	True	2020-09-16 02:40:46	EN	1	2	2	1			32		1		2	5		4		1.4		1,5,6		1	1			1			1 ,4,5,9		3	2,3,5		1.2		2	2			1,2,8,14,4,10,11		1		2
40	100	True	2020-09-16 03:00:13	EN	1	1	3	1			2		2		2	6		1		1,2,3,9,4,6,7		1		1	1	2	2	2			1 ,3,5,9,11,12,13		2	1,2,3		2		4	1			1,2,18,8,14,4,9,10,11		1		2
41	100	True	2020-09-16 03:36:46	EN	1	2	2	1			32		1		4	5		4		1,3,9,4,7		5.6			1	1					1 ,3,4,5,9,11		2	1,2,3,5		2		2	2.3			1,2,18,8,4,10,17		1		1	1		Hospital
42	100	True	2020-09-16 03:45:51	EN	1	1	2	1			2		1		2	5		5		3.4		4.5			1						1 ,2,3,4,5,6,9,11,12,12		2	1,2,3,5		2		2	2.3			1,2,18,8,14,4,5,9,10,11,17		1		2
43	100	True	2020-09-16 03:52:21	EN	1	2	2	1			32		1		2	6		7		1,2,9,4		4		2	1	1	2	2			1 ,3,4,5,6,9,11,12,12		2	1,2,3,5,6		1.2		4	1,2,3,4			1,2,18,8,14,4,9,10,11		1		2
44	100	True	2020-09-16 04:12:59	EN	1	1	2	1			32		1		2	6		4		3,9,4,7		4.5		1	1	1					1 ,2,3,4,5,11,12,12		2	1.2		1.2		2	1,2,3			1,2,18,14,4,9,10,11		1		2
45	100	True	2020-09-16 04:34:30	EN	1	1	3	1			32		1		2	5		4		3,9,4,6,7		1.5		1	1	2	2	2			1 ,2,3,4,5,6,11,12		2	1,3,5		2		2	2.3			1,2,18,8,14,4,10,11		1		1	2
46	100	True	2020-09-16 04:42:02	EN	1	2	2	1			17		1		2	6		4		1,2,3,9,4,6,7		6		2	1	1	2	2	3		1 ,3,4,5,9,12		2	1,2,3,5		2		2	2.3			1,2,18,8,14,4,9,10,11		1		1	1		Local Clinic
47	100	True	2020-09-16 05:12:03	EN	1	2	2	1			2		1		2	5		5		3,9,4		4		3	1	1	3	3	3		1 ,2,3,4,5,6,8,9,11,12,12		2	1,2,3,5		1.2		4	1,2,3			8,14,4,10,11,17		1		3
48	100	True	2020-09-16 05:12:54	EN	1	2	2	1			32		1		2	5		1		3,9,4		4.6		1	1	1	2	2	1	Contact with infected people or areas	1 ,2,3,4,5,6,11		3	1,2,9	By taking proper steam as many times as possible, eat healthy	1.2		4	1.2			1,2,18,8,14,4,9,10,11		1		2
49	100	True	2020-09-16 05:43:02	EN	1	2	2	1			17		1		2	6		4		1,3,9,4,6,7		4,5,6		1	1	2	2	3	2		1 ,3,4,5,6,9,11,12		3	1,2,3,9	Steam inhalation and immunity boosting agents	2		4	1,2,3			1,2,18,8,14,4,5,9,10,11,17,20	Consume vit c rich foods	1		1	1		Hospital
50	100	True	2020-09-16 05:43:49	EN	1	2	2	1			25		1		2	6		1		1,2,3,9,4,7		4.5		3	1	2	2	2	3		1 ,2,5,9,11		2	1,2,6		2		4	1,2,3			1,2,18,8,14,4,9,10,11,17		1		2
51	100	True	2020-09-16 05:44:29	EN	1	2	2	1			16		1		2	6		4		9.4		1,5,6		1	1	3	2	2			2,3,4,5,6,8,9,11,12		2	1,2,3		2		2	1,2,3			1,2,18,8,14,4,9,10,11		1		1	2
52	100	True	2020-09-16 05:51:24	EN	1	2	2	1			17		1		2	6		7	Resigned recently from job	1,2,9,4,7		5.6			1						1 ,2,3,4,5,9,11,12,12		3	1,2,3,5		2		2	2.3			1,2,18,8,14,4,9,10,11		1		2
53	100	True	2020-09-16 05:57:41	EN	1	2	2	1			32		1		1	6		1		1,3,9,4,6		6			1	1	1	2			1 ,2,3,4,5,6,9,11,12,12		3	1,2,3,5		1.2		4	1,2,3			1,2,18,8,14,4,9,10		1		2
54	100	True	2020-09-16 06:41:25	EN	1	1	2	1			32		1		2	6		1		3,4,7		1,5,6		1	1	3		1			1 ,3,4,5,9,11		2	1,3,5,6		1.2		4	2.3			1,2,18,3,8,14,4,10,11		1		2
55	100	True	2020-09-16 07:12:44	EN	1	1	5	1			31		1		2	6		4		1					1						5		2	1		1.2		2	1.2			1,2,18,3,8,14,4,17		1		2
56	100	True	2020-09-16 07:25:05	EN	1	1	2	1			2		1		2	6		4		1,3,9,4,7		1,4,5,6		3	1	3	3	3			2,3,4,5,9		3	9	Self quarantine	2		2	1,2,4			1,2,18,3,8,14,4,10,11		3		2
57	100	True	2020-09-16 08:38:59	EN	1	1	2	1			2		1		2	5		7		1,3,4,7		5			1				1	Door Handles nd Handrails in shopping malls nd manlifts	1 ,3,5		3	6.9	Take hygienic food	1.2		2	2.3			2,18,3,4,9,10		1		1	1		I treated myself with medicine I already have at home
58	100	True	2020-09-16 09:22:19	EN	1	1	6	1			17		1		2	6		4		3				2	1	2	2	2			1 ,2,3,4,5,9,12,12		2	1,2,6		2		2	3			1.15		2		2
59	100	True	2020-09-16 09:30:40	EN	1	2	2	1			34		1		2	6		1		1,3,9,4,7		4,5,6		1	1	1	1	2			1 ,2,3,5,6,11,12		2	1,2,3,5		2		2	1,2,3			1,2,18,8,14,4,9,10,11		1		1	1		Hospital
60	100	True	2020-09-16 09:36:45	EN	1	2	2	1			32		1		2	5		4		1,3,4,6,7		4,5,6		3	2	2	3	3			1 ,2,3,4,5		5	9	Steam intake regularly, liquid food, improve immunity	2		7	1,2,3			1,2,18,8,14,4,9,10,11,17		1		3
61	100	True	2020-09-16 11:13:49	EN	1	1	2	1			32		1		2	6		4		1,9,4		1.5		1	1						1 ,2,3,4,5,6,9,11,12		2	1		2		2	1,2,3			1,2,18,10,11,17		1		2
62	100	True	2020-09-16 11:16:43	EN	1	2	2	1			32		1		2	6		1		7				1				1			1 ,2,3,5,6		2	1,2,3,5,6		2		2	2.3			1,2,18,8,14,4,9,10,11		2		2
63	100	True	2020-09-16 12:39:05	EN	1	1	2	1			17		1		2	5		4		1,2,3,9,4,6,7		3,5,7	9gag.com	1	1	1	1	1			1 ,2,3,4,5,9,11,12,12		2	1,2,3,5,6		1.2		2	1,2,3			1,2,18,8,14,4,9,10,11,17		1		1	1		Nurse,Pharmacy ,Local Clinic
64	100	True	2020-09-17 00:48:57	EN	1	1	2	1			17		1		2	6		4		1,2,3,9,4,6,7		1,3,4,5		1	1	1	3	3			1 ,3,4,5,9,11		3	1,2,3		2		2	1,2,3			1,2,18,8,14,4,9,10,11		1		1	2
65	100	True	2020-09-17 05:03:31	EN	1	2	2	1			32		1		2	6		4		3					1						1		4	1		2		2	1,2,3			1,2,18,3,8,14,4,9,10,11,17		2		2
66	100	True	2020-09-17 06:30:10	EN	1	2	4	1			21		1		2	6		4		1,3,9,4,6,7		1,4,5,6		1	1						1 ,2,3,4,5,9,11,12,12		3	1,2,3,6		1.2		7	1,2,3			1,2,18,8,14,4,9,10,11,17		1		2
67	100	True	2020-09-17 06:59:16	EN	1	2	3	1			21		1		2	5		7	Resigned	1,9,4,7		1,3,5		1	1	1					1 ,3,4,5,6,9,11,12		2	1,2,3,5,6		2		4	4			1,2,18,8,14,4,9,10,11,17		1		2
68	100	True	2020-09-17 06:59:48	EN	1	1	2	1			16		1		2	6		7		1,2,3,9				2	1	1	2	2	2		1 ,3,4,5,6,9,12		2	1,2,3		2		2	1,2,3			1,2,18,8,14,4,9,10,11		1		3
69	100	True	2020-09-17 07:15:25	EN	1	2	3	1			21		1		2	6		5		1,9,4,7		4.5			1	2	2	2			1 ,2,3,4,5,11		3	1,2,3,5		2		4	1,2,3			1,2,18,8,14,4,10,11		1		2
70	100	True	2020-09-17 07:41:39	EN	1	2	2	1			17		1		1	6		1	Research scholar	1,3,4,7		5.6		1	1	1					1 ,3,5,6,9,11,12,12		3	1,3,6		2		7	1,2,3			1,2,18,8,14,4,9,10,11		1		2
71	100	True	2020-09-17 07:45:14	EN	1	1	4	1			34		1		2	5		9		3,9,7				1	2	1	2	2			1 ,4,5,6,11,12,12		2	1,2,6		2		2	1,2,3			1,2,18,8,4,10,11,17		1		2
72	100	True	2020-09-17 07:50:50	EN	1	2	2	1			2		1		2	5		4		1,2,3,9,4,6,7		1,5,6		3	1	1	2	2			1 ,2,3,4,5,6,9,11,12		2	1,2,3,5		2		4	1,2,3			1,2,18,8,14,4,5,9,10,11,17		1		1	1		Nurse,I treated myself with medicine I already have at home
73	100	True	2020-09-17 07:53:16	EN	1	1	2	1			2		1		2	6		7		1,2,3,9,4,6,7		4,5,6		1	1	1		1			1 ,2,3,4,5,6,9,11,12,12		2	1,2,3,5		2		4	1,2,3,4			1,2,18,8,14,4,9,10,11		1		1	2
74	100	True	2020-09-17 07:56:31	EN	1	2	2	1			17		1		2	5		1		4		5		1	1	1	3	3	3		1 ,4,5,12		5	1,2,3		1.2		3	1,2,3			1,2,18,8,14,4,10,11		1		2
75	100	True	2020-09-17 08:01:54	EN	1	2	2	1			31		1		2	2		1		3,9,4,6,7		1,4,5,6		1	1	1	1	2	3		1 ,2,5,6,9,11,12,12		3	1,2,6,9	Take immunity boosting vitamin tablets	2		7	2.3			1,2,18,8,14,4,9,10,11		1		2
76	100	True	2020-09-17 08:06:15	EN	1	2	2	1			32		1		2	5		4		1,3,4,6,7		1,3,5,6		1	1	1	1	1			1 ,2,3,4,5,6,7,8,9,10 ,11,12,12,13		2	1,2,5		2		2	4			1,2,18,8,14,4,9,10,11		1		2
77	100	True	2020-09-17 08:20:13	EN	1	1	2	1			32		1		2	6		4		1,2,9				1	1		1	1			1 ,3,9,11		2	1,2,3,5		1.2		2	2.3			1,2,18,8,14,4,9,10,11,12		1		1	2
78	100	True	2020-09-17 08:31:22	EN	1	1	2	1			32		1		2	6		7		1,2,3,9,4,7		5.6		1	1	2	2	2			1 ,2,3,4,5,6,8,9,11		2	2,3,5		2		2	2.3			1,2,18,8,14,4,9,10,11,12		1		2
79	100	True	2020-09-17 08:35:19	EN	1	2	2	1			32		1		4	5		4		1.9				1	1						1 ,3,4,5,7,9,12,12		2	1,2,3,5,6		2		7	4			1,2,18,8,9,10,11,17		1		3
80	100	True	2020-09-17 08:46:05	EN	1	2	1	1			2		1		2	2		1		3,9,4,7		5.6		1	1	1	3	3			2,3,4,5,9,11		2	1,2,3		2		2	2			1,2,18,8,14,4,9,10,11,17		1		2
81	100	True	2020-09-17 08:54:09	EN	1	2	2	1			34		1		2	6		1,7		1,9,4		4.5		2	1	1	2	1	3		1 ,2,3,4,5,9,11,12		2	1,2,3,6		2		2	1,2,3,4			1,2,18,8,14,4,9,10,11		1		2
82	100	True	2020-09-17 09:04:03	EN	1	1	2	1			2		1		2	5		4		1,2,3,9,4,6,7,8		5		1	1	1	1	1	1		1 ,5,9,11		3	1		2		2	2			1,2,18,8,14,4,9,11		1		2
83	100	True	2020-09-17 09:05:38	EN	1	2	3	1			16		1		2	6		5		3,9,4,7		1.5		1	1	1	2	2			1 ,2,3,5,9,11		2	1.3		2		2	1,2,3			1,2,18,8,14,4,9,10,11,17		1		2
84	100	True	2020-09-17 09:05:42	EN	1	1	2	1			34		1		2	6		7		7				1	1	1	2	1			1 ,3,5,9,11,12		2	1,5,9	maintain the privacy and hygiene	2		6	4			1,18,9,10,17,15		1		2
85	100	True	2020-09-17 09:16:09	EN	1	2	2	1			17		1		2	5		4		3,9,4		1.5		2	1	3	2	2			1 ,3,4,5,9,11		3	6		2		7	3			1,18,8,4,10		1		2
86	100	True	2020-09-17 09:26:25	EN	1	1	4	1			16		1		2	6		1		1,2,3,9,4,6,7		5.6		1	1	1	1	1		Body contacts	1 ,2,3,4,5,6,9,11,12,12		2	1,2,3,5,6		2		2	1,2,3			1,2,18,8,14,4,5,9,10,11,17		1		2
87	100	True	2020-09-17 09:38:52	EN	1	1	2	1			2		1		2	5		4		1,3,9				1	1		3				1 ,3,5,6,12		2	1.3		2		2	2.3			1,18,8,4,9,10		1		2
88	100	True	2020-09-17 09:49:50	EN	1	1	2	1			5		1		1	5		1,7		2.9				3	1	1	2	2			1 ,3,5,6,9,11		2	9	Better to contact a doctor, take the prescribed medicines and be in isolation.	2		2	2.3			1,2,18,8,14,4,9,10,11		1		1	1		Hospital
89	100	True	2020-09-17 09:50:14	EN	1	2	2	1			26		1		2	5		1,3		1,2,9					1	1					1 ,2,3,4,6,8,9,11,12		2	1,2,3		2		7	1,2,3			1,2,18,4,9,10,11		1		1	2
90	100	True	2020-09-17 09:55:26	EN	1	2	3	1			32		1		2	5		1		3.9					1	1					1 ,2,3,4,5,6,7,8,9,11,12		2	1,2,3		1.2		2	2.3			1,2,18,8,14,4,9,10,11		1		2
91	100	True	2020-09-17 09:59:28	EN	1	2	2	1			32		1		1	6		3		1,2,3,9,4,6,7		5.6		1	1						1 ,2,3,5,6,9,11,12		4	1,2,3,5		1.2		4	2,3,4			1,2,18,8,14,4,10,11		3		2
92	100	True	2020-09-17 10:06:47	EN	1	2	2	1			32		1		2	6		1		1,2,3,9,4,6,7		3,4,6		1	1	1					1 ,2,3,4,5,6,7,9,11,12		4	1,2,5		2		7	1,2,3,4			1,2,18,8,14,4,10,11		1		2
93	100	True	2020-09-17 10:24:35	EN	1	2	2	1			16		1		2	6		1		4		1		1	1						1 ,3,5,6,9,12,12		2	1.2		2		2	2.3			1,18,14,4,10		1		1	2
94	100	True	2020-09-17 10:25:43	EN	1	2	2	1			16		1		2	5		4		1,3,9,4		3,4,6		1	1	1	3	3			1 ,2,3,4,5,6,7,8,9,11,12,12		2	1,2,3,5,6		1.2		2	2.3			1,2,18,8,14,4,9,10,11		1		1	1		Hospital
95	100	True	2020-09-17 10:25:59	EN	1	2	2	1			17		1		2	6		7		1					1						1 ,3,4,5,9,11,12,12		2	1,2,3		2		2	1,2,3			1,2,18,8,14,4,9,10,11		1		1	1		Local Clinic
96	100	True	2020-09-17 10:32:45	EN	1	2	2	1			32		1		2	6		4		1,3,9,4,7		1,3,4,5			1	1					1 ,2,4,5,9		3	1,2,3		1.2		2	2			1,2,18,8,14,4,9,10,11		1		1	1		Local Clinic
97	100	True	2020-09-17 10:44:09	EN	1	1	2	1			36		1		2	5		1		3				3	3	3	3	3	3		1		1	1.6		2		2	1,2,3			1,2,18,8,14,4,9,10,11		1		2
98	100	True	2020-09-17 10:44:12	EN	1	1	2	1			11		1		2	6		1		3.4		1,3,5,6		1	1	2	1	1			1 ,4,5,11,12		2	1,2,3,6		2		7	1.2			1,2,18,8,14,4,9,10,11,17		1		2
99	100	True	2020-09-17 11:06:06	EN	1	1	2	1			17		1		2	6		1		1,3,9,4		5.6		1	1	3	3	3			1 ,2,3,4,5,9,11,12		2	3,5,6		2		3	1,2,3			1,2,18,8,14,4,9,10		1		2
100	100	True	2020-09-17 11:07:19	EN	1	2	2	1			32		1		2	6		1		1,2,3,9,4,7		1,3,4,5,6		1	1	2	1	1			1 ,2,3,4,5,9,11,12		2	1,2,3,5,6		2		2	1,2,3			1,2,18,8,14,4,9,10,11		1		2
101	100	True	2020-09-17 11:08:26	EN	1	1	2	1			36		1		2	5		1		7				3	2	3	3	3	3		1 ,2,3,5,7,8		2	3		1		1	3			1,2,18,3,8,14,4,5,7,10,11		1		2
102	100	True	2020-09-17 11:12:10	EN	1	1	2	1			36		1		2	2		7		1					1						1 ,2,3,4,5,9,11,12		2	1,2,3		2		2	1,2,3			1,2,8,14,4,10		1		1	2
103	100	True	2020-09-17 11:22:49	EN	1	1	2	1			17		1		2	5		4		1,2,3,9,4,6,7		1,4,5		1	1	1	1	3			1 ,2,3,4,5,6,9,12,12,15		3	1,2,3,5,6		2		4	1,2,3,4			1,2,18,8,14,4,9,10,11,17		1		2
104	100	True	2020-09-17 11:31:41	EN	1	2	2	1			36		1		2	5		1		3,9,4,7		1,4,5,6			1	1	1	1			1 ,2,3,4,5,6,11,12,12		3	1,2,3,5		2		3	2.3			1,2,18,8,14,4,10,17		1		2
105	100	True	2020-09-17 11:31:56	EN	1	2	2	1			36		1		2	6		1		1,3,9,4		1,3,5,6			1						1 ,3,5		3	2,3,5,9	Take more protein to immune	2		7	1,2,3			1,2,18,3,8,14,4,10		1		2
106	100	True	2020-09-17 11:40:53	EN	1	1	2	1			32		1		2	6		4		1,2,3,9,4,6,7,8		1,5,6		2	1	1	2	1			1 ,2,3,4,5,9,11,12		2	1,2,3,5,6		1.2		2	1,2,3			1,2,18,8,14,4,9,10,11,17		1		1	1		Hospital
107	100	True	2020-09-17 11:57:50	EN	1	2	2	1			36		1		2	5		5		1					1						1 ,2,3,4,5,6,8,9,11		2	1		2		3	2.3			1,2,18,8,14,4,9,10,11,17		1		2
108	100	True	2020-09-17 12:03:24	EN	1	2	3	1			32		1		2	6		1		1,2,3,9,4		5.6		3	1	1					1 ,2,3,4,5,6,9,11		2	1,5,6		1.2		2	1,2,3,4			1,2,18,8,14,4,9,10,11,17		1		2
109	100	True	2020-09-17 12:10:26	EN	1	2	2	1			16		1		4	5		9		1,2,3,9,4		1,3,4,5,6		1	1	1	3	3			15		2	1,2,3,5,6		1.2		4	1,2,4			1,2,18,8,14,4,9,10,11,17		1		2
110	100	True	2020-09-17 12:26:42	EN	1	1	2	1			36		1		2	6		1		4		1.5		1	1						1 ,2,4,15		5	10		1		6	1.4			16		5		3
111	100	True	2020-09-17 12:51:14	EN	1	2	2	1			36		1		4	5		5		3,9,4		1.5		1	1						3.11		2	1.2		1.2		2	1,2,4			1,2,11		1		1	1		Alternative Medicine doctor ,Hospital,I treated myself with medicine I already have at home
112	100	True	2020-09-17 12:52:48	EN	1	2	2	1			36		1		2	5		1		3,9,4,7		1		3	1	2	2	2	3		1 ,2,3,6,9,11,12		3	1,2,3,5		2		4	1.2			1,2,18,8,14,4,9,10,11		1		2
113	100	True	2020-09-17 13:13:55	EN	1	2	2	1			32		1		2	6		1,3		1,2,9,4,7		3,4,5		1	1			1			1 ,2,3,4,5,9		2	1,2,3,5,6		1.2		4	1,2,3,4			1,2,18,8,14,4,9,10,11		1		1	1		I treated myself with medicine I already have at home,I treated myself with traditional cures, for example, herbs
114	100	True	2020-09-17 13:24:50	EN	1	1	2	1			36		1		2	6		4		1,3,4,7		1.6		2	1	3	3	3			1 ,3,5,9,11		2	1,2,3,5,9	Doctor checkup, quarantine, isolation	1.2		2	1,2,3			1,2,18,8,14,4,5,10,11		1		2
115	100	True	2020-09-17 13:44:27	EN	1	2	2	1			34		1		2	5		4		9,4,6,7		4,5,6		1	1	1	1	1			1 ,2,3,4,5,6,9,11,12,12		2	1,2,3,5,6		1.2		2	1,2,3			1,2,18,8,14,4,9,10,11,17		1		2
116	100	True	2020-09-17 14:20:40	EN	1	1	2	1			36		1		2	5		1		3				1	1	1	1	1			1 ,2,3,4,5,9,11		2	1,2,3		1,2,4		2	1,2,3			1,2,18,8,14,4,9,10,11,17		2		2
117	100	True	2020-09-17 17:20:02	EN	1	2	4	2		3			1		1	M	Prefer not to say	9		1,2,4,6,7,8		1,3,4,5,6			1				1		1 ,2,3,4,5,6,9,11,12,12		2	1,2,3,9	Quarantine if a test shows positive and call a medical professional if symptoms worsen	2		2	2,3,4			1,2,18,8,14,4,9,10,11		1		2
118	100	True	2020-09-17 19:37:54	EN	1	2	2	1			12		1		2	5		1		1,4,7		4.6		2	2	2	2	2	2		15		1	9.1		6		6	2			1.2		5		2
119	100	True	2020-09-17 19:52:16	EN	1	2	3	1			36		1		2	5		4		1,2,3,9,4,6,7		1,4,5,6		1	1	1	1	1			1 ,2,3,4,5,6,7,8,9,10 ,11,12,12,13,14		2	1,2,3,5,6		2		2	1,2,3,4			1,2,18,8,14,4,5,7,9,10,11,17		1		2
120	100	True	2020-09-17 21:20:50	EN	1	2	2	1			36		1		2	5		1		3				2	1	1	2	2	3		1 ,3,8,9,11		2	1,2,3,5		2		7	1,2,3			2,18,3,8,14,4,9,10,11		1		2
121	100	True	2020-09-17 21:24:06	EN	1	1	2	1			26		1		2	6		4		1,3,9				1	1	1					1 ,2,4,9,11		3	1,2,3,5		2		2	2.3			1,2,18,8,14,4,9,10,11		1		2
122	100	True	2020-09-17 21:46:58	EN	1	1	3	1			36		1		1	5		4		3,9,4		1		3	1						1 ,3,4,5,6,11,12		2	1,2,3,5		2		4	2.3			1,2,18,8,4,10		1		2
123	100	True	2020-09-17 21:54:11	EN	1	1	2	1			32		1		2	6		4		1.8				3	3	3	3	3	3		15		3	10		6		6	I don't know			16		3		3
124	100	True	2020-09-17 22:13:26	EN	1	1	2	1			32		1		2	6		4		3,9,4,6,7		1,4,5			1	1	1	1			1 ,2,3,5,9,11		3	1,3,6		2		4	1,2,3			1,2,18,8,14,4,5,9,10,11,17		1		2
125	100	True	2020-09-17 23:42:59	EN	1	2	2	1			36		1		2	5		4		3				3	1	2	2	2			1 ,3,4,5,6,9,11		3	1.2		2		2	1,2,4			1,2,18,8,14,4,10,11		1		2
126	100	True	2020-09-18 01:16:21	EN	1	1	4	1			32		1		1	6		3		1,2,3,9,4,6,7		1.3		2	1	1	2	2			1 ,2,3,4,5,6,8,11,12,12		2	1,2,3,9	Go under medical care	2		2	2.3			1,2,18,8,14,4,9,10,11		3		1	1		General Physician / Practitioner (GP in general practice)
127	100	True	2020-09-18 01:28:14	EN	1	2	2	1			36		1		2	2		1		9,4,7		1.4		1	1	1					1 ,2,3,4,5,6,9,12,12		2	1,2,3,6		2		2	1,2,3			1,2,18,8,14,4,9,10,11,17		3		2
128	100	True	2020-09-18 01:36:14	EN	1	2	2	1			31		1		1	5		1		3.9				2	1	1	2	2			1 ,2,3,5,6,9,11,12,12		2	1,2,3		2		2	1,2,3			1,2,18,8,14,4,9,10,11		1		2
129	100	True	2020-09-18 01:38:48	EN	1	2	2	1			32		1		2	5		1		1					1	1	2				1 ,2,3,4,5,6,9,11,12		2	1,2,3,6		2		2	1,2,3			1,2,18,8,14,4,10		1		2
130	100	True	2020-09-18 01:59:44	EN	1	1	2	1			12		1		2	6		1		3,9,4,7		4,5,6		1	1	1					1 ,3,4,5,11		2	1.2		2		4	1,2,3			1,2,18,8,14,4,9,10,11,17		1		2
131	100	True	2020-09-18 02:30:09	EN	1	2	2	1			9		1		2	5		1		3,9,4		4			1	1					1 ,2,3,4,5,9,12		2	2		2		4	1,2,3			2,14,4,10,11		1		1	2
132	48	False	2020-09-18 02:41:03	SA-AF	1	2	5	2		9			1		1	5								2	1	2	2	2			1		2	1		2		2
133	100	True	2020-09-18 03:16:49	EN	1	2	3	1			21		1		2	5		7		4.7		1,5,6		1	1	3	2	2			1 ,2,3,4,5,6,9,11		2	1,3,6		2		2	2			1,18,8,4,9,10		1		2
134	100	True	2020-09-18 03:41:26	EN	1	2	2	1			31		1		2	5		1		4		5		2	1	1	2	2			1 ,3,5,6,9,11,12,12		3	1,2,3		1.2		4	2.3			1,2,8,4,10,11		1		2
135	100	True	2020-09-18 07:50:57	EN	1	1	2	1			26		1		2	5		4		1				1	1	1	2	2	3		11.15		5	2,3,6		1		6	1,2,3			1,2,18,8,14,5,7,10,11,12,17		1		2
136	100	True	2020-09-18 09:14:54	EN	1	1	2	1			15		1		2	5		1		1,3,9,4,7		1,4,6		1	1	1	1	1			1 ,2,3,4,5,11,12		2	1,2,3,6		1.2		2	1,2,3			1,2,18,8,14,4,9,10,11,17		1		2
137	100	True	2020-09-18 09:17:45	EN	1	2	2	1			36		1		2	5		1		3,9,4		1		1	1	1	2	2			1 ,3,4,5,6,9,11,12		2	1,2,3		1.2		2	1,2,3			1,2,18,8,14,4,9,10,11		1		2
138	100	True	2020-09-18 09:47:04	EN	1	2	3	2		9			1		2	6		4		1,3,9,4,6,7		1		2	1	1	2	2			1 ,3,4,5,9,11,12		2	1.2		2		2	2.3			1,2,18,8,14,4,9,10,11		1		1	2
139	100	True	2020-09-18 11:53:47	EN	1	1	2	1			17		1		4	5		4		1,3,9,4		6		1	1	2	2	2			1 ,2,3,4,5,6,11,12		2	1		1.2		2	2			1,2,18,8,14,10,11		1		2
140	96	False	2020-09-18 15:13:29	EN	1	2	4	2		9			1		2	6		5							1	1					1 ,2,3,4,5,9,12,12,13		2	1.2		1.2		2	2,3,4			1,2,18,8,14,4,9,11		1		1	1		General Physician / Practitioner (GP in general practice)
141	100	True	2020-09-19 01:18:41	EN	1	2	2	1			31		1		2	6		1		2,3,9,4,7		4.5		1	1	3	2	2	3		1 ,2,3,4,5,6,8,9,11		2	1,2,5		2		2	1,2,3			1,2,18,8,14,4,9,10,11		1		1	2
142	100	True	2020-09-19 08:04:16	EN	1	2	2	1			21		1		2	6		4		1,2,3,9,4,6,7		1,4,5		1	1	1					1 ,2,4,5,9		5	1,2,3,5		1.2		2	2.3			1,2,18,8,4,9,10,11		1		1	2
143	100	True	2020-09-19 08:48:03	EN	1	1	2	1			16		1		2	5		4		9,4,6,7		1.5		1							3,5,9,11,12		3	1,2,5,6		2		2	2.4			1,2,18		1		2
144	100	True	2020-09-19 10:35:52	EN	1	1	1	1			20		1		2	2		1		1.3				1							1 ,5,11		2	2.5		1		2	2			1,2,18,8,14,4,9,10		1		2
145	100	True	2020-09-19 10:58:10	EN	1	2	2	1			17		2		2	6		4		1,3,4,6,7		1,5,6		1	1	1	3	3			1 ,3,5,9,11		2	1,2,5		1.2		7	1,2,3			1,2,18,8,14,4,9,10,11,17		1		2
146	28	False	2020-09-19 11:08:27	EN	1	2	3	1			17		1		2	6		4		1.2
147	100	True	2020-09-19 11:22:15	EN	1	2	1	1			20		1		2	2		1		3				3	1	1	3				1 ,3,4,5,9,11		2	1,2,3,6		1.2		2	1,2,3,4			1,2,18,8,14,4,10,11,17		1		2
148	100	True	2020-09-19 11:38:21	EN	1	1	1	1			20		1		2	2		1		2,3,9,4		4,5,6		1	1						1 ,2,3,7,9,11,12,12		2	1,5,6		2		4	1,2,3,4			1,18,8,14,4,9,10		1		2
149	100	True	2020-09-19 11:51:28	EN	1	1	1	1			7		1		2	2		1		1,3,4		4.5		3	1	1	1	1			1 ,2,3,5,9,11,12		2	1,2,3,5,6		1.2		7	1,2,3			1,18,8,14,4,5,9,10,11,17		1		2
150	100	True	2020-09-19 12:02:24	EN	1	2	1	1			20		2		2	2		1		3.4		5			1						1 ,3,5,9,11		2	2,3,5,6		2		2	1.2			1,18,8,14,4,10		1		2
151	100	True	2020-09-19 12:13:25	EN	1	2	1	1			20		1		2	2		1		1,2,3,9,4		5		1	1	1	1	2			1 ,5,9,11,12		2	2.3		1.2		2	1,2,3			1,2,18,8,14,4,9,10,11,17		1		1	1		Alternative Medicine doctor
152	100	True	2020-09-19 12:26:50	EN	1	1	1	1			20		1		2	2		1		3,9,7				1	1	1	2	3			1 ,2,3,5,11		2	1,2,6		2		7	1,2,3			1,2,18,8,14,4,9,10,11,17,20	Using of spices, Herbs like : Tinospora Cordifolia (Giloy/Giloe), Turmeric ; Take proper diet (i.e. : meals)	1		2
153	100	True	2020-09-19 18:52:51	EN	1	2	1	1			20		1		2	2		1		1,3,7				1	1	1	2	2	2		1 ,2,5,6,9,11		3	2		2		2	1,2,3			1,2,18,3,8,14,4,10,11		1		2
154	100	True	2020-09-19 18:58:27	EN	1	1	2	1			32		1		2	5		4		3,9,4,6,7		1,4,5		1	1	1	2	2			1 ,2,3,5,9		2	1,2,3,5		2		2	2.3			1,2,18,8,14,4,10,11		5		2
155	100	True	2020-09-19 20:00:13	EN	1	2	1	1			20		1		2	2		1		3.7				1	1	2	1	1	3		1 ,3,5,9,11		3	2,3,5,6		2		2	1.2			1,2,18,8,14,4,5,7,9,10,11,17		1		2
156	100	True	2020-09-19 21:19:20	EN	1	2	2	1			20		1		2	6		3		1,3,9,4,6,7		1,3,4,5,6,7		3	2	3	3	2	3		1 ,4,5,15		4	1.5		2		2	1,2,5			1,2,18,3,8,14,9,10,11		1		1	1		Nurse,Alternative Medicine doctor ,Local Clinic,Hospital,I treated myself with medicine I already have at home
157	100	True	2020-09-19 22:15:44	EN	1	2	1	1			20		1		2	5		1,4		1,3,4,7		4.5		2	1	1	1	1			1 ,4,5,11		2	1,2,6		1.2		4	1,2,3			1,2,18,8,4,9,10,11		1		2
158	100	True	2020-09-19 22:27:50	EN	1	2	1	1			20		1		2	2		1		3,9,4,7		4.5		3	3	3	3	3			1 ,5,11		2	3.5		2		2	2.3			1,2,18,8,14,4,5,9,10,11,17		1		2
159	100	True	2020-09-19 22:55:00	EN	1	2	1	1			20		1		2	1		1		3				2	1	1	2	2			5.15		2	10		2		5	2			2,18,8,14,4,9,10,11		1		2
160	100	True	2020-09-19 23:13:36	EN	1	1	1	1			20		1		2	2		1		1,2,3,9,4,6,7		4,5,6		1	1						1 ,2,3,4,5,12		2	1,2,3,6,10		1.2		6	1,2,3			1,2,18,8,14,4,5,9,10,11,17		1		2
161	100	True	2020-09-19 23:39:11	EN	1	2	1	1			13		2		2	2		1,3,4,5,8,10,7,P		9				1							1 ,2,3,4,5,6,7,8,9,10 ,11,12,12,13,14		1	1,2,3,5,6,9		1		1	2			1,2,18,8,14,4,5,7,9,10,11,17		1		2
162	100	True	2020-09-19 23:50:25	EN	1	2	1	1			20		1		2	2		1		1,3,9,4,7		3		1	1	1					1 ,4,5,9,11		2	1,2,6		1.2		2	2.3			1,2,18,8,14,4,9,10,11		1		2
163	100	True	2020-09-19 23:57:07	EN	1	2	2	1			20		1		2	1		1,3,4,5,8,10,7,P		1,2,3,9,4,6,7,8		1,3,4,5,6,7		3	3	3	3	3	3		1 ,2,3,4,5,6,7,8,9,10 ,11,12,12,13,14,15		2	1,2,3,5,6,9,10		1		2	1,2,3,4,5,6,8,I don't know			1,2,18,3,8,14,4,5,7,9,10,11,12,17,15,16,20		1		2
164	100	True	2020-09-20 00:18:10	EN	1	2	1	1			20		2		2	2		1		9.4		4		2	1	1	2	2	2		1 ,4,5,11		2	1,2,3,5,6		2		6	1,2,3			1,2,18,8,14,4,9,10,11,17		1		2
165	100	True	2020-09-20 00:36:30	EN	1	1	1	1			20		1		4	2		1		4		4		1	1	1	3	3			3		2	10		2		6	3			2,18,8,14,4,10,11,17		1		2
166	100	True	2020-09-20 00:36:34	EN	1	1	1	1			20		1		4	2		1		3.4		1,4,6		1	1	3	3	1			1 ,5,9,11		2	10		2		4	1,2,3			1,2,18,8,14,4,9,10,11		1		2
167	100	True	2020-09-20 00:54:22	EN	1	1	1	1			20		1		2	2		1		3,9,4,7		4		1							1 ,9,11,12,12		5	3		1.2		2	2.3			1,2,18,8,14,4,9,10,11		1		2
168	100	True	2020-09-20 01:07:48	EN	1	1	2	1			9		1		2	2		1		3				1	1	2	2	2			1 ,2,3,4,11		2	1,2,3,5,9,10	Eat and drink hot above 75 degree Celsius because it is the best easy way to kill corona virus	1.2		7	1,2,3			1,2,18,8,14,4,5,7,10,11,17		1		2
169	100	True	2020-09-20 02:56:26	EN	1	2	2	1			16		1		2	6		1		1,2,3,9,4,7		1,3,4,5,6		1	1						1 ,2,4,5		2	1,2,3		2		2	1,2,3			1,2,18,8,4,10,11		1		2
170	100	True	2020-09-20 03:38:48	EN	1	2	1	1	Bhopal,MP (INDIA)						4	2		1		1				1	1	1	1	1	2		1 ,3,4,5,11		2	2.3		1.2		2	1,2,3			1,2,18,8,14,4,5,9,10,11,17		3		2
171	100	True	2020-09-20 06:00:15	EN	1	1	3	1			17		1		2	6		4		1,2,3,9,4,6,7		5		1	1	1	3	3			1 ,3,4,6,9,11,12,12		2	1,2,3,6		1.2		3	1,2,3			1,2,18,8,14,4,9,10,11,17		1		2
172	100	True	2020-09-20 07:02:06	EN	1	2	2	1			36		1		2	5		7		1,2,3,9,6,7											1 ,2,3,4,5,6,7,8,9,10 ,11,12,12,13,14		2	1,2,3,5,6		2		2	1,2,3,4,5			1,2,18,8,14,4,9,10,11,17		1		2
173	100	True	2020-09-20 07:07:24	EN	1	2	2	2		9			1		2	5		1		3				1	1	1	2	2			1 ,2,3,4,5,6,9,11,12		2	1,2,3		2		4	2.3			1,2,18,8,14,4,9,10,11		1		1	2
174	100	True	2020-09-20 08:25:00	EN	1	1	2	1			15		1		2	5		1		1				1	1	2		1			1 ,2,4,5,9,11,12		2	1,2,6		6		2	2			1,2,18,8,14,4,9,10,11		1		2
175	100	True	2020-09-20 10:14:34	EN	1	1	2	1			15		2		2	5		1		2,3,9,4,7		3,5,6		1	1						1 ,3,9,11		2	1.2		2		7	1,2,3			1,2,18,8,14,4,10,11		1		2
176	100	True	2020-09-20 18:58:05	EN	1	1	5	1			9		1		1	6		5		1,3,4,7		5			1						1 ,2,3,5,6,9,11,12,12		2	1,2,3,5		2		2	2.3			1,2,18,8,14,4,9,10		1		2
177	100	True	2020-09-20 19:33:38	EN	1	2	3	1			17		1		2	6		5		1					1						1 ,3,5,9,11		2	1		2		2	1,2,3			1,2,18,8,14,4,9,10,11		1		2
178	100	True	2020-09-20 19:55:04	EN	1	1	7	1			17		1		1	5		8		3				3	1	1	3	3			1 ,2,3,5,9,11		3	1,2,3,5,9	Isolation	2		4	2,3,4			1,18,8,14,4,9,10,11		1		2
179	100	True	2020-09-20 20:51:18	EN	1	2	6	1			9		1		2	6		8		3				1							1 ,3,5,9,11		2	3		2		2	3			1.8		1		2
180	100	True	2020-09-20 20:58:40	EN	1	1	2	1			2		1		2	6		5		1,2,3,9,4,7		3,4,5,6		2	1	1	2	2			1 ,2,4,5,11		2	1,3,6		2		2	1,2,3			1,2,18,8,14,4,5,10,17		1		2
181	100	True	2020-09-20 21:05:26	EN	1	1	6	1			17		1		2	5		5		1,3,9,4,7		1.5			1						1 ,2,3,5,9,11,12		2	1,2,3		2		4	1,2,3			1,2,18,8,14,4,9,10,11		1		2
182	100	True	2020-09-20 21:38:39	EN	1	1	5	1			21		1		2	6		10		1,2,3,9,4,7		3.6		2	1	1	3	2			1 ,2,3,4,5,7,9,11,12		2	1,2,3,5,6		2		7	2.3			1,2,18,8,14,4,5,9,10,11,17		1		3
183	100	True	2020-09-20 22:21:28	EN	1	1	6	1			12		1		1	5		8		3				1	1	1	3	3			1 ,2,3,4,5,9,11		2	1,2,3		1.2		2	1,2,3			1,2,18,8,14,4,9,10,11		1		2
184	100	True	2020-09-20 22:30:13	EN	1	2	6	1			9		1		2	6		5		3,9,4,7		5			1						1 ,3,5,6,12		2	1,2,3		2		2	2.3			1,2,18,8,14,4,9,10,11,17		1		2
185	100	True	2020-09-21 01:05:51	EN	1	2	5	1			9		1		2	5		7		9,4,7		5		1	1	1	1	1			1 ,2,3,4,5,6,7,8,9,11,12,12		2	1,2,3,6		2		2	2.3			1,2,18,8,14,4,9,10,11,17		1		2
186	100	True	2020-09-21 01:09:08	EN	1	2	5	1			35		1		1	5		5		3,9,4,7		5.6		1	1						1 ,2,3,5,6,9,11,12		2	1,2,3,6		1.2		7	1,2,3			1,2,18,8,14,4,10,11,17		1		2
187	30	False	2020-09-21 06:16:36	EN	1	2	4	1			7		1		1	5		8		2
188	100	True	2020-09-21 08:14:44	EN	1	2	2	1			29		1		2	6		4		9.4		3.4		1	1	1		1			1 ,2,3,4,5,9,11,12		2	1,2,3,6		2		4	1,2,3			1,2,18,8,14,4,9,10,11,17		1		2
189	100	True	2020-09-21 08:37:13	EN	1	1	2	1			34		1		2	6		4		1,2,3				1	1	1	3	3			1 ,2,3,5,9,11,12		2	2,3,5		2		6	2.3			1,2,18,8,14,4,9,10,11,17		1		2
190	100	True	2020-09-21 08:41:26	EN	1	2	2	1			29		1		4	6		4		4		1,3,4,5,6		1							1 ,2,3,4,5,8,11		2	2,3,5		1		2	1,2,3,4			1,2,18,3,8,14,4,9,10,11,17		1		2
191	100	True	2020-09-21 08:47:19	EN	1	1	2	1			15		1		2	2		1		1,3,9,4,7		1,4,5,6		1	1	2	2	1			1 ,2,4,11,12,12		2	1.2		2		4	1,2,3			1,2,18,8,14,4,9,10,11		1		2
192	100	True	2020-09-21 08:52:21	EN	1	2	2	1			34		1		4	6		1,7		3,9,4,7		4,5,6		1	1	2	2	2	3		1 ,2,3,5,9,11,12		2	1.2		2		2	1,2,3			1,2,18,14,4,10,11,17		1		1	2
193	100	True	2020-09-21 09:01:54	EN	1	1	2	1			36		1		2	5		1		1				1	1	1	3	3			1 ,2,3,4,5,9,11,12,12		3	1,2,3		2		4	2.3			1,2,18,8,14,4,9,10,11		1		2
194	100	True	2020-09-21 09:04:54	EN	1	2	2	1			21		1		2	5		4		1,3,7				1	1	1	2	2	3		1 ,2,4,5,9		2	1.2		2		2	1,2,3,8		Pregnant women and others who are immuno compromised	1,2,18,8,14,4,9,10,11		1		2
195	100	True	2020-09-21 09:32:49	EN	1	1	2	1			21		1		2	6		1,3		1,2,3,9,4,7		1.6			1	1					1 ,3,4,5,9,11		2	1,2,3,5,6		2		2	2.3			1,2,18,8,14,4,9,10,11		1		2
196	0	False	2020-09-21 13:38:56	EN	1	2	4	2
197	100	True	2020-09-21 17:37:42	EN	1	1	2	1			2		1		2	5		5		3				1	1	2	2	1			1 ,2,3,5,9,11		2	1.3		1.2		2	1,2,3			1,2,18,8,14,4,9,10,11,17		1		1	2
198	100	True	2020-09-21 23:39:39	EN	1	2	2	1			36		1		2	6		1		1,3,4		1.6			1	1					1 ,3,5		3	3		2		7	1,2,3			1,2,18,14,4,5,10,11		3		2
199	100	True	2020-09-21 23:40:10	EN	1	2	2	1			36		1		2	5		1		3				1							1 ,2,3,4,5,6,11,12		2	1.2		2		3	1,2,3			1,2,18,8,14,4,9,10,11		1		2
200	100	True	2020-09-21 23:57:05	EN	1	2	2	1			36		1		2	6		5		1,2,3,9,4		1,3,4,5,6		2	1						1 ,3,5		3	3		1.2		7	1,2,3			1,2,18,8,14,4,10		1		2
201	100	True	2020-09-22 00:27:40	EN	1	2	2	1			10		1		4	7	Diploma in Elementary Educational	4		2,3,9,4,6,7		1,4,5,6			1	1	3				1 ,3,5,11,12		2	2,3,6		1.2		2	1,2,3,4			1,2,18,8,14,4,9,10,11,17		1		2
202	100	True	2020-09-22 00:43:24	EN	1	2	2	1			10		1		2	5		9	Internship	1,3,9,4,6,7		1,4,5,6									1 ,2,3,4,5,11		2	1		1.2		2	1,2,3			1,2,18,8,14,4,10,11		1		2
203	100	True	2020-09-22 00:48:56	EN	1	1	1	1			4		2		2	5		1		1.3				1	3	1	2	3			1 ,2,3,4,5,6,9,11,12		2	1,2,3,6		1.2		2	1,2,3,4			1,2,18,8,14,4,9,10,11,17		1		2
204	100	True	2020-09-22 00:57:05	EN	1	1	3	1			20		1		2	5		4		3,9,4		1,5,6		2	1	3	1	3	3		1 ,3,5,9,11		2	3.6		2		2	1.2			1,2,18,8,14,4,9,10,11		1		2
205	100	True	2020-09-22 02:07:52	EN	1	2	2	1			30		1		2	5		1		1,2,3,9,4		1,4,6		1	1	1		1			1 ,2,3,5,11		2	1,2,3		1.2		4	1,2,3			1,2,18,8,14,4,9,10,11		1		2
206	100	True	2020-09-22 02:16:23	EN	1	2	2	1			4		1		2	6		1		1,2,3,9,4,6,7		1,3,4,5,6		1	3	1	2	1			1 ,2,3,4,5,6,8,9		2	1,2,3,5,6		1.2		7	1,2,3,4			1,2,18,3,8,14,4,11,17		1		1	1		I treated myself with medicine I already have at home
207	100	True	2020-09-22 08:10:05	EN	1	2	2	1			4		1		2	6		1		1,3,9,4		1,3,4,5,6		1	1				1		1 ,2,3,4,5,12		2	1,2,6		1.2		2	1.2			1,2,18,8,14,4,10,11,17		1		2
208	95	False	2020-09-22 08:30:07	EN	1	2	2	2		9			1		2	5		1,3		1,3,4		5		2	1	2	2	2			1 ,2,3,4,5,9,11,12,12		2	1,2,3		2		2	2.3			1,2,18,8,14,4,9,10,11		1		1	1		General Physician / Practitioner (GP in general practice)
209	100	True	2020-09-22 09:12:30	EN	1	2	2	1			9		1		2	6		1		1,3,9,4,7		4		1	1	1					1 ,3,5,7,9,11,12		2	1,2,3		2		2	2.3			1,2,18,8,14,4,10,11		1		2
210	100	True	2020-09-22 09:19:02	EN	1	2	2	1			20		2		2	6		4		1,2,3,9,6,7				1	1	1					1 ,3,5,9		2	1,2,3,5,6		2		7	1,2,3,4			1,2,18,8,14,4,9,10,11		1		2
211	100	True	2020-09-22 09:22:38	EN	1	2	2	1			12		1		1	6		1		1,2,3,9,4,6,7		1.6		3	1	1	2	2			1 ,2,3,4,5,6,9,11,12		4	1,2,3,5,6		2		2	1,2,3,4			1,2,18,8,14,4,9,10,11		1		2
212	100	True	2020-09-22 09:45:46	EN	1	1	2	1			34		1		4	6		1		4		4,5,6		1	1	1	2	2			1 ,2,3,4,5,9,11,12		2	2,3,5,6		2		2	1,2,3			1,2,18,8,14,4,9,10,11		1		1	1		Pharmacy ,Local Clinic
213	100	True	2020-09-22 09:52:14	EN	1	1	2	1			9		1		2	6		1,7		1,2,3,4		4.6		1	1	3	3	3			1 ,2,4,5,9,11,12		2	1,2,5,6		1.2		2	4			1,2,18,8,14,4,9,10,11		1		2
214	100	True	2020-09-22 10:11:13	EN	1	1	2	1			10		1		2	6		4		3				1	1	1	1	1	3		1 ,5,9,11		3	1		2		2	2.3			1,2,18,8,14,4,10		1		2
215	100	True	2020-09-22 10:27:14	EN	1	1	2	1			7		1		2	6		3		1,3,9,4,6,7		1,3,5,6		1	1						1 ,2,3,5,9,11,12		3	1.2		1.2		7	1,2,3			1,2,18,8,14,4,9,10,11		1		2
216	100	True	2020-09-22 11:23:48	EN	1	2	2	1			20		2		2	6		4		1,2,3,9,4,6,7		1.5		1	1	1	1	1			1 ,2,3,5,11,15		2	1,2,3,5,6		2		4	1,2,3			1,2,18,8,14,4,9,10,11		1		2
217	100	True	2020-09-22 11:25:06	EN	1	2	2	1			17		1		2	5		7		1,3,9,4,7		4,5,6		1	1						1 ,2,3,4,5,9,11,12,12		2	1,2,3,6		1.2		2	1,2,3			1,2,18,8,14,4,9,10,11		1		2
218	100	True	2020-09-22 12:43:09	EN	1	1	4	1			16		1		1	6		4		2,3,9				2	1	2	2	2			1 ,2,3,4,5,6,7,9,11,12		2	1.3		2		2	2.3			1,2,18,8,14,4,9,10,11		1		2
219	100	True	2020-09-22 13:15:35	EN	1	2	3	1			4		1		2	6		4		1,2,3,9,4,6,7		1,3,4,5,6		1	1	2	2	2			1 ,2,3,4,5,9,11		2	1,2,3,5,6		2		2	1,2,3			1,2,18,8,14,4,9,10,11,17		1		2
220	100	True	2020-09-22 21:34:47	EN	1	2	2	1			7		1		2	5		1		3,9,7											1 ,2,5,12		2	1,2,3,5,6		1		2	2,3,4			2,18,8,14,4,5,9,10,11,12,17,15		1		2
221	100	True	2020-09-22 22:07:34	EN	1	1	3	1			35		1		2	6		1		1,2,3,9,4,7		1,5,6		2	1	1	3	3			1 ,2,4,5		2	1,2,3,5,6		1.2		4	1,2,3			1,2,18,8,14,4,10,11		1		2
222	100	True	2020-09-22 22:39:17	EN	1	1	6	1			35		1		2	5		8		1,3,4,7		1,5,6		1	1						1 ,2,3,4,5,7,9,11,12		2	1,2,3,5,6,9	Anti energy	2		7	4			1,2,18,8,14,4,9,10		1		2
223	28	False	2020-09-22 23:05:26	EN	1	1	2	1			2		1		2	5		4
224	100	True	2020-09-22 23:09:43	EN	1	1	2	1			7		1		2	6		1		1,3,9,4,8	TV	1.6		1	1	1	1	1			1 ,2,3,4,5,8,9,11		2	1,2,3,6		2		2	2.3			1,2,18,8,14,4,9,10,11		1		1	2
225	30	False	2020-09-22 23:17:48	EN	1	2	2	1			2		1		2	6		1		3
226	100	True	2020-09-22 23:18:01	EN	1	2	2	1			17		1		2	5		7	Still am not working	1				1	1						1 ,2,3,4,5,6,9,11,12		2	1,2,3,5,6,9	Avoid cold food items or drinks	2		6	1,2,3			1,2,18,8,14,4,5,9,10,11,17		1		2
227	95	False	2020-09-22 23:23:22	EN	1	2	2	1			17		1		2	6		4		3				1	1	2	2	2	2		1 ,2,3,4,5,6,9,11		3	1,2,3,6		2		4	1,2,3			1,2,18,8,14,4,9,10,11		1		2
228	47	False	2020-09-23 00:05:26	EN	1	2	4	1			17		1		2	6		4		3				3	1	1	3	1			1 ,2,3,4,5,11,12		3	1,3,5		2		2
229	100	True	2020-09-23 00:06:34	EN	1	1	2	1			22		1		4	2		1		1,2,9,4,7		6			1	1					1 ,3,4,5,11,12		3	1.5		2		4	2.3			1,2,18,8,14,4,9,10,20	Eating homemade cooked food, and avoid eating raw.	1		2
230	47	False	2020-09-23 00:07:29	EN	1	1	2	1			2		1		2	5		4		7				3	3	3	1	2	2		1		2	2		4		2
231	2	False	2020-09-23 00:38:25	SA-AF	1	2	4	2
232	28	False	2020-09-23 00:43:34	EN	1	1	5	1			17		1		2	5		5
233	100	True	2020-09-23 00:55:55	EN	1	1	2	1			9		1		2	6		1		1,2,3,9,4,7		1,5,6		1	1	3	3	3	3		1 ,2,3,4,5,6,9,11,12		2	1,2,3,5		2		2	1,2,3			1,2,18,8,14,4,9,10,11		1		2
234	30	False	2020-09-23 00:57:13	EN	1	1	2	1			9		1		2	5		3		4
235	30	False	2020-09-23 01:58:08	EN	1	1	2	1			17		1		2	2		4		2
236	30	False	2020-09-23 02:33:50	EN	1	2	5	1			2		1		2	5		4		1
237	47	False	2020-09-23 04:09:58	EN	1	1	2	1			2		1		2	6		4		1,2,3,9,4,6,7		5.6		1	1	1	1	1			1 ,2,3,4,5,6,7,8,9,10 ,11,12,12,13		2	1,2,3,5,6		2		4
238	70	False	2020-09-23 06:15:17	EN	1	1	2	1			2		1		2	6		1		1,2,3,9,4,7		1		1	1	3	2	3			1 ,2,3,4,5,9,11,12,12		2	1,2,3,5		1.2		2	1,2,3			1,2,18,8,14,4,5,9,10,11,17		1		2
239	100	True	2020-09-23 07:49:25	EN	1	2	5	2		3			1		2	6		4		1,2,3,9,4		1,3,5		1	1	2	2	2			1 ,2,3,4,5,6,9,11,12		2	1,2,3		2		2	2.3			1,2,18,8,14,4,9,10,11		1		1	2
240	100	True	2020-09-23 08:15:40	EN	1	2	5	2		9			1		1	6		5		2,3,8				2	1	1	2	2			1 ,2,3,4,5,6,7,9,11,12		2	1,2,3		2		2	2.3			1,2,18,8,14,4,9,10		1		2
241	100	True	2020-09-23 08:16:32	EN	1	1	2	2		3			1		2	5		7		7				1	1	1	1	1			1 ,2,3,4,11,12		3	1.3		2		2	2			1,2,18,8,14,4,9,10,11		1		2
242	100	True	2020-09-23 08:18:33	EN	1	2	5	2		4			1		2	5		5		4		1.5			1	1					1 ,2,3,4,5,6,9,11,12,12		2	1,2,3,5,6		1.2		2	2.3			1,2,18,8,14,4,9,10,11,17		1		2
243	100	True	2020-09-23 08:19:13	EN	1	2	4	2		3			1		2	6		5		9				1	1	1	1	1			1 ,2,3,6,8,9,11,12		2	1,2,3		2		4	2.3			1,2,18,8,4,9,10,11		1		2
244	100	True	2020-09-23 08:19:45	EN	1	2	5	2		3			1		2	2		8		1					1	1					1 ,3		2	1,2,3,5		2		2	2			1,2,18,8,14,4,5,10,11		1		2
245	100	True	2020-09-23 08:38:21	EN	1	2	5	2		3			1		2	6		5,7		3.9					1	1					1 ,2,3,4,5,6,9,11,12		2	1,2,3		2		2	2.3			1,2,18,14,4,9		1		1	2
246	100	True	2020-09-23 08:39:47	EN	1	2	3	2		5			2		2	5		5		1,3,9,4,7		1,2,4,5,6			1						1 ,2,3,4,5,11,12		2	1,2,3,6		2		2	2.3			1,2,18,8,14,4,9,10,11		1		2
247	100	True	2020-09-23 08:46:03	EN	1	2	5	2		3			1		2	2		5		3				1	1	3	2	2			1 ,2,3,4,5,9,11,12,12		2	1,2,3		1.2		2	2.3			1,2,18,8,14,4,9,10,11,17		1		2
248	100	True	2020-09-23 08:50:17	EN	1	2	4	2		3			1		2	6		4		1,3,7					1	1					1 ,2,3,4,5,9,11,12		2	1,2,5		2		2	2.3			1,2,18,8,14,4,9,10,11		3		1	1		Hospital,General Physician / Practitioner (GP in general practice)
249	100	True	2020-09-23 08:51:09	EN	1	2	6	2		3			1		2	2		5		1,3,9,4		1,3,4,5,6		1	1					Touching face	1 ,2,3,4,5,9,11,12,12		2	2		1.2		2	2.3			1,2,3,8,14,4,9,10,11		1		2
250	100	True	2020-09-23 09:15:23	SA-AF	1	2	5	2		3			1		1	5		10,1	Is nou terug by die skool	1,3,9,4,6,8	Vakbonde	1.5			1	1					2,3,5,6,9,11,12,12		3	1,2,3		1.2		2	2.3			1,2,18,8,14,4,9,10,11		1		2
251	100	True	2020-09-23 09:19:48	EN	1	1	6	2		3			1		2	6		5		1,3,4		1,5,6		2	1	1	2	2			1 ,3,4,6,9,11,12		2	1,3,6		2		2	3.5			1,18,14		3		2
252	100	True	2020-09-23 09:20:29	EN	1	2	4	2		3			1		2	7	Secretarial diploma	5		3,1,4,7	Radio,Tv	5		1	1	1	1	1			1 ,3,4,5,6,8,9,11,12		2	2		2		2	2.3			1,2,18,8,14,4,9,10		1		2
253	100	True	2020-09-23 09:24:32	EN	1	1	4	2		9			1		2	5		7		9				1	1	1	3				1 ,2,3,4,5,6,9,11,12		2	1,2,3,5		1.2		2	2.3			1,2,18,8,14,4,9,10,11,17		1		2
254	100	True	2020-09-23 09:38:30	EN	1	2	4	2		9			1		1	5		4		1,2,3,4,6,7		1.5		1	1	1	2	2			1 ,2,3,4,5,6,7,11,12,12		2	1,3,6		2		2	2.3			1,2,18,8,14,4,9,10,11		1		1	1		Hospital
255	100	True	2020-09-23 09:59:48	EN	1	2	5	2		3			1		1	6		5		3,9,4		1.5		1	1	1					1 ,3,4,5,11,12		2	1		2		2	2.3			1,2,18,8,14,4,9,10,11		1		2
256	100	True	2020-09-23 10:50:18	EN	1	2	6	2		3			1		4	5		5		1,2,3,9,4,6,7		1,3,5,6		2	1	3	2	2			1 ,2,3,4,5,6,8,9,11,12,12		2	1,2,3		2		2	2.3			1,2,18,8,14,4,9,10,11		1		1	1		General Physician / Practitioner (GP in general practice)
257	100	True	2020-09-23 11:24:41	EN	1	2	2	1			32		1		2	6		1,7		9.7				3	1	1	2	2			1 ,3,5,6,9,11,12		3	9	Consult a doctor.	2		2	2.3			1,2,18,8,14,4,9,10		3		2
258	100	True	2020-09-23 11:59:52	EN	1	1	4	2		3			1		2	5		4		6					1						1 ,2,3,4,5,6,9,11,12,12		2	1.2		2		2	2.3			1,2,18,8,14,4,9,10,11		1		1	2
259	100	True	2020-09-23 12:36:02	EN	1	2	5	2		3			1		1	2		5		1				1	2	3	2	2	3		1 ,3,4,5,9,12		3	1,2,3		1.2		2	2.3			1,2,18,8,14,4,9,10,11,17		1		2
260	100	True	2020-09-23 12:43:27	EN	1	2	4	2		3			1		2	5		4		Non-govvernment webstes				2	1	1	2	2	2		1 ,2,3,4,5,6,11,12,12		2	1,2,3		1.2		2	2.3			1,2,18,8,14,4,9,10,11		1		1	1		General Physician / Practitioner (GP in general practice)
261	95	False	2020-09-23 19:26:48	EN	1	2	4	1			12		1		2	6		4		3.7				1	1	1	1	1			4,6,8,9,11,12		2	2,3,6		1.2		2	2,3,4			1,18,8,14,4,10,17		1		2
262	100	True	2020-09-23 20:58:21	EN	1	2	2	1			10		1		2	6		1		3				1	1	1	1	1			1 ,2,3,4,5,6,9,11,12		2	1.2		2		3	2.3			1,2,18,3,14,4,9,10		1		2
263	100	True	2020-09-23 21:48:18	EN	1	2	6	2		3			1		2	2		4		3,9,6,7					1	1					1 ,2,3,4,5,9		2	1.2		1.2		6	3			1,2,18,8,14,4,9,10		1		2
264	30	False	2020-09-24 03:30:29	EN	1	5	3	1			29		1		2	6		4		1,3,4,7
265	100	True	2020-09-24 03:44:33	EN	1	2	2	1			22		1		1	6		1		1,2,3,9,4		3.6		1	1	3	3	3			1 ,2,3,4,5,6,9,12,12		2	1,2,3,5		1.2		2	1,2,3			1,2,18,8,14,4,5,9,10,11,17		1		2
266	30	False	2020-09-24 05:24:13	EN	1	1	2	1			26		1		2	6		4		1,3,9
267	95	False	2020-09-24 07:59:57	EN	1	2	3	1			34		1		2	6		4		3,4,6		1,5,6		1	3	1	2	2			1 ,2,3,5,11,12,15		2	1,2,3,5,6		2		2	1,2,3			1,2,18,4,9,10,11,17		1		3
268	47	False	2020-09-24 08:00:24	EN	1	2	2	1			2		1		1	6		4		9,4,6		4		1	1	1					1 ,2,3,4,5,6,8,9,11,12,12		4	1,3,5		2		4
269	30	False	2020-09-24 08:05:48	EN	1	1	1	1			2		1		2	5		1,7		9,4,7
270	30	False	2020-09-24 08:12:16	EN	1	1	2	1			34		1		2	5		4		1,2,3,4,7
271	56	False	2020-09-24 08:31:24	EN	1	1	2	1			34		1		2	5		4		1,3,9,4,7		1,4,6		1	1	2		2			1 ,2,3,5,9		2	2.3		1.2		7	1.2			1,2,8,4		1		1
272	47	False	2020-09-24 08:50:08	EN	1	1	3	1			4		2		2	6		7		4		3,4,5		3	3	3	3	3	3		1 ,5		3	3		2		2
273	30	False	2020-09-24 09:58:47	EN	1	2	2	1			32		1		2	6		1		3,4,7
274	47	False	2020-09-24 10:04:02	EN	1	2	2	1			32		1		2	6		1		1,3,9,4,7		4.6		3	1	1	2	2			1 ,2,3,4,5,9,11		2	1,2,3		2		2
275	70	False	2020-09-24 10:14:31	EN	1	2	2	1			16		1		2	6		4		1,2,3,9,4,6,7		4,5,6		1	1						1 ,2,3,4,5,6,9,11,12		3	1,2,3,5		1.2		2	2.3			1,2,18,8,14,4,9,10,11,17		1		2
276	30	False	2020-09-24 10:57:54	EN	1	1	1	1			17		1		2	5		1		3,9,4
277	30	False	2020-09-24 12:09:55	EN	1	1	3	1			32		1		2	6		4		1,3,9,4,7
278	95	False	2020-09-24 13:01:57	EN	1	2	2	1			36		1		2	6		4		3				1	1	1	2	2			1 ,2,3,4,5,12		2	1,2,3		6		2	1,2,3,4			1,2,18,3,8,14,4,10,11		1		2
279	47	False	2020-09-24 13:17:51	EN	1	1	2	1			32		1		1	6		7		1,2,3,9,4		5.6		1	1	2	2	2	2		1 ,2,3,4,5,6,7,8,9,11,12,12		2	1.2		2		4
280	77	False	2020-09-24 13:37:59	EN	1	1	3	1			36		1		2	1		5		7				3	3	3	3	3	3		1		1	3		1		2	2			1,2,18		1		2
281	77	False	2020-09-24 20:17:59	EN	1	2	2	1			16		1		2	6		1		1,3,4		5.6		1	1	1					1 ,2,3,4,9,11,12		2	1,2,3,5,6		2		7	1,2,3			1,2,18,8,14,4,9,10,11,17		1		2
282	47	False	2020-09-24 21:59:56	EN	1	1	3	1			21		1		2	6		1		1,2,9,4,7		1,5,6		1	1	1					1 ,2,3,5,6,7,9,11,12,12		2	1,2,3		2		2
283	30	False	2020-09-25 09:01:40	EN	1	2	3	1			16		1		2	6		4		1,3,9,4
284	100	True	2020-09-25 23:40:12	EN	1	2	2	1			2		1		2	5		7	Housewife	3,9,4,7		1,5,6		3	1	1	2	2			1 ,3,5,9,11		2	1.3		1.2		4	1,2,3			1,2,18,8,14,4,9,10,17		3		2
285	100	True	2020-09-25 23:46:15	EN	1	2	2	1			2		1		2	6		4		1,3,9,4		1,4,5,6		1	1	1	2	1			1 ,3,5,9		2	1,2,3,5		1.2		4	2.4			1,2,18,8,14,4,5,10,11,17		3		2
286	100	True	2020-09-25 23:48:44	EN	1	2	2	1			32		1		1	6		4		1,3,9,4		4.6		1	1						1 ,2,3,4,5,9,11		3	1,2,3,5		1.2		7	1,2,3,4			1,2,18,8,14,4,9,10,11,17		1		2
287	100	True	2020-09-25 23:55:14	EN	1	1	2	1			32		1		2	5		1		3,4,7		4.5		3	1	3	1	1	3		1 ,2,3,4,5,9,11,12		2	1,3,5,6		6		7	2.3			1,2,18,8,14,4,5,9,10,11		1		2
288	100	True	2020-09-25 23:58:26	EN	1	2	2	1			32		1		2	5		4		3				1	1	2	2	2			1 ,3,4,5,11,12		2	2,3,6		2		2	2.3			2,18,8,4,5,9,10,11,17		1		2
289	9	False	2020-09-25 23:59:17	EN	1	1	2	1
290	100	True	2020-09-26 02:06:26	EN	1	1	2	1			32		1		2	2		4		1,2,3,9,4,6,7		1.5		1	2	2	2	2			1 ,2,3		3	1.2		2		2	1.2			1,2,18,8,14,4,9,10,11		1		2
291	100	True	2020-09-26 04:14:55	EN	1	1	2	1			32		1		2	6		1,4		1				1	1		1				1 ,3,5,9,11		2	1.6		2		4	2.3			2,18,8,4,9,10		1		2
292	100	True	2020-09-26 04:22:06	EN	1	1	3	1			2		1		2	5		4		3,9,4,6,7		1,3,4,5,6		3	1	1	1	3			1 ,2,3,4,5,6,7,9,11,12		2	1,2,3,5,6		1.2		2	2.3			1,2,18,14,4,5,10,11,17		1		2
293	30	False	2020-09-26 09:09:39	EN	1	1	5	1			16		1		2	5		4		1,2,3,9,4,6,7
294	47	False	2020-09-26 10:34:44	EN	1	1	1	1			20		1		2	2		1		4		4,5,7		3	3						1 ,2,4,5		2	5		2		7
295	95	False	2020-09-26 10:35:46	EN	1	1	1	1			20		1		2	2		1		4		1.4		1							1		2	2.3		2		6	I don't know			16		5		3
296	9	False	2020-09-26 10:38:58	EN	1	2	2	1
297	77	False	2020-09-26 11:23:42	EN	1	2	2	1			2		1		2	5		9		4		7							1		1 ,3,11		2	3.5		2		2	2			1,2,18,8,14,4,10,11		3		2
298	100	True	2020-09-26 13:31:33	EN	1	2	2	1			32		1		2	5		4		3,9,4		4		1	1	1	1	1			1 ,2,3,5		3	1,2,3		1.2		4	1,2,3			1,2,18,8,14,4,10,11		1		1	1		I treated myself with medicine I already have at home,I treated myself with traditional cures, for example, herbs
299	77	False	2020-09-26 13:58:21	EN	1	1	3	1			17		1		2	6		4		3				1	1	1					1 ,2,3,4,6,9		2	1.2		2		2	1.2			1,18,8,14,4,9,10,17		1		3
300	95	False	2020-09-26 21:55:24	EN	1	2	1	1			20		2		2	2		1		3				1	1		1				1 ,2,3,4,11,12		3	1,2,5		1		3	1,2,3			1,18,8,4,9,10		1		2
301	100	True	2020-09-26 22:51:10	EN	1	1	2	1			32		1		2	5		4		1,2,3,9,4,6,7		1,4,5,6		1	1	3	3	3			1 ,2,3,5,12		2	1,2,3,5		2		2	1,2,3			1,2,18,8,14,4,9,10,17		1		2
302	100	True	2020-09-26 22:55:04	EN	1	1	2	1			32		1		2	5		1		4.7		4		3	1	1	1	1			1 ,2,3,4,5,9,12,12		2	1,2,3,5,6		1.2		7	1,2,3,4,6			1,2,18,8,14,4,10,11,17		1		3
303	95	False	2020-09-26 23:17:33	EN	1	2	1	1			20		1		2	2		1		3				1	3	1	2	2			1 ,2,4,5,11		5	1		2.4		2	4			18,3,14,4,12		1		2
304	100	True	2020-09-26 23:20:52	EN	1	2	2	1			32		1		2	6		4		1,3,4		4		3	1	1	2	2			1 ,2,3,4,5,6,8,9,11,12,12		2	1,2,3,6		2		2	2.3			1,2,18,8,14,4,9,10,11,17		1		2
305	100	True	2020-09-27 00:13:02	EN	1	2	3	1			32		1		4	6		4		3,4,6,7		4.5		1	1	1	1	1			1 ,5,7,9,11		5	1,2,3,5,6		1.2		2	2			1,2,18,8,14,4,5,10,11		1		2
306	100	True	2020-09-27 00:54:22	EN	1	1	2	1			31		1		2	6		4		2				3	1	2	2	3			1 ,2,3,4,5,11,12,12		2	1,2,5		2		7	1,2,3			1,2,18,8,14,4,10,11		1		2
307	100	True	2020-09-27 01:34:25	EN	1	2	2	1			17		2		2	6		1		1,4,7		1		1	1	3	3	3	3		1 ,2,3,4,5,9,11,12		2	1,2,6		2		7	1,2,3			1,2,18,8,14,4,9,10,11		1		2
308	100	True	2020-09-27 03:14:47	EN	1	2	2	1			32		1		2	2		4		7				1	1	1	3	3	3		1 ,2,3,5,6,9,11,12		2	1,2,3,5		2		2	1,2,3,4			1,2,18,8,14,4,9,10,11		1		2
309	100	True	2020-09-27 08:54:17	EN	1	2	2	1			2		1		2	6		3		1,2,3,9,4,7		1,4,5,6		1	1	3	3	3			1 ,2,3,4,5,6,9,11,12,12		2	1,2,6		2		2	1.2			1,2,18,8,14,4,9,10,11		1		2
310	95	False	2020-09-27 21:33:03	EN	1	2	5	1			32		1		2	6		8	Took voluntary retirement 3 years ago	1,2,9,7					1	1		3			1 ,2,3,4,5,6,7,9,11,12		2	1,2,3,9	Check o2, take doc advice	2		2	2.3			1,2,18,8,14,4,9,10,11		M		2
311	100	True	2020-09-29 13:50:00	EN	1	1	2	1			4		1		2	6		3		1,2,4,7		1,3,6		1	1						1 ,2,3,11,12		2	1,2,6		1.2		2	4			1,2,18,8,14,4,9,10		2		1	2
312	100	True	2020-10-02 01:32:07	EN	1	2	7	2		2			1		1	5		8		3					1						1 ,2,3,4,5,9,11,12		2	1,2,3		2		2	2			1,2,18,8,4,10,11		1		2
313	100	True	2020-10-02 01:33:33	EN	1	2	4	2		9			1		2	5		5		1,2,9,4,7		1.4		1	1						1 ,2,3,4,5,6,9,11		2	1.3		4		5	2.3			1,2,18,4		1		2
314	100	True	2020-10-02 01:40:08	EN	1	2	4	2		9			1		1	5		7		1,3,4,7		1.3		2	1	1	2	2			1 ,2,3,4,5,6,11,12		3	1,2,3		2		2	2.3			1,2,18,4,10		1		2
315	100	True	2020-10-02 01:44:40	EN	1	1	6	2		3			1		1	5		5		7				1	1	1	1	1			1 ,2,3,5,6,12		2	1,2,3		2		7	2.3			1,2,18,8,14,4,10,11		1		1	2
316	100	True	2020-10-02 01:51:31	EN	1	2	3	2		9			1		2	6		3		1,2,3,9,4,6,7		1.5		1	1	1	2	2			1 ,2,3,4,5,6,7,8,9,11,12,12		2	1.3		2		2	2,3,4			1,2,18,8,14,4,9,10,11		1		2
317	100	True	2020-10-02 02:06:24	EN	1	1	2	2		3			1		2	5		4		1,2,3,9,4,6,7		1.6		1	1	2	3	3			1 ,3,5,11,12		2	1.2		2		4	2.3			1,2,18,8,14,4,9,10		1		2
318	100	True	2020-10-02 02:08:21	EN	1	2	4	2		9			1		2	6		5		9,4,6,7		1,3,5			1						1 ,2,3,5,6,9,11,12		2	1,2,3		2		2	2.3			1,2,18,8,14,4,9,10,11		1		2
319	100	True	2020-10-02 02:15:41	EN	1	2	2	2		3			1		2	6		3		1,3,6				1	1	2	2	2			1 ,2,3,4,5,6,9,11,12		2	1,2,3		2		2	2.3			1,2,18,8,14,4,9,10,11		1		2
320	100	True	2020-10-02 02:15:41	EN	1	2	4	2		9			1		2	5		7	a mother and wife	3,4,7,8	Radio	1			1				1	contaminated surfaces	1 ,3,5,11		2	1,2,3		2		2	2.3			1,2,18,8,14,4,9,10,11		1		1	2
321	100	True	2020-10-02 02:38:44	EN	1	2	5	2		3			1		2	5		4		3,9,6,7				1	1	1	2	2			1 ,3,5,11		2	1.3		2		2	2.3			1,2,8,4,9,10,11		1		1	2
322	100	True	2020-10-02 02:50:57	EN	1	2	1	2		3			1		2	2		1		4		2.5		2	1	1	2	2			1 ,3,4,5,6,7,9,11,12,12		3	1,3,5		1.2		4	4			1,2,8,14,4,10,11		1		1	2
323	100	True	2020-10-02 02:56:42	EN	1	2	4	2		9			1		1	5		5		2,3,4		1.5		2	1	1	2	2			1 ,3,4,5,6,8,11,12		2	1,2,3		2		2	2.3			1,2,18,8,14,4,9,10,11		1		2
324	100	True	2020-10-02 02:56:56	EN	1	2	4	2		9			1		2	5		4		9,6,7				1	1	1					1 ,2,3,4,5,6,8,9,11,12		2	1		1.2		2	2.3			1,2,18,8,14,4,9,10,11		1		2
325	100	True	2020-10-02 03:08:49	EN	1	2	7	2		9			1		2	5		8		1,3,9,7				1	1	1	2	2			1 ,3,4,5,11,12		2	1,2,3,6		2		2	2.3			1,2,18,8,14,4,9,10,11		1		2
326	100	True	2020-10-02 03:28:58	EN	1	2	6	2		9			1		2	6		8		1,2,3,9,4,7		1,3,5,6		2	1	1	2	2			1 ,2,3,4,5,6,9,11,12,12		2	1,2,3		2		2	2.3			1,2,18,8,14,4,9,10,11		1		2
327	100	True	2020-10-02 03:42:37	EN	1	2	3	2		9			1		2	5		4		9,4,6,7		1.4		2	1	1	2	2			1 ,3,5,6,9,12,12		2	1.2		2		2	2.3			1,2,18,14,4,9,10,11		1		2
328	100	True	2020-10-02 04:09:52	EN	1	2	4	2		9			1		2	5		3		1,2,9,7				2	1	1	2	2	2		1 ,2,3,4,5,6,7,9,12		2	1,2,3		2		2	2.3			1,2,18,8,14,4,9,10,11		1		1	1		General Physician / Practitioner (GP in general practice)
329	100	True	2020-10-02 04:10:07	EN	1	2	1	2		3			1		2	5		1		1,2,3,9,4,6,7		2,3,4,5		1	1	1	3	3	3		1 ,2,3,4,5,6,9,11,12,12,13		2	1.3		2		2	2.3			1,2,18,8,14,4,9,10,11		1		1	1		Local Clinic
330	100	True	2020-10-02 04:11:09	EN	1	2	1	2		3			1		2	2	Still in high school	1		3,9,4,6,7		1,4,5			1						1 ,2,3,4,5,6,9,11,12,12		2	1,2,3,5,6		2		2	1,2,3			1,2,18,8,14,4,9,10		1		3
331	100	True	2020-10-02 04:13:08	EN	1	2	4	2		4			1		2	5		5		2,9,6					1				1		1 ,2,3,6,8,9,11		2	1.3		2		2	2.3			1,2,18,8,4,9,10		1		1	2
332	100	True	2020-10-02 04:44:54	EN	1	2	6	2		9			1		2	2		4		4,6,7		1.5		1	1	3	2	3			1 ,2,3,4,5,6,11,12		2	1,2,3		2		2	2.3			1,2,18,8,14,4,10,11		1		2
333	100	True	2020-10-02 05:51:51	EN	1	2	4	2		9			1		2	6		3		6				2	1	2	2	2			1 ,2,3,4,5,6,9,11,12,12		2	1		4		5	2.3			1,18,4		3		2
334	100	True	2020-10-02 06:39:14	EN	1	2	4	2		3			1		2	6		5		4.7		1,4,5,6		2	1	1	2	2	3		1 ,2,3,4,5,6,9,11,12,12		3	1.3		2		2	2.3			1,2,18,8,14,4,9,10,11		1		1	1		General Physician / Practitioner (GP in general practice)
335	100	True	2020-10-02 06:41:22	EN	1	2	5	2		9			1		2	5		3		1,2,3,9				1	1	1	1	3			1 ,2,3,4,5,6,7,11,12,12		2	1,2,3,6		2		7	2.3			1,2,18,8,14,4,9,10		1		1	1		Naturopath
336	100	True	2020-10-02 07:03:17	EN	1	1	2	1			25		1		2	6		7		1,2,3,9,4,7		5		1	1	2	2	2			1 ,5,I don’t know		5	1.2		2		6	1,2,4			1,2,18,8,14,4,10,11		1		2
337	100	True	2020-10-02 07:16:29	EN	1	2	1	2		3			1		2	2		1,7		4		3.4		1	1	3	2	2			1 ,2,3,4,5,9,11,12		2	10		2		2	2.3			1,2,18,8,14,4,9,10,11		1		1	2
338	100	True	2020-10-02 09:01:17	EN	1	2	5	2		9			1		1	2		7		3.7				1	3	3	3	3			1 ,3,4,5,9,11,12		5	2		2		2	2.3			1,8,14,4,9,11		1		2
339	100	True	2020-10-02 09:43:51	EN	1	2	4	2		1			1		2	6		4		1,2,3,6,7				2	1	1	2	2			1 ,2,3,4,5,6,9,11,12		2	1,2,3,6		2		2	2.3			1,2,18,8,14,4,9,10		1		1	2
340	100	True	2020-10-02 10:53:14	EN	1	2	3	2		1			1		2	5		5		1,9,4,7		4		2	1	1	2	2			1 ,3,4,5,6,11,12		2	1.3		2		2	2.3			1,2,18,8,14,4,9,10,11		1		2
341	100	True	2020-10-02 11:09:09	EN	1	2	4	2		9			1		2	5		4		3,4,7		1			1	1					1 ,2,3,4,5,6,9,11,12,12		2	1,2,3		1.2		2	2.3			1,2,18,8,14,4,9,10,11		1		2
342	100	True	2020-10-02 11:23:01	EN	1	2	4	2		4			1		2	5		4		1,2,3,9,4,6,7		1.5			1	1					1 ,2,3,4,5,6,7,8,9,10 ,11,12,12,13		2	1,2,3,5,6		2		2	4			1,2,18,8,14,4,9,10,11		1		2
343	100	True	2020-10-02 11:56:15	EN	1	2	3	2		3			1		1	5		4		1,2,3,9,4,7		1.5		3	1	1	3	3			1 ,2,3,4,5,6,9,11,12		2	1,2,3,6		2		2	2.3			1,2,18,8,14,4,9,10,11		1		2
344	100	True	2020-10-02 18:59:56	EN	1	2	5	2		4			1		2	5		4		1,3,9,4,7		1.3		2	1	1	2	2			1 ,2,3,4,5,6,11,12		2	1,2,3,5,6		1.2		7	4			1,2,18,8,14,4,9,10,11		1		1	1		General Physician / Practitioner (GP in general practice)
345	100	True	2020-10-02 20:21:13	EN	1	2	4	2		3			1		2	5		4		9,4,7		1		3	1	1	2	2			1 ,2,3,4,5,9,11,12,12		2	1.3		2		2	2.3			1,2,8,14,4,9,10,11		1		2
346	100	True	2020-10-03 06:39:25	EN	1	1	7	2		9			1		1	5		8		2.3					1						1 ,2,3,4,5,12		2	2.3		2		2	2.3			1,2,18,8,14,4,9,10		1		1	1		General Physician / Practitioner (GP in general practice)
347	100	True	2020-10-03 23:20:07	EN	1	2	3	2		1			1		2	6		4		1,2,3,9				1	1	1					1 ,2,3,11,12		2	1,2,3		2		2	2.3			1,2,18,8,14,4,9,10,11		1		2
348	100	True	2020-10-03 23:27:37	EN	1	2	5	2		3			1		2	5		4		1,3,9,6,7					1	1					1 ,3,5,7,11,12,14	Arm numbness	2	1.3		2		2	2.3			1,2,18,8,14,4,9,10		1		1	2
349	100	True	2020-10-04 00:45:31	EN	1	1	3	1			17		1		2	5		4		2,3,9,4		1,3,5		1	1						1 ,3,5,6,9,11,12		2	1,2,3		2		2	1,2,3			1,2,18,8,14,4,9,10		1		2
350	100	True	2020-10-04 23:44:36	EN	1	2	5	2		9			1		2	5		4		4		5			1						1 ,3,4,5,6,9,11,12		2	1,2,3		2		2	2.3			1,2,18,3,8,14,4,9,10,11		3		2
351	100	True	2020-10-05 00:48:38	EN	1	2	4	2		3			1		1	2		4		2,9,4		1.3		1	1						1 ,3,5,6,7,9,11,12		2	1,2,3		2		2	2.3			2,18,8,14,4,9,10,11		1		2
352	100	True	2020-10-05 02:49:36	EN	1	2	4	2		3			1		2	5		5		2,9,7				2	1	1	2	2			1 ,2,3,4,5,6,8,9,11,12		2	1.3		2		7	3			1,18,4,15		3		2
353	100	True	2020-10-05 03:19:48	EN	1	1	2	1			34		1		2	5		3		4	3 feed of Renowned professors i.e: M. Levitt, Sunetra Gupta, Jay Bhattacharyya, Francois Balloux et al.	3		1	1	1	1	1			1 ,3,5,9,11		2	1,3,6		2.4		3	2.6	Elderly (50 +) are at greater risk of dying due to Covid.		1,2,18,17		3		2
354	100	True	2020-10-05 03:33:44	EN	1	1	4	2		9			1		2	6		4		1,2,3,7				2	1	1	1	3			3.5		2	1.3		2		2	2			1,2,18		1		1	2
355	100	True	2020-10-05 04:21:49	EN	1	2	4	2		9			1		2	5		10		2,9,4,7		1,2,3,4,5,6			1						1 ,2,3,4,5,6,7,9,11,12,12		2	1		4		5	2.3			1,18,9,15		3		2
356	100	True	2020-10-05 04:56:50	EN	1	1	5	2		9			1		2	2		5		1,2,3,9,4		3.6		1	1	1	2	2			1 ,2,3,4,5,6,9,11,12,12		2	1.2		4		5	3			1,2,18		3		1	2
357	47	False	2020-10-05 09:12:27	EN	1	1	3	1			29		1		2	5		4		3,9,4,6,7		1,5,6		3	3	3	3	3	3		I don’t know		2	1,2,3,5,6		1.2		2
358	47	False	2020-10-05 09:16:21	EN	1	2	2	1			26		1		2	6		4		9				3	1	1	2	2			1 ,3,5,9,11,12		2	3		2		2
359	95	False	2020-10-05 09:48:52	EN	1	1	2	1			29		1		2	5		4		3,9,4,7		1.5		1	1	1	1	1			1 ,2,3,4,5,9		2	9	Consult a doctor	2		4	1,2,3			1,2,18,8,14,4,9,10,11		1		2
360	63	False	2020-10-05 09:48:53	EN	1	1	2	1			29		1		2	5		4		4		1.5			1				3		1 ,2,3,5,9,11,12		2	1,3,5		2		2	2.3			16		1		2
361	95	False	2020-10-05 11:56:58	EN	1	2	2	1			36		1		2	6		4		2,3,9,4		1.6		1	1	1					1 ,2,3,4,5,6,9,11,12,12		2	1,2,3,5		2		4	1,2,3			1,2,18,8,14,4,9,10,11,17		2		1	1		Local Clinic
362	100	True	2020-10-05 12:20:13	EN	1	2	4	2		9			1		2	1		4		1,3,4,6,7		5		3	1	1	2	2			1 ,2,3,4,5,6,11,12		2	1		2		2	2.3			1,2,18,8,14,4,10		1		1	1		Pharmacy ,General Physician / Practitioner (GP in general practice)
363	100	True	2020-10-05 13:58:34	EN	1	2	5	2		9			1		2	5		5		3,9,4,7		1,2,5,6			1	1					1 ,2,3,4,5,6,8,9,11,12,12		2	1,2,3,6,9	Treatment with dexamethasone,blood thinning agents,antibiotic,anti malaria treatment,	2		7	2.3			1,2,18,8,14,4,9,10,11		1		2
364	100	True	2020-10-06 00:04:25	EN	1	2	5	2		9			1		1	5		5		9,4,7		1			1	1					1 ,2,3,4,5,6,9,11,12		2	1.3		1.2		7	2.3			1,2,18,8,14,4,9,10,11		1		1	1		General Physician / Practitioner (GP in general practice)
365	100	True	2020-10-06 00:53:13	EN	1	2	4	2		9			1		2	2		3		1,3,7				1	1						1 ,2,3,4,5,6,9,11,12		2	1,2,3		2		2	2.3			1,2,18,8,14,4,9,10,11		1		2
366	77	False	2020-10-06 03:31:35	EN	1	2	2	1			15		1		2	5		7		1,3,9,4,7		1,3,4,5,6		1	1	1	1	1	1		1 ,2,3,4,5,6,11,12,12		2	1,2,3,5,6,9		1.2		4	1,2,3,4			1,2,18,3,8,14,4,5,7,9,10,11,12,17,15,16,20		1		1	2
367	100	True	2020-10-06 03:48:18	EN	1	2	2	2		9			1		2	5		4		1				2	1	1	2	2			1 ,2,3,4,5,6,8,9,11,12,12		2	1,2,3,6		2		2	2.3			1,2,18,8,14,4,9,10,11		1		1	1		General Physician / Practitioner (GP in general practice)
368	100	True	2020-10-06 08:28:02	EN	1	2	7	2		9			1		1	2	Matric	8		3,9,4,6,7		1.5		1	1	1					1 ,2,3,4,5,6,11,12,12		2	1,2,3		2		2	2.3			1,2,18,8,14,4,9,10,11		1		1	2
369	100	True	2020-10-06 08:30:04	EN	1	2	5	2		9			1		1	5		4		1,3,9,4,6		1,3,6		2	1	3	2	2	2		1 ,2,3,4,5,6,9,11,12		2	1,2,3,9	Vit B,C,D,zinc supplements	2		2	2.3			1,2,18,8,14,4,9,10,11		1		1	1		Hospital,General Physician / Practitioner (GP in general practice)
370	100	True	2020-10-06 08:37:24	EN	1	2	6	2		1			1		1	5		8		3,9,7					1						1 ,2,3,4,5,6,8,9,11,12,12		2	1.2		2		2	2.3			1,2,18,8,14,4,9,10,11		1		2
371	100	True	2020-10-06 08:47:29	EN	1	2	5	2		9			1		2	5		5		1,3,9,4,8	Emergency Services Groups	1.5		3	3	1	3	3	3		1 ,2,3,4,5,6,9,11,12,14	Red eyes	3	1,2,3		1.2		2	2.3			1,2,8,14,4,9,10,11,20	Multi vitamins, vitamin c, zinc, vitamin d daily and a natural antibiotic	1		2
372	30	False	2020-10-06 09:29:43	EN	1	2	2	1			20		2		2	6		3,9		4.7
373	100	True	2020-10-06 09:31:02	EN	1	2	6	2		9			1		1	5		4		1.2					1	1					1 ,2,3,4,5,11,12		2	1,3,5		2		2	2.3			1,2,8,14,4,9,10		1		2
374	47	False	2020-10-06 09:40:44	EN	1	2	2	1			7		1		2	6		7		3,4,7		1.5		1	1						1 ,3,4,5,11		5	2.6		2		6
375	95	False	2020-10-06 10:27:03	EN	1	2	2	1			22		1		1	5		1		3,9,4,7		1,5,6		1	1		2	2			1 ,2,3,4,5,9,11,12,12		3	1,2,6		2		4	1,2,3			1,2,18,8,14,4,9,10,11,17		1		2
376	95	False	2020-10-06 10:30:20	EN	1	2	2	1			17		1		2	5		5		3.4		1,5,6			1	1					1 ,4,8,9,11,12,12		2	1,2,3,6		2		2	1,2,3			1,2,18,8,14,4,10,11,17		1		2
377	95	False	2020-10-06 10:33:11	EN	1	2	2	1			4		1		4	6		7		1,2,3,9,4,7		1.6		3	3	3	3	3			1 ,3,4,5,6,11		2	1,2,3,5		1.2		2	1,2,3			1,2,18,8,4,10,11		2		3
378	30	False	2020-10-06 10:33:12	EN	1	1	2	1			16		1		2	5		1		1,3,4,7
379	95	False	2020-10-06 10:33:15	EN	1	2	3	1			7		1		2	6		7		3,4,7		1.5		1	1	2	1	2			1 ,2,3,5,9,11,12		1	2.6		2		4	1,2,3			1,18,8,14,4,5,9,10,11,17		2		2
380	100	True	2020-10-06 14:16:32	EN	1	2	5	2		9			1		1	5		8		1,2,3,9				2	1	1	2	2	2		1 ,2,3,4,5,6,9,11,12,12		2	1.3		2		2	2.3			1,2,18,8,14,4,9,10,11		1		2
381	100	True	2020-10-06 14:36:24	EN	1	2	3	2		3			1		2	5		4		2.9				1	1	1					1 ,2,3,4,5,9,11		2	1,2,6		2		2	2.3			1,2,18,8,14,4,10,11		1		2
382	100	True	2020-10-07 01:30:09	EN	1	2	5	2		9			1		1	5		3		3,9,4		1		3	1	1	2	2			1 ,2,3,4,5		2	1,2,3		2		2	2.3			1,2,18,8,14,4,9,10,11		1		2
383	100	True	2020-10-07 01:32:07	EN	1	2	5	2		9			1		1	6		3		3.9					1	1					1 ,2,3,4,5,6,7,8,9,11,12,12		2	1		2		7	2.3			1,2,18,8,14,4,9,10,11		1		2
384	100	True	2020-10-07 02:08:30	EN	1	2	6	2		9			1		2	6		5,8		1,2,9				2	1	1	2	2			1 ,3,4,5,11		2	1.3		2		2	2.3			1,2,18,8,14,4,9,10,11		1		1	2
385	100	True	2020-10-07 03:30:02	EN	1	2	2	2		9			1		2	6		3		1,3,9,4,7		1,3,6		1	1	1					1 ,3,9,11,12		2	1,3,6		2		7	2,3,4			1,2,18,8,14,4,9,10,11		1		1	2
386	100	True	2020-10-07 05:53:43	EN	1	1	6	2		9			1		1	5		5		2,3,4,7		1.3		1	1	1	3	3			1 ,3,5,9,11,12		3	1.2		2		2	2.3			1,2,18,8,14,4,9,10,11		1		2
387	100	True	2020-10-07 07:01:11	EN	1	1	2	2		9			1		2	5		4		2,3,9,4,7		3		1	1	2	2	2			1 ,2,3,4,5,6,9,11,12		2	1,2,3		2		2	1,2,3			1,2,18,8,14,4,9,10,11		1		1	2
388	100	True	2020-10-07 08:06:30	EN	1	1	2	2		9			1		1	6		4		1,2,3,9				2	1	1	2	2	3		1 ,2,3,4,5,9,11,12,12		2	1,2,3		2		2	2.3			1,2,18,8,14,4,9,10,11		1		2
389	9	False	2020-10-07 08:13:18	EN	1	2	6	2
390	95	False	2020-10-07 08:25:50	SA-ZL	1	2	3	2		4			1		2	5		5		3				1	2	1	2	2			1 ,2,3,5,9,11,12,12		3	2,5,6		1.2		4	2.3			1,2,18,8,14,4,9,10,11,17		1		2
391	9	False	2020-10-07 08:33:21	EN	1	2	3	2
392	100	True	2020-10-07 08:42:08	EN	1	2	4	2		9			1		1	5		4		1,2,3,9,4,6,7		1,4,5,6		3	1	3	2	2			1 ,2,3,4,5,6,9,11		2	1,2,3,6		2		2	2.3			1,2,18,8,14,4,9,10,11		1		2
393	95	False	2020-10-07 08:42:44	EN	1	2	5	2		3			1		1	5		5		1,3,4		1,5,6			1	1					1 ,2,3,4,5,6,9,12,12		2	1,2,3,5,6		1.2		2	2,3,4			1,2,18,8,14,4,9,10,11,17		1		2
394	63	False	2020-10-07 09:22:28	EN	1	2	4	2		3			1		1	2		5		4		5		1							1 ,4,5,6,9,11		4	1,2,3		1.2		4	2.3			1,2,18,3,8,14,4,9,10,11		1		2
395	30	False	2020-10-07 09:42:10	EN	1	2	5	2		3			1		1	2		5		3,4,6,7
396	95	False	2020-10-07 10:00:26	EN	1	2	4	2		3			1		2	5		4		1,3,9,4,6,7		1,3,5,6		1	1	2	2	2	3		1 ,2,3,4,5,7,9,11,12,12		2	1.2		1.2		4	2.3			1,2,8,14,4,9,10,11		1		1	2
397	63	False	2020-10-07 10:05:45	EN	1	2	4	2		5			1		2	5		5		1,2,3,4,7		5		1	1	1					1 ,3,4,5,9,11,12		2	1		2		2	2.3			1,18,4,9,10		1		1	1		General Physician / Practitioner (GP in general practice)
398	30	False	2020-10-07 10:52:56	EN	1	2	2	1			32		1		2	6		1,7		9.7
399	95	False	2020-10-07 11:20:34	EN	1	2	4	2		3			1		2	2		5		2				1	1	1					1 ,3,4,5,6,11,12,I don?t know		4	2.5		2		2	2.4			1,2,18,8,14,4,9,10,11		1		2
400	100	True	2020-10-07 11:27:44	EN	1	1	4	2		9			1		2	5		4		2,3,9,6,7				3	1	2	2	2			1 ,3,5,11		2	1,3,6		2		2	2.3			1,2,18,4,11		1		2
401	100	True	2020-10-07 12:28:42	EN	1	2	6	2		9			1		2	5		8		1,2,3,9,4,7		1		1	1	1	2	2	2		1 ,2,3,4,5,11,12		2	1,2,3		2		2	2.3			1,2,18,8,14,4,9,10,11		1		1	2
402	100	True	2020-10-07 12:55:44	EN	1	2	5	2		9			1		2	6		4		1,2,3,4,6,7		1.5			1	1					1 ,2,3,4,5,6,7,8,9,11,12		2	1,2,3		2		2	2.3			1,2,18,8,14,4,9,10,11		1		2
403	100	True	2020-10-07 13:19:03	EN	1	2	5	2		9			1		1	6		4		3,9,4,6		1,5,6		2	1	1	2	3			1 ,2,3,4,5,6,9,11,12		2	1		1.2		2	2.3			1,2,18,8,14,4,9,10		1		1	1		General Physician / Practitioner (GP in general practice)
404	95	False	2020-10-07 23:03:29	EN	1	2	4	2		3			1		2	5		3		3				2	1	1	2	2	2		1 ,2,3,4,5,9,11,12,12		5	2,3,5,6		1.2		2	2,3,4			1,2,18,8,14,4,9,10,11,17		1		2
405	100	True	2020-10-08 01:35:24	EN	1	1	4	2		3			1		2	6		7		3,9,4		1		3	1	2	2	2	1	Surfaces	1 ,2,3,4,5,6,9,11		2	1.9	Blood thinners or cortisone	2		2	2.3			1,2,18,8,14,4,9,10,11		1		1	1		General Physician / Practitioner (GP in general practice)
406	100	True	2020-10-08 01:39:32	EN	1	2	6	2		9			1		2	6		8		2,9,4		1,5,6		3	1	1	2	2			1 ,3,6,11,12		2	1,2,3,6		2		2	2.3			1,18,8,4		1		1	1		General Physician / Practitioner (GP in general practice)
407	100	True	2020-10-08 01:43:52	EN	1	2	4	2		3			1		2	5		4		2,3,4		1		2	1	2	2	2			1 ,3,4,5,6,9,11,12		2	1.3		2		2	2.3			1,2,18,8,14,4,10		1		2
408	100	True	2020-10-08 01:44:51	EN	1	2	5	2		1			2		2	5		5		2,3,9,4		1,6,7	Bitchute, Brandnewtube	3	1	1	3	3			1 ,2,3,4,5,11,12		2	1,3,6		2.5	I don't agree with quarantine for contacts without symptoms.	2	2,3,6	Obese people are also at risk.		1,18,20	Get as much sunlight on your skin as possible (Vitamin D helps the body to fight viruses). Eat heathy foods. No sugar, no fast foods.	3		2
409	100	True	2020-10-08 01:48:41	EN	1	2	3	2		3			1		2	6		3		1,2,9				3	2	2	2	2			1 ,2,3,4,5,6,9,11		5	1,2,3		4.5	Partly due to mass hysteria caused by 4. People feel calmer when these measures are taken.	6	2,3,8		Comorbidities or general health issues must be severe	1,2,18,20	Take the same measures as with any other infection, such as TB and flu.	1		1	2
410	100	True	2020-10-08 01:51:43	EN	1	1	6	2		9			1		1	2	Matriculation + National Certificate of Tourism	5		1,2,9,8	Professor Gupta				1	1					1 ,3,4,5,6,11		2	1,2,3		2		2	2.3			1,2,18,8,14,4,9,10,15		1		1	2
411	100	True	2020-10-08 02:06:40	EN	1	1	5	2		3			1		2	6		5		2,3,9,6				1	1	1	2	2	2		1 ,2,3,4,5,6,7,9,11,12,12		2	1,2,3		2		2	2.3			1,2,18,8,14,4,10		1		2
412	100	True	2020-10-08 02:09:34	EN	1	1	4	2		8			1		2	6		4		1,2,3,9,4,6,7		3.6		1	1	2	2	2	3		1 ,2,3,4,5,6,9,11,12,12		2	1.3		2		2	2.3			1,2,18,4,9		1		2
413	100	True	2020-10-08 02:40:44	EN	1	2	5	2		3			1		1	5		5		2,3,9				2	1	1	2	3			1 ,3,4,5		2	1,2,6		4		2	2.3			1,2,18,4		3		2
414	100	True	2020-10-08 02:50:22	EN	1	2	5	2		9			1		2	5		5		1,2,3,9,4,6,7		1,5,6			1	1					15		2	1.2		1.2		2	3.6	And over 80's		1,2,14,15		1		2
415	100	True	2020-10-08 02:50:35	EN	1	2	5	2		9			1		2	5		4		1,2,3,9,4,6,7		1,3,4,5,6			1	1					1 ,2,3,4,5,6,9,11,12,12		2	1,2,3		2		2	2.3			1,2,18,8,14,4,9,10,11		1		1	2
416	100	True	2020-10-08 03:00:49	EN	1	1	4	2		9			1		2	6		4		3,4,7		1,3,5			1	1					1 ,2,3,5,6,7,11,12,12		2	1.2		1.2		2	2.3			1,2,18,4,9,10		3		1	2
417	100	True	2020-10-08 03:05:01	EN	1	2	4	2		3			1		2	5		5		1,2,3,9,4		1		3	1	3	2	2			1 ,2,3,5,6,7,9,11,12		2	1,3,6		4.5	For me...I really do not get why people have to quarantine. I do u understand that if it contagious as the flu is...it may be prudent to stay away from vulnerable people but by and large I just do not understand the need to stay away for so long.	6	2.3			18		3		1	2
418	100	True	2020-10-08 03:12:17	EN	1	2	5	2		3			1		2	6		7		1,2,9,4		1,5,6			1						1 ,2,3,4,5,9,11		2	1,3,6		4.5	Actually anyone sick should isolate to get better sooner and not infect others but within r e a s o n a b l e parameters	2	6	Fragile elderly people and those with known correlated (especially mutiple) comorbidities, such as diabetes, hypertension, obesity		1,18,4,20	Avoid prolonged periods in enclosed, unventilated, crowded spaces	3		2
419	100	True	2020-10-08 03:45:00	EN	1	2	5	2		9			1		2	2		5,8		1,2,4,7		1.6		3	1	1	2	2	2		1 ,3,4,5,6,7,8,9,11,12,12		2	1,2,3,9	Aspirin to prevent clotting	4		5	2.3			1,4,12,15		1	If I wasn't forced to sanitize at shop entrances, there would be no change	1	2
420	100	True	2020-10-08 03:49:04	EN	1	1	3	2		9			1		2	5		4		1,2,9,4,7		1,3,5,6		3	1	1	2	2			1 ,3,5,9,11,12		3	1,2,3		2		2	2.3			1,2,18,8,14,4,11,20	I'm doubtful of the efficacy of population-wide masking, however I would likely comply with recommendations by local experts	1		2
421	100	True	2020-10-08 04:04:05	EN	1	2	4	2		9			2		2	5		7	Stay at home mom	1,3,4,7		1				1					1 ,2,3,5,6,9,11,12		3	1.3		2		2	2,3,4			1,2,18,8,14,4,10,11		1		1	2
422	100	True	2020-10-08 04:26:02	EN	1	2	6	2		9			1		4	5		8		2				3	1	3	3	3			1 ,3,5,9,11		2	1,6,9	Hydroxychloroqine, zinc, vitamin C, vitamin D	2		2	2.3			18,4,20	Be sensible as with any flu season. Increase your intake of immune boosting supplements.	3	I wash my hands as normal. I DO NOT use sanitiser as it only kills bactaria and this is a virus!!!	2
423	100	True	2020-10-08 04:39:11	EN	1	2	5	2		9			1		2	5		10		2.9					1						1 ,2,3,4,5,6,9,11,12		2	1,2,3,9	Probably the contraversial malaria drug	4		3	2.3			1,18,4		3		2
424	100	True	2020-10-08 04:47:05	EN	1	1	5	2		3			1		2	5		4		1,2,3,9,4		1.6		2	1	2	2	2			2,3,4,5		2	1,2,3		2		2	2.3			1,2,18,8,14,4,10,11		3		2
425	100	True	2020-10-08 04:53:44	EN	1	1	6	2		9			1		2	6		5		1,2,3,9				2	1	1	2	2			1 ,2,3,4,5,6,7,9,11,12		2	1.3		5	These are two questions	3	3			2,18,11		3		2
426	100	True	2020-10-08 05:31:45	EN	1	2	6	2		3			1		2	2		5		1,2,9,4				1	1						1 ,2,3,5,6,9,11,12		2	1.9	Vit C, Vit D3 and Zinc	5	Isolation is only temporary. People should rather get the virus in order to allow your body to build antibodies	3	6	People with serious co-morbidities especially when you get older		1,2,18,4,15		3		1	2
427	100	True	2020-10-08 05:52:41	EN	1	2	3	2		4			1		2	6		7		1,2,3,9,4		1.6		1	1	2	3	3			1 ,3,4,5,9,11		2	1,2,3		2		2	2.3			1,2,18,8,14,4		1		2
428	100	True	2020-10-08 07:13:18	EN	1	2	4	2		9			1		1	5		5		9.4		1.6		2	1	3	2	2	2		1 ,2,3,4,5,9,11,12		2	1.3		2		2	2.3			1,2,18,8,14,4,10		1		3
429	100	True	2020-10-08 08:37:58	EN	1	1	5	2		4			1		2	6		5		4		1.6		2	1	2	2	2			1 ,3,4,5,6,12		2	1		2		2	2.3			1,2,18,14,4,10		1		2
430	100	True	2020-10-08 08:52:55	EN	1	2	5	2		9			1		2	5		4		1,2,3,9,4		1		1	1	1	2	2	3		1 ,2,3,4,5,6,7,8,9,11,12		2	1,2,3		2		2	2.3			1,2,18,8,14,4,9,10,11		1		2
431	100	True	2020-10-08 09:23:10	EN	1	2	6	2		3			1		2	2		8		1.9				1	1	1	3	3			1 ,2,3,4,5,6,9,11,12		2	1,2,3,6		2		2	2.3			1,2,18,8,14,4,9,10,11		3		1	2
432	100	True	2020-10-08 09:32:28	EN	1	2	3	2		3			1		2	6		4		2,3,9,4,6,7		1,3,4		3	1	2	2	2			1 ,2,3,4,5,9,11,12,12		2	1,2,3,5,6		2		2	2.3			1,2,18,8,14,4,9,10,11		1		1	1		General Physician / Practitioner (GP in general practice)
433	100	True	2020-10-08 09:36:10	EN	1	1	6	2		3			1		1	5		8		2,9,4,7		1.3		2	1	1	2	2			1 ,2,3,4,5,9,11,12		2	1,2,3		2		2	2.3			1,2,18,8,14,4,9,10,11		1		2
434	100	True	2020-10-08 10:33:58	EN	1	1	6	2		4			1		1	5		4		2.4		1,5,6		1	1	1					1 ,2,3,4,5,6,7,11,12,12		2	1,3,5,9	Malaria medication	2.4		2	2.3			18.15		3		1	2
435	100	True	2020-10-08 11:41:55	EN	1	2	3	2		4			1		2	6		4		4		1		2	3	3	2	2	2		1 ,2,3,4,5,6,7,8,9,10 ,11,12,12,13,14	Basically every ailment in the book	5	1.6		4		6	5			5,7,12,15,16		4	It’s only changed against my will!	2
436	100	True	2020-10-08 11:49:17	EN	1	2	5	2		9			1		2	5		4		1,3,9,4,6,7		1,4,5		1	1	1					1 ,2,4,5,9,11,12		3	2.6		2		4	2.3			1,2,18,8,14,4,9,10,11,17		1		1	2
437	100	True	2020-10-08 12:01:42	EN	1	1	4	2		9			1		2	6		4		2,9,4,7		1,3,4		1	1	1					1 ,3,11		2	1.2		2		2	2.3			1,2,18,8,14,4,9,10,11		1		2
438	100	True	2020-10-08 12:02:52	EN	1	2	6	2		9			1		2	5		4		1,2,3,9,4,6,7		5		2	1	1	2	2			1 ,2,3,4,5,6,9,11,12		2	1,2,3,5		2		2	2.3			1,2,18,8,14,4,9,10,11		1		2
439	100	True	2020-10-08 12:20:08	EN	1	2	4	2		9			1		2	6		10		1,2,3,9,4		1,4,5,6			1	1					1 ,2,3,4,5,6,8,9,11,12,12		2	1,2,6		2		2	2.3			1,2,18,8,14,4,9,10,11,17		1	I now sometimes sanitise my hands - usually I would just use soap and water. But I still don't sanitise particularly often - mostly in shops where it seems they would be upset if I don't.	2
440	100	True	2020-10-08 12:54:27	EN	1	2	5	2		3			1		1	5		4		1,2,3,9,4,6,7,8	Health practitioners, speaking to doctors, radio interviews with doctors	1,3,5,6			1				1	Infected hands	1 ,2,3,4,5,6,9,12		2	1,3,6		2		2	2.3			1,2,18,8,14,4,10		1		2
441	30	False	2020-10-08 20:45:36	EN	1	2	2	1			17		1		2	5		4		3
442	77	False	2020-10-08 22:08:02	EN	1	1	2	1			17		1		2	2		4		8									3		14		5	9		1		5	I don't know			18.2		4		2
443	100	True	2020-10-08 22:29:06	EN	1	2	3	2		3			1		2	6		5		1,2,6,3					1						1 ,3,4,5,6,9,12		2	1.6		2		2	2.3			1,18,15		3		2
444	100	True	2020-10-08 23:17:16	EN	1	2	3	2		9			1		1	6		4		1,2,3,9					1	1					1 ,2,3,4,5,6,7,9,11,12		2	1.3		2		2	2.3			1,2,18,8,14,4,9,10,11		1		2
445	100	True	2020-10-08 23:38:37	EN	1	1	5	2		9			1		2	6		4		1,2,3,9,4		1,3,5,6		1		1					1 ,3,4,6,11		2	1.3		2.5	Within reason	2	2.6	Specific comorbidities associated with vascular issues		20	Healthy people need to practice good hygiene and remain physically healthy. GOVTS need to be reliant on factual data and not impose laws based on irrational fear.	1	Immunity is not achieved through bubble practice, I sanitize hands in the work place for compliance	3
446	47	False	2020-10-09 23:44:51	EN	1	2	2	1			32		2		2	5		4		1.9				2	2	2	2	2	1		3.9		2	1.2		2		2
447	9	False	2020-10-09 23:45:50	EN	1	1	2	1
448	95	False	2020-10-09 23:57:09	EN	1	1	2	1			32		1		2	6		10,7		1,4,7		4.5		3	3	3	3	1			1 ,4,5,9,11		2	1,2,3,5		1.2		2	1,2,3			1,2,18,8,14,4,5,7,9,10,17		1		2
449	77	False	2020-10-10 02:27:53	EN	1	1	2	1			2		1		2	5		4		1,3,9,4,6,7		4.5		1	1	2	2	1	1		1 ,2,3,4,10 ,11,12,12,13,14		2	1,2,5		2		2	1			3		2		1	2
450	100	True	2020-10-10 05:24:45	EN	1	2	5	2		9			1		2	5		5		2.9				2	1	1	2	2		Reports of viral particle found in sewage systems	1 ,2,3,4,5,6,11,12,12,14	LONG covid' reports list 7, and other neural complications.	2	1.9	Paul Marik - MATH + protocol (with various stages of disease progression), Zelenko Protocol. Common denominator - Zinc-ionophores [HCQ/Quercitin] with Zinc, Vit D / and C, antibiotic or corticosteroid.	2		2	2.3			1,18,14,4		1		1	2
451	100	True	2020-10-10 07:04:32	EN	1	2	5	2		3			1		2	6		5		1,3,9					1	1					1 ,2,3,5,8,9,11,12		2	1.3		2.4		7	2.3			1,2,18,8,14,4,9,10,11,20		3		2
452	100	True	2020-10-10 08:20:28	EN	1	1	2	2		9			1		2	6		7		1,2,3,9,4		1,3,6		2	1	3	2	1			1 ,3,5,9,11,12		2	1		4		5	6	Over 80 and over 65 with comorbities		1,2,18		1		1	2
453	95	False	2020-10-10 09:52:31	EN	1	5	2	1			32		1		2	5		4		3				1	1	3	3	3			1 ,2,3,4,5,6,9,11		5	1.6		2		2	1,2,3			1,2,18,8,14,4,9,10,11		1		2
454	100	True	2020-10-10 12:11:54	EN	1	1	4	2		9			1		1	6		7		3				1	1	1	2	2			1 ,3,5,6,8,9,11,12,12		2	1.3		2		2	2.3			1,2,18,8,14,4,9,10,11		1		2
455	100	True	2020-10-11 00:53:08	EN	1	1	7	2		2			1		2	2		5		3,9,4,7		1.5		1	1	1					1 ,2,3,4,5,6,9,11,12,12		2	1,2,3		1.2		2	2.3			1,2,18,8,14,4,9,10		1		2
456	47	False	2020-10-11 01:07:01	EN	1	2	2	1			2		1		2	6		1		1				3	1	3	3	3	3		1 ,5,9,I don’t know		1	9		1		6
457	95	False	2020-10-11 10:48:41	EN	1	2	4	2		3			2		2	2		5		1,2,3,9,4,6,7		1,5,6				1					1 ,2,3,4,5,6,7,9,11,12,12		1	2,3,5,6,9	Steaming	4		2	2.3			1,2,18,8,14,4,5,9,10,11,17		1		2
458	30	False	2020-10-11 22:34:46	EN	1	2	2	1			2		1		2	5		1		7
459	100	True	2020-10-11 23:55:05	EN	1	2	3	2		9			1		2	5		8		2				2	1	1	2	2			1 ,3,5		2	1		2		2	3			1,2,18,4		1		2
460	100	True	2020-10-11 23:57:57	EN	1	1	4	2		3			1		2	5		5,10		3.9					1	3	2	2	2		1 ,2,3,4,5,9,10 ,12		2	1		2		2	2.3			1,18,8,14,4,9,10,11		1		2
461	100	True	2020-10-12 00:28:50	EN	1	2	6	2		1			1		2	5		5		9				2	1	1	2	2			1 ,2,3,4,5,6,8,9,11,12		2	1.3		2		2	3			1,18,4		3		2
462	100	True	2020-10-12 14:51:03	EN	1	1	4	2		3			1		1	5		4		2,3,9,4		1,3,6			1	1					1 ,2,3,4,5,6,7,8,9,11,12		2	1		2		2	2,3,8		Sequela is also a great potential risk to all ages.	1,2,18,8,14,4,9,10,11		1		1	2
463	100	True	2020-10-13 01:36:36	EN	1	1	2	1			17		2		2	5		4		1,2,3,9,4,6,7		1,5,6		1	1						1 ,3,4,5,6,9,11,12		2	1,3,5		1.2		2	3			1,2,18,8,14,4,10		1		1	1		Nurse,I treated myself with medicine I already have at home
464	100	True	2020-10-13 02:29:27	EN	1	2	3	2		9			1		2	5		4		7					1	1					1 ,3,5,9,11,12		2	1.3		2		2	2.3			1,2,18,8,14,4,9,10,11		1		2
465	95	False	2020-10-16 03:06:29	EN	1	2	7	2		9			1		1	7	Prevously Tutor Radiographer	8		3.7					1	1	1				1 ,3,4,5,9		2	1.9	Stay in quarunteen as soecifued by Doc.	2		2	2.3			1,2,18,8,14,4,9,10		1		2
466	95	False	2020-10-16 06:40:57	EN	1	1	3	2		9			1		2	5		4		1,3,9,4		1,5,6		1	1	1	2	2			1 ,2,3,4,5,6,9,11		2	1,2,3		2		7	2.3			1,2,18,8,14,4,9,10,11		1		1	1		General Physician / Practitioner (GP in general practice),I treated myself with medicine I already have at home
467	47	False	2020-10-16 06:41:17	EN	1	2	2	2		9			1		2	5		4		1				3	3	1	1	3			1 ,2,3,4,5,7,9,11		2	1.3		2		2
468	9	False	2020-10-16 07:58:31	EN	1	1	1	2
469	47	False	2020-10-16 11:57:06	EN	1	1	1	2		3			1		2	2		1		2,7,3				1	1	2	1	3			1 ,2,3,4,5,6,9,11,12		2	1.6		2		4
470	30	False	2020-10-16 13:46:53	EN	1	2	4	2		9			1		1	6		4		1.4		4		2	1	1	2	2	2		1 ,2,3,4,5,11		2	1		2		2
471	95	False	2020-10-17 00:26:36	EN	1	2	7	2		3			1		2	2		8		3,9,4,7		1.5			1						1 ,3,5,6,9,11		2	3		1.2		2	2.3			1,2,18,8,14,4,9,10,11		1		1	2
472	9	False	2020-10-17 09:14:47	EN	1	1	1	2
473	63	False	2020-10-18 10:01:05	EN	1	1	7	2		9			1		2	6		8		3.9				1	1	1	3				1 ,2,3,4,5,9,11,12		2	1.3		2		2	2.3			1,2,18,8,14,4,9,10,11		1		2
474	95	False	2020-10-18 13:56:57	EN	1	2	4	2		9			1		2	6		10,7		1,3,9,4		1.5			1						1 ,2,3,4,5,11,12		2	1		2		2	2.3			1,2,18,8,14,4,9,10,11		1		2
475	95	False	2020-10-19 14:42:54	EN	1	2	4	2		9			1		2	5		4		3.4		1.6				1					2,3,4,11		2	1,3,6		2		2	2.3			1,2,18,14,4,9,10		1		2
476	63	False	2020-10-20 08:23:39	EN	1	2	5	2		9			1		1	5		4		1,2,3,9,4,6		1,3,6		2	1	1	2	2	2		1 ,2,3,4,5,6,9,11,12		2	1,2,3		2		2	2.3			1,2,18,8,14,4,9,10,11		1		2
477	95	False	2020-10-21 03:01:23	EN	1	2	6	2		9			1		1	6		4		1,2,9,4,6		1.3			1	1					1 ,2,3,4,5,6,7,9,11,12		2	1,2,3		2		2	2.3			1,2,18,8,14,4,9,10,11		1		2
478	70	False	2020-10-21 03:45:16	EN	1	2	7	2		9			1		1	7	SRN,SCM	8		1,3,7					1	1					1 ,2,3,4,5,6,11,12		2	1,2,9	Keep isolated	2		2	2,3,4			1,2,18,8,14,4,9,10,11,20	Shop when necessary taking special care to use mask and sanitize frquently	1		2
479	100	True	2020-10-21 04:05:58	EN	1	2	3	2		4			1		2	5		7		1,2,9,4,7,8	Other websites	1.6		2	1	2	2	2	3		1 ,3,4,5,6,9,11,12		2	1,3,6		4		5	8		People who would consider themselves at great risk for the flu	1,15,20	Eat healthily, keep you immune system up. And wash hands same as you should regardless to be healthy	1	Forced to use santiser multiple times to enter any shop. Sometimes the entery into the mall sanitser hasn't even dried befoe you are sanitised in the next shop	2
480	77	False	2020-10-22 01:47:54	EN	1	2	4	2		3			1		2	5		4		1,2,9,7					1	1					1 ,2,3,4,5,6,8,9,11,12		2	9	Vitamin C	4		5	2.3			20	Boost their immune system and carry on as normal	3		3
481	30	False	2020-10-22 02:36:21	EN	1	2	5	2		9			1		2	5		10		1,2,3,9,4
482	95	False	2020-10-22 04:55:38	EN	1	2	6	2		4			1		2	5		5		1,2,3,9,4		1		2	1	1	2	2			1 ,2,3,4,5,6,9,11,12,12		2	1,2,3,9	Vitamins (D. C) Zinc	2.5	Totally excessive isolation	5	2.3			1,18,20	Use your common sense. Stay away from sick people and maintain hygiene standards	1	Forced to continually sanatise my hands tho I have always washed them regularly	2
483	95	False	2020-10-22 05:18:50	EN	1	2	5	2		3			1		2	5		5		9.4		1.6		1	1	1					1 ,2,3,4,5,6,7,8,9,11,12		2	1,2,5		2		2	2.3			1,18,14,4		1		1	2
484	30	False	2020-10-22 08:15:46	EN	1	1	2	2		9			1		2	5		7		2
485	28	False	2020-10-22 22:23:39	EN	1	2	2	2		4			1		2	5		5
486	9	False	2020-10-23 05:19:03	EN	1	2	6	2
487	9	False	2020-10-25 02:55:40	EN	1	1	5	2
488	100	True	2020-10-25 13:35:18	EN	1	1	2	1			17		1		2	5		5		1,3,4		1.5		1	1						1 ,2,3,4,5		2	1		1		1	1			1		1		2
489	100	True	2020-10-26 01:21:55	EN	1	1	2	1			17		1		2	6		4		1,3,4		1		3	1	1	2	2			1 ,3,4,5		2	1.2		2		7	1.2			1,18,8,14,4,9,10		1		2
490	100	True	2020-10-26 01:41:12	EN	1	1	2	1			17		1		2	6		1		1,2,3,4		1		3	1	3	2	3			1 ,3,5,11		2	1.2		2		7	1.2			1,2,18,8,4,10		1		2
491	100	True	2020-10-26 02:20:05	EN	1	1	2	1			17		1		2	5		5		3.4		1.5		1							1 ,2,3,4,5		2	1,2,3,5		2		2	1,2,3			1,2,18,8,14,4,9,10,11		1		2
492	100	True	2020-10-27 00:45:14	EN	1	2	2	1			17		1		2	5		4		3,9,4		1.5		3	1	1	2	2			1 ,3,4,5,9,11,12		2	1,2,3		2		4	1,2,3,4			1,2,8,14,4,9,10,11		1		2
493	100	True	2020-10-27 00:48:43	EN	1	2	2	1			17		1		2	5		4		1,3,9,4		1,5,6		1	1						1 ,2,3,4,5,9,11,12		2	1,2,3,5		1.2		7	1,2,3			1,2,18,8,14,4,9,10,11,17		1		2
494	100	True	2020-11-03 00:07:40	EN	1	2	2	1			17		1		2	5		1		1,2,3,9,4,6,7		5.6		3	1	1	3	3			1 ,3,4,5,6,12		3	1		2		6	1,2,3			1,2,18,8,14,4,10,11		1		2
495	100	True	2020-11-03 01:06:24	EN	1	2	2	1			17		1		2	5		1		6						1					1 ,2,3,4,5,11		2	1		2		2	1,2,3			1,2,18,8,14,4,9,10,11		1		1	2
496	100	True	2020-11-03 01:13:42	EN	1	1	2	1			17		1		2	5		1		1,2,3,9,4		1,5,6		1	1	1	1	1			1 ,2,3,4,5,6,7,9,11,12,12		2	1,2,3,5,6		2		2	1,2,3			1,2,18,8,14,4,9,10,11		1		2
497	95	False	2020-11-10 02:34:02	EN	1	2	2	1			17		1		2	5		5		4		1,4,5,6		3	1	1	2	2			1 ,2,5,9,11		2	1,3,5		6		6	1,2,3			1,2,18,8,4		5		3
498	100	True	2020-11-18 04:42:17	EN	1	2	2	1			17		1		2	2		1		1,2,3,9,4,6,7		4.5		1	1	1	3	3			1 ,2,3,4,5,9,11,12		3	1,2,3,6		1.2		2	1,2,3			1,2,18,14,4,9,10,11,17		1		3
499	30	False	2020-12-01 23:20:39	EN	1	2	2	1			17		1		2	6		1		3
500	28	False	2020-12-03 14:06:46	EN	1	2	2	2		9			1		2	5		4
501	100	True	2020-12-13 05:37:17	EN	1	2	4	2		9			1		1	6		10		1,2,9,4,7		1,5,6		2	1	1	2	2	2		1 ,2,3,4,5,6,7,8,9,11,12		2	1.3		2		2	2.3			1,2,18,8,14,4,9,10,11		1		1	1		General Physician / Practitioner (GP in general practice)
502	100	True	2020-12-13 07:09:07	EN	1	2	4	2		9			1		2	5		4		1,2,3,9,4		1.3		2	1	1	2	3	3		1 ,2,3,4,5,6,7,11,12,12,14	Specific pain (chest)	2	1.3		2		2	2.3			1,2,18,8,14,4,9,10,11		1		1	2
503						2	2	1					1		2	5	-99	9	trainee	2,3,9,4,6,7	-99	1,5,6	-99	m	1	1	m	m	-99	-99	1,2,3,4,5,6,9,12	-99	3	1	-99	2	-99	4	1,2,3	-99	-99	1,2,18,8,4,9,10,17,11,14	-99	1	-99	2	-99	-99	-99
504						2	4	1					1		2	5	-99	7	-99	1,2,3	-99	1,4,5,6	-99	1	1	1	1	1	-99	-99	1,2,3,4,5	-99	1	10	-99	m	-99	2	1,2	-99	-99	1,2,18,9,10	-99	1	-99	2	-99	-99	-99
505						1	1	1					1		2	5	-99	7	-99	1,3,9	-99	1,4,5,6	-99	1	1	1	1	1	-99	-99	1,2,3,4,5,6	-99	1	10	-99	m	-99	2	1,2	-99	-99	1,2,18,8,4,10,17	-99	1	-99	2	-99	-99	-99
506						1	3	1					1		2	2	-99	5	-99	3	-99	1,5	-99	1	1	1	1	1	-99	-99	1,2,3,4,5,6	-99	1	10	-99	2	-99	3	1,2	-99	-99	1,2,18,8,4,10,17	-99	1	-99	2	-99	-99	-99
507						2	2	1					1		2	5	-99	4	-99	3,9,4,6	-99	4,5,6	-99	m	1	m	m	m	-99	-99	1,3,4,5,6,9,11,12	-99	2	1,2,3	-99	2	-99	2	1,2,3	-99	-99	1,2,18,8,4,9,10,14	-99	1	-99	2	-99	-99	-99
508						2	6	1					1		1	5	-99	8	-99	3,9,4,7	-99	-99	-99	1	1	1	m	1	-99	-99	1,2,3,4,5,9,11,12,17	-99	2,3	1,2,3,5,6	-99	1,2	-99	2,3,7	1,2,3,4	-99	-99	1,2,18,8,3,4,5,9,10,17,11,14	-99	1,4	using hand sanitiser	2	-99	-99	-99
509						2	4	1					1		2	1	-99	4	-99	3,9	-99	5	-99	1	1	1	m	m	-99	-99	1,2,3,4,5,6,9,11,12,17	-99	5	1,2,3	-99	1,2	-99	4	1,2,3,4	-99	-99	1,2,18,8,3,4,10,17,11,14	-99	1	-99	2	-99	-99	-99
510						2	3	1					1		2	6	-99	4	-99	1,3	-99	1,5	-99	1	1	1	2	2	-99	-99	1,2,3,4,5,9,11,12	-99	2	1,2,3	-99	2	-99	2	2,3	-99	-99	1,2,18,8,10,14	-99	1	-99	2	-99	-99	-99
511						2	3	1					1		2	6	-99	4	-99	1,3,9,4,6	-99	5	-99	1	1	1	m	m	-99	-99	1,2,3,4,5,9	-99	2	1,2,3,5	-99	2	-99	2,3,7	1,2,3,4	-99	-99	1,2,18,8,4,9,10	-99	1	-99	2	-99	-99	-99
512						2	4	1					1		1	5	-99	4	-99	3,9,4,6	-99	1,5	-99	1	1	1	3	3	-99	-99	1,2,3,4,5,6,9,11,12,17	-99	2	1,2,3,5	-99	2	-99	2,7,4,5	1,2,3	-99	-99	1,2,18,8,9,10,17,11,12	-99	1	-99	2	-99	-99	-99
513						2	4	1					1		2	5	-99	7	-99	1,2,3,9,4,6,7	-99	1,3,4,5,6	-99	1	1	1	m	m	-99	-99	1,2,3,4,5,6,9,11,12,17	-99	1	1,2,3,5	-99	2	-99	1	1,2,3	-99	-99	1,2,18,8,4,9,10,17,11,14	-99	1	-99	2	-99	-99	-99
514						2	3	1					1		1	6	-99	3	-99	1,2,3,9,4,6,7	-99	1,4,5	-99	1	1	1	m	m	-99	-99	1,2,3,4,5,6,9	-99	2	1,2,3	-99	1,2	-99	4	1,2,3	-99	-99	1,2,18,8,4,14	-99	1	-99	2	-99	-99	-99
515						2	3	1					1		1	5	-99	7	-99	3	-99	1,4,5,6	-99	m	m	1	1	m	-99	-99	1,2,3,4,5,9,11	-99	2	1,2,3,5	-99	2	-99	4	1,2,3	-99	-99	1,2,18,8,4,9,10,11,14	-99	1	-99	2	-99	-99	-99
516						1	2	1					1		1	5	-99	7	-99	3,4,7	-99	1,4,5	-99	1	1	3	3	3	-99	-99	1,2,4,5,11,12	-99	2	1,2,3,5,6	-99	2	-99	2	1,2,3	-99	-99	1,2,18,8,4,9,10,14	-99	1	-99	2	-99	-99	-99
517						2	4	1					1		1	5	-99	7	-99	3	-99	M	-99	m	1	1	m	1	-99	-99	1,2,5,9,11	-99	2	1,3,5,6	-99	2	-99	2	2,3,6	people with low immunity	-99	1,2,18,8,4,10,17,14	-99	1	-99	2	-99	-99	-99
518						2	3	1					1		2	5	-99	7	-99	3,9,4,7	-99	1,5,6	-99	1	1	1	m	m	-99	-99	1,2,3,4,5,6,9,11	-99	2,3	1,2,3,6	-99	2	-99	3	1,2,3	-99	-99	1,2,18,8,4,9,10,14	-99	1	-99	2	-99	-99	-99
519						2	3	1					1		2	5	-99	7	-99	1,9,4,7	-99	1,5,6	-99	1	1	m	m	m	-99	-99	1,3,4,5,6,9,12,17	-99	2	1,3,5	-99	2	-99	3	1,2,3	-99	-99	1,2,18,8,4,9,10	-99	1	-99	2	-99	-99	-99
520						2	5	1					1		1	1	-99	3	-99	1,3,9,4,7	-99	1,5,6	-99	1	1	1	m	m	-99	-99	1,2,4,5	-99	2	2	-99	1,2	-99	3	1,2,3,4	-99	-99	1,2,18,8,4,9,10,17,14	-99	1	-99	2	-99	-99	-99
521						2	3	1					1		2	5	-99	7	-99	3,9,4	-99	1,5,6	-99	m	1	1	m	m	-99	-99	1,3,4,5	-99	5	10	-99	2	-99	2,7	1,2,3	-99	-99	1,2,18,8,4,9,10,14	-99	1	-99	2	-99	-99	-99
522						2	2	1					1		2	2	-99	5	-99	9,4,6,7	-99	1,5	-99	3	3	1	m	m	-99	-99	1,2,3,4,5,6,	-99	2	1,2,3	-99	2	-99	2	1,2,3	-99	-99	1,2,18,8,4,9,10,17,11	-99	1	-99	2	-99	-99	-99
523						1	4	1					1		2	5	-99	7	-99	3,4,6	-99	5,6	-99	1	1	1	1	1	-99	-99	1,3,5,9,11	-99	2	1,2	-99	1,2	-99	4	2,3	-99	-99	1,2,18,8,4,9,10,17,11,14,15	-99	m	-99	2	-99	-99	-99
524						1	3	1					1		m	6	-99	4	-99	3,9,4,6,7	-99	5,6	-99	1	1	1	m	m	-99	-99	1,3,4,5,11,12,17	-99	2	2,3	-99	2	-99	2	1,2,3	-99	-99	1,2,18,8,4,9,10,17,11,14	-99	1,2	-99	2	-99	-99	-99
525						2	4	1					1		1	5	-99	7	-99	1,3,9,7	-99	6	-99	m	m	m	m	m	-99	-99	1,5,9,11,12	-99	2	1,2	-99	1,2	-99	3	1,2,3,4	-99	-99	1,2,18,8,4,9,10,11,14	-99	1	-99	2	-99	-99	-99
526						1	3	1					1		2	6	-99	7	-99	1,3,4	-99	1,5	-99	1	1	m	m	m	-99	-99	1,4	-99	3	1,2,3	-99	1,2	-99	2	1,2	-99	-99	1,2,18,8,4,10	-99	1	-99	2	-99	-99	-99
527						2	4	1					1		2	6	-99	4	-99	1,2,3,9,4,7	-99	1,5,6	-99	1	1	1	m	m	-99	-99	1,3,4,5,9,11	-99	2	1,6	-99	2	-99	2	1,2,6,8	people with breathing difficulty	people with lung diseases	1,2,18,8,4,9,10,17,11,14	-99	1	-99	2	-99	-99	-99
528						1	3	1					1		2	6	-99	4	-99	1,3,4,6	-99	1,3,5	-99	1	1	2	2	2	-99	-99	1,2,3,4,5,6,7,9,11,12,17	-99	2	1,2,3,5	-99	2	-99	4	1,2,3	-99	-99	1,2,18,8,4,9,10,17,11,14	-99	1	-99	2	-99	-99	-99
529						2	3	1					1		2	5	-99	m	-99	1,2,3,9,4,6,7	-99	1,5,6	-99	1	m	1	2	2	-99	-99	1,4,5,6,9,11,12,17	-99	2	1,2,3,5	-99	1,2	-99	2,4,6	1,2	-99	-99	1,2,18,8,10,17,14	-99	1	-99	2	-99	-99	-99
530						1	3	1					1		2	6	-99	3	-99	3,9,4,7	-99	1,4,5,6	-99	1	1	m	m	m	-99	-99	1,3,5,6,11,12	-99	2	2,3	-99	2	-99	7	2,3	-99	-99	1,2,18,8,4,10,14	-99	1	-99	2	-99	-99	-99
531						2	3	1					1		2	5	-99	m	-99	3,9,4,6,7	-99	1,5,6	-99	1	m	m	m	m	-99	-99	1,2,4,5,6,9,11,12,17	-99	2	m	-99	2	-99	2	1	-99	-99	1,2,18	-99	1,2	-99	2	-99	-99	-99
532						1	3	1					2		2	2	-99	5	-99	4	-99	5	-99	m	1	1	m	m	-99	-99	1,5,9,11	-99	2	2	-99	2	-99	4	1,2,3	-99	-99	1,2,18,8	-99	1	-99	2	-99	-99	-99
533						2	3	1					2		2	2	-99	4	-99	3,4	-99	5,6	-99	1	1	1	m	m	-99	-99	1,2,3,4,5,6,9,11,12	-99	2	1,2,3	-99	2	-99	7	1,2,3	-99	-99	1,2,18,8,4,10,14	-99	1	-99	2	-99	-99	-99
534						1	5	1					2		2	2	-99	3	-99	1,9,4	-99	1,5,6	-99	1	1	1	2	2	-99	-99	1,4,9	-99	2	1,2	-99	2	-99	2,3,7	1,2,3	-99	-99	1,2,18,8,4,9,10,11,14	-99	1	-99	2	-99	-99	-99
535						1	2	1					2		2	6	-99	9	work at home	2,3,9,4,7	-99	1,4,5,6	-99	1	1	1	2	2	-99	-99	1,2,3,4,5,6,9,11,12,17	-99	2	1,2	-99	2	-99	2,7	1,2,3,4	-99	-99	1,2,18,8,4,9,10,11,14	-99	1	-99	2	-99	-99	-99
536						2	2	1					2		2	5	-99	4	-99	1,3	-99	1,5	-99	2	1	3	3	3	-99	-99	1,2,3,4,5,6,9	-99	3	1,2,3	-99	2	-99	2,3	1,2	-99	-99	1,2,18,8,4	-99	1	-99	2	-99	-99	-99
537						2	4	1					1		2	5	-99	4	-99	4	-99	5	-99	1	1	1	m	m	-99	-99	1,2,3,4,5,6,9,11,12,17	-99	2	1,3	-99	2	-99	4	1,2,3	-99	-99	1,2,18,8,9,10,17,11,14	-99	1	-99	2	-99	-99	-99
538						2	3	1					1		2	1	-99	7	-99	3	-99	-99	-99	m	1	m	m	m	-99	-99	9	-99	5	1	-99	2	-99	4	1,2	-99	-99	1,2,18,8,4,9,10,17,11,14	-99	m	-99	m	-99	-99	-99
539						2	5	1					1		1	2	-99	9	I used to work as an advocate clerk	3,6	-99	m	-99	1	m	1	m	m	-99	-99	1,5,9,11	-99	3	1,3,6	-99	1,2	-99	4	m	-99	-99	1,2,18,8	-99	1	-99	2	-99	-99	-99
540						1	3	1					1		2	5	-99	7	-99	3,9,4	-99	1,5,6	-99	1	1	2	2	2	-99	-99	1,2,3,4,5,6,12	-99	2	1	-99	2	-99	2,4	2	-99	-99	1	-99	1	-99	2	-99	-99	-99
541						1	5	1					1		1	2	-99	4	-99	1,9	-99	1,5,6	-99	1	1	1	1	1	-99	-99	1,3,4,9,12,17	-99	2	1	-99	2	-99	4	1,2,3	-99	-99	1,2,18,8,4,9,10,17	-99	1	-99	2	-99	-99	-99
542						2	3	1					1		1	6	-99	3	-99	1,2,3,9,4,7	-99	1,3,4,5,6	-99	1	1	1	3	3	-99	-99	1,2,3,4,5,6,9,11,12	-99	1	1,2	-99	1,2	-99	2,3,7	1,2,3	-99	-99	1,2,18,8,4,9,10,11,12	-99	1	-99	1	1	-99	7
543						1	5	1					1		2	5	-99	3	-99	3	-99	-99	-99	m	1	m	m	m	-99	-99	1,2,3,4,5,6,9,11	-99	2	1	-99	2	-99	2	1,2,3	-99	-99	1,2,18,8,4,9,10,17,11	-99	1	-99	2	-99	-99	-99
544						1	2	1					1		1	5	-99	7	-99	3,6	-99	1	-99	2	1	1	3	2	-99	-99	1,2,3,4,6,9,17	-99	2	1,3	-99	2	-99	2	1,2,3	-99	-99	1,2,18,8,4,9,10,14	-99	1	-99	2	-99	-99	-99
545						2	2	1					1		2	5	-99	1	-99	3	-99	1,5	-99	2	1	1	2	2	-99	-99	1,2,3,4,5,9,11,12	-99	2	1,2,3	-99	2	-99	4	1,2,3	-99	-99	1,2,18,8,4,9,10,11,14	-99	1	-99	2	-99	-99	-99
546						1	6	1					1		2	m	-99	7	-99	3	-99	1,5,6	-99	1	1	1	m	m	-99	-99	1,2,3,4,5,6,11,12	-99	2	1,2,3,5	-99	1,2	-99	2,7	1,2,3	-99	-99	1,2,18,8,4,9,10,17,11,12	-99	1	-99	2	-99	-99	-99
547						1	3	1					1		1	5	-99	4	-99	1,2,3,9,4,6	-99	1,3,4,5,6	-99	m	1	m	m	m	-99	-99	1,2,3,4,5,6	-99	2	1,2,3	-99	2	-99	2,7	1,2,3,4	-99	-99	2,18,8,4,10	-99	1	-99	2	-99	-99	-99
548						2	2	1					1		2	5	-99	4	-99	3,9,4,6,7	-99	1,5,6	-99	1	1	2	1	1	-99		1,2,3,4,5,6,9,11,12	-99	2,3	2,3,5	-99	1,2	-99	1,2,3,7,4	1,2,3	-99	-99	1,2,18,8,4,9,10,17,11,14	-99	1	-99	2	-99	-99	-99
549						1	6	1					1		1	2	-99	8	-99	3	-99	-99	-99	m	1	m	m	m	-99	-99	4,5,9,12	-99	2	1,2,3	-99	2	-99	4	1,2,3	-99	-99	2,18,8,14,4,9,10,11	-99	1	-99	2	-99	-99	-99
550						1	4	1					2		2	5	-99	3	-99	3,9,4	-99	1,5	-99	1	1	1	1	1	-99	-99	1,2,3,4,5,6,9,11,12,17	-99	2	1	-99	2	-99	3	4	-99	-99	2,18,4,10,17	-99	1	-99	2	-99	-99	-99
551						2	4	1					1		2	1	-99	7	-99	9	-99	7	M	1	1	1	2	2	-99	-99	1,2,5,9,11	-99	5	1,2,3,5	-99	2	-99	2	1,2,3	-99	-99	1,2,18,8,4,9,10,14	-99	1	-99	2	-99	-99	-99
552						2	3	1					1		2	5	-99	4	-99	1,3,9,4,6,7	-99	1,5	-99	1	1	2	1	2	-99		1,2,3,4,5,6,11,12	-99	2,3	1,2,3,5,6	-99	2	-99	2,7	1,2,3	-99	-99	1,2,18,8,4,10,17,14	-99	1	-99	2	-99	-99	-99
553						1	6	1					2		2	5	-99	7	-99	3,9,4,6,7	-99	1,5,6	-99	1	1	1	m	m	-99	-99	1,5,11	-99	2	2,3,5	-99	1,2	-99	3,4	1,2,3,4	-99	-99	1,2,18,8,4,5,9,10,17,11,14	-99	1	-99	3	-99	-99	-99
554						1	1	1					1		2	5	-99	1	-99	4	-99	4	-99	m	1	m	m	m	-99	-99	3,4,5,9,11	-99	2	1,3	-99	2	-99	2	2	-99	-99	1,2,18,8,4,9,11	-99	1	-99	2	-99	-99	-99
555						1	2	1					1		2	1	-99	7	-99	3,9,6,7	-99	1,5	-99	m	1	1	m	m	-99	-99	1,2,4,5,9,11,12,17	-99	1	1,3	-99	2	-99	2,3	1,2,3	-99	-99	1,2,18,8,4,9,10,11,14	-99	1,3	-99	2	-99	-99	-99
556						1	1	1					2		2	5	-99	9	Private institution	1,2,3,9,4,6	-99	1,5	-99	1	1	1	1	1	-99	-99	1,2,3,4,5,11,12,17	-99	2,3	1,2,3,5,6	-99	2	-99	2,4	1,2,3	-99	-99	1,2,18,8,4,9,10,17,11,14	-99	1,2	-99	2	-99	-99	-99
557						2	4	1					1		2	5	-99	4	-99	9	-99	1,4,5	-99	m	1	m	m	m	-99	-99	1,2,3,4,9,11,12	-99	1	1	-99	1	-99	2	2,3	-99	-99	2,18,8,4,10,17,14	-99	1	-99	2	-99	-99	-99
558						2	4	1					1		2	2	-99	4	-99	1,2,3,9,4,6,7,8	-99	1,4,5,6,7	m	1	1	1	1	m	-99	-99	1,2,3,4,5,6,9,11,12,17	-99	1	1,2,3	-99	2	-99	4	1,2,3	-99	-99	1,2,18,8,4,5,9,10,11,14	-99	1	-99	2	-99	-99	-99
559						1	5	1					1		1	5	-99	5	-99	3	-99	1,5,6	-99	1	1	2	2	2	-99	-99	1,2,3,5,6,9,11	-99	1	1,2,6	-99	2	-99	2	1,2,3	-99	-99	1,2,18,8,4,10,17,11,14	-99	1	-99	2	-99	-99	-99
560						1	4	1					1		2	5	-99	7	-99	1,2,3,9,4,6,7	-99	1,4,5,6	-99	1	1	1	m	m	-99	-99	1,2,3,4,5,6,7,9,11,12,17	-99	1	1,2,3	-99	2	-99	4	1,2,3,4	-99	-99	1,2,18,8,4,5,7,9,10,17,11,14	-99	1	-99	2	-99	-99	-99
561						1	2	1					1		2	5	-99	7	-99	1,9,4	-99	1,3	-99	m	1	m	m	m	-99	-99	1,4,10,11	-99	2	2,3	-99	2	-99	2,7	1,2	-99	-99	1,2,10	-99	1	-99	2	-99	-99	-99
562						1	3	1					2		2	2	-99	5	-99	3,4	-99	1	-99	1	1	m	m	m	-99	-99	1,2,3,4,5,9,10	-99	2	1,2,3	-99	4	-99	2	1,2,3	-99	-99	1,2,18,4,9,10	-99	1	-99	2	-99	-99	-99
563						2	4	1					1		2	2	-99	7	-99	3	-99	m	-99	m	1	m	m	m	-99	-99	1,2,3,4,5,11	-99	1	2,3	-99	2	-99	2	1,2,3	-99	-99	1,2,10	-99	1	-99	2	-99	-99	-99
564						2	4	1					1		2	2	-99	7	-99	3,4	-99	1	-99	m	1	m	m	m	-99	-99	1,2,5,9,11	-99	2	2,3	-99	2	-99	2	1,2,3	-99	-99	m	-99	1	-99	2	-99	-99	-99
565						1	2	1					1		2	5	-99	5	-99	1,9,4	-99	1	-99	m	1	m	m	m	-99	-99	1,2,4,9,11	-99	2	1,2,3	-99	2	-99	2,7	1,2,3	-99	-99	1,2,18,8,4,10,14	-99	1	-99	2	-99	-99	-99
566						1	5	1					1		2	1	-99	7	-99	3	-99	m	-99	1	1	m	m	m	-99	-99	1,5,11	-99	2	2,3	-99	3	-99	2	1,2	-99	-99	1,18,10	-99	1	-99	3	-99	-99	-99
567						2	3	1					1		2	6	-99	4	-99	3	-99	1,5	-99	1	1	1	2	2	-99	-99	1,2,3,4,6,9,11	-99	2	1,2,3,5	-99	2	-99	2	2,3	-99	-99	1,2,18,8,4,9,10,17,14	-99	1	-99	2	-99	-99	-99
568						1	3	1					1		2	2	-99	4	-99	3,4	-99	1	-99	m	1	m	m	m	-99	-99	1,2,11	-99	2	2,3	-99	2	-99	2	1,2,3	-99	-99	1,2,18,10	-99	1	-99	2	-99	-99	-99
569						1	2	1					1		2	5	-99	4	-99	1,3,4	-99	1	-99	m	1	m	m	m	-99	-99	1,2,5,11	-99	2	2,3	-99	2	-99	2,7	1,2,3	-99	-99	1,2,4,10	-99	1	-99	2	-99	-99	-99
570						1	2	1					1		2	5	-99	3	-99	6	-99	1	-99	1	2	1	1	1	-99	-99	1	-99	2	1	-99	2	-99	2	4	-99	-99	m	-99	3	-99	2	-99	-99	-99
571						2	3	1					2		2	5	-99	4	-99	3,9,4,6,7	-99	1,5,6	-99	1	1	1	1	1	-99	-99	1,4,5,11,12	-99	2	5,6	-99	2	-99	6	1,2,3	-99	-99	1,2,18,8,9,10,14	-99	1	-99	2	-99	-99	-99
572						2	4	1					1		2	5	-99	4	-99	3,9,4,6,7	-99	5,6	-99	1	1	1	1	1	-99	-99	1,4,5,6,9,11,12	-99	2	1	-99	2	-99	2	1,2	-99	-99	1,2,18,8,4,9,10,14	-99	1	-99	2	-99	-99	-99
573						1	2	1					1		2	5	-99	1	-99	3,9,4	-99	1,4,5,6	-99	m	1	1	m	m	-99	-99	1,4,5,6,9,11,12,17	-99	2	1,2,3	-99	2	-99	4	1,2,3	-99	-99	1,2,18,8,4,9,10,11,14	-99	1	-99	2	-99	-99	-99
574						2	3	1					1		2	5	-99	7	-99	3,9,4	-99	1,5	-99	1	1	m	m	m	-99	-99	1,2,11	-99	2	1,2,3	-99	2	-99	2,7	1,2,3	-99	-99	1,2,18,8,4,9,10,11	-99	1	-99	2	-99	-99	-99
575						2	4	1					2		2	2	-99	4	-99	1,3,9,4,6,7	-99	5,6	-99	2	1	1	m	m	-99	-99	1,2,3,4,5,6,7,9,11,12	-99	2	1,2,3	-99	1,2	-99	6	1,2,3	-99	-99	1,2,18,8,4,9,10,14	-99	1	-99	2	-99	-99	-99
576						1	5	1					2		1	1	-99	5	-99	3,6,7	-99	m	-99	1	1	1	3	3	-99	-99	1,4,9,11	-99	2	1,2	-99	2	-99	2	1,2,3	-99	-99	1,2,18,8,4,9,10,17,14	-99	1	-99	2	-99	-99	-99
577						2	3	1					2		2	5	-99	7	-99	3,9,4,7	-99	1,3,4,5,6	-99	1	1	1	m	m	1	disposal of used masks in public areas	1,3,4,5,9,11,12	-99	2	1,2,3	-99	1,2	-99	3,5	1,2,3,4	-99	-99	1,2,18,8,3,4,9,10,17,11,14,15	-99	1,3	-99	2	-99	-99	-99
578						1	3	1					2		1	1	-99	7	-99	3,9,4,7	-99	1,3,4,5,6	-99	1	1	1	1	1	-99	-99	1,5,9,12	-99	2	6	-99	2	-99	6	1,2,3	-99	-99	1,2,18,8,5,11,14	-99	1	-99	2	-99	-99	-99
579						1	4	1					2		2	2	-99	10	-99	9	-99	1,5,6	-99	m	1	m	m	m	-99	-99	1,4,9,11	-99	2	2	-99	m	-99	m	m	-99	-99	18,8,10,14	-99	1	-99	2	-99	-99	-99
580						2	4	1					1		2	5	-99	4	-99	1,3	-99	1	-99	m	1	m	m	m	-99	-99	1,2,3,4,5	-99	2	1,2	-99	1,2	-99	2,7	1,2,3	-99	-99	1,2,18,8,10,14	-99	1	-99	2	-99	-99	-99
581						2	2	1					1		2	6	-99	4	-99	1,9,4	-99	1,3,4,5	-99	m	1	m	m	m	-99	-99	1,2,3,4,5,9,11,12	-99	2	1,2,3	-99	2	-99	2,7	1,2,3	-99	-99	1,2,18,8,9,10	-99	1	-99	2	-99	-99	-99
582						1	3	1					1		2	2	-99	4	-99	9,4	-99	1	-99	1	1	m	m	m	-99	-99	1,2,4,5,11	-99	2	1,3	-99	2	-99	2	1,2	-99	-99	1,2,18,8,4,10,14	-99	1	-99	2	-99	-99	-99
583						1	2	1					1		2	5	-99	3	-99	1,4	-99	1	-99	m	1	m	m	m	-99	-99	1,2,.3,4,5,9,11	-99	2	1,2	-99	2	-99	2,7	1,2,3	-99	-99	1,2,18,8,10,14	-99	1	-99	2	-99	-99	-99
584						2	4	1					1		2	2	-99	7	-99	3	-99	1	-99	m	1	m	m	m	-99	-99	1,2,3,4,11	-99	2	1,2	-99	2	-99	2	1,2,3	-99	-99	1,2,18,8,3,10,14	-99	1	-99	2	-99	-99	-99
585						1	1	1					1		2	2	-99	1	-99	3,4	-99	1,3,4,5	-99	m	1	m	m	m	-99	-99	1,2,3,4,5,9,11	-99	2	1,2,3	-99	2	-99	2,7	1,2,3	-99	-99	1,2,18,8,3,9,10	-99	1	-99	2	-99	-99	-99
586						1	2	1					1		2	5	-99	3	-99	3,4,6,7	-99	1,4,5,6	-99	m	1	1	m	1	-99	-99	1,2,3,4,5,9,11,12	-99	2	1,2	-99	1,2	-99	2	1,2,3	-99	-99	1,2,18,8,4,9,10,11,14	-99	1	-99	2	-99	-99	-99
587						2	3	1					1		2	5	-99	4	-99	4	-99	1,5,6	-99	1	1	1	1	1	-99	-99	1,2,3,5,6,9,11,12	-99	4	1,2,3	-99	1,2	-99	7	4	-99	-99	1,2,18,8,4,9,10,17,11,14	-99	1	-99	2	-99	-99	-99
588						1	3	1					1		2	2	-99	4	-99	3,4	-99	1	-99	m	1	m	m	m	-99	-99	1,2,3,4,5,11	-99	1	1,2	-99	2	-99	2	1,2,3	-99	-99	1,2,18,8,9,10,14	-99	1	-99	2	-99	-99	-99
589						2	2	1					2		m	5	-99	4	-99	1,3,4	-99	1,3	-99	m	1	m	m	m	-99	-99	1,2,3,4,5,9,10	-99	2	1,2,3	-99	2	-99	2,7	1,2,3	-99	-99	1,2,18,8,9,10,14	-99	1	-99	2	-99	-99	-99
590						1	2	1					1		2	5	-99	7	-99	1,3,4	-99	1,3	-99	m	1	m	m	m	-99	-99	1,2,4,9,11	-99	2	1,2,3	-99	2	-99	2,7	1,2,3	-99	-99	1,2,18,8,10	-99	1	-99	2	-99	-99	-99
591						1	4	1					1		2	2	-99	5	-99	4	-99	1,5	-99	m	1	m	m	m	-99	-99	3,9	-99	2	1	-99	2	-99	2	2,3	-99	-99	1,2,8,9,10,17	-99	1	-99	2	-99	-99	-99
592						1	6	1					1		1	2	-99	7	-99	3,9,4,7	-99	1,5,6	-99	m	3	m	m	m	-99	-99	1,3,4,5,6	-99	3	2,3,5	-99	1,2	-99	2,3	1,2,3	-99	-99	1,2,18,8,4,9,17,11	-99	1	-99	2	-99	-99	-99
593						2	3	1					1		2	6	-99	5	-99	3,9,4,6,7	-99	1,5	-99	1	1	2	1	2	-99	-99	1,2,3,4,5,6,9,11,12	-99	3	2,3,6	-99	2	-99	2	1,2,3	-99	-99	1,2,18,8,4,10,11,14	-99	1	-99	2	-99	-99	-99
594						1	1	1					1		2	5	-99	1	-99	3	-99	5	-99	3	3	3	3	3	-99		1,5,12	-99	2	1,3	-99	2	-99	2	1,2	-99	-99	8,17	-99	1	-99	2	-99	-99	-99
595						1	1	1					1		1	5	-99	1	-99	3	-99	5	-99	3	3	3	3	3	-99		1,12	-99	2	1,3	-99	2	-99	2	1,2	-99	-99	8	-99	1	-99	2	-99	-99	-99
596						2	2	1					1		2	5	-99	3	-99	3,6,7	-99	1,5,6	-99	1	1	m	m	m	-99	-99	1,3,4,5,6,9,15	-99	2,3	2,6	-99	2,6	-99	4	1,2,3	-99	-99	1,2,18,8,4,9,10,17,11,14	-99	1,4	use of sanitiser; once I go out I enter only after taking a shower	2	-99	-99	-99
597						2	4	1					1		1	2	-99	7	-99	1,3,9,4,7	-99	1,5	-99	1	1	1	m	m	-99	-99	1,2,3,4,5,6,9,11,12,17	-99	3	1,2,3,5	-99	1,2	-99	2,3	1,2,3	-99	-99	1,2,18,8,4,9,10,17,11,14	-99	1	-99	2	-99	-99	-99
598						2	4	1					1		1	2	-99	7	-99	1,9	-99	-99	-99	1	1	1	1	m	-99	-99	1,2,3,4	-99	2	2,3	-99	2	-99	4	1,2	-99	-99	1,2,9,14	-99	1	-99	2	-99	-99	-99
599						1	4	1					2		2	7	-99	1	-99	3	-99	1	-99	m	1	1	3	3	-99		1,3,4,6,9,11,15	-99	5	2	-99	6	-99	4	7	-99	-99	1,2,18,8,4,17,11,14	-99	1	-99	2	-99	-99	-99
600						1	3	1					1		2	2	-99	3	-99	9,4	-99	1,5	-99	m	1	m	m	m	-99	-99	1,4,6,12	-99	5	1	-99	2	-99	7	1,2,4	-99	-99	1,2,18,8,4,10,17,14	-99	1	-99	2	-99	-99	-99
601						2	2	1					1		2	5	-99	7	-99	3,9,4,7	-99	1,5	-99	m	1	m	m	m	-99	-99	1,9,11	-99	1	1	-99	2	-99	2	1,2,4	-99	-99	1,2,18,8,4,9,10,14	-99	1	-99	2	-99	-99	-99
602						2	3	1					2		2	2	-99	4	-99	1,3,9,4,6,7	-99	1,5	-99	1	1	2	2	2	-99	-99	1,2,3,4,5,6,9,11,12,17	-99	2	1,2,3	-99	1,2	-99	7	1,2,3,4	-99	-99	1,2,18,8,4,9,10,17,11,14	-99	1	-99	2	-99	-99	-99
603						2	4	1					2		1	1	-99	7	-99	3,9,7	-99	m	-99	1	m	m	m	m	-99	-99	1,2,3,4,5,11	-99	m	m	-99	2	-99	6	1,2,3,4	-99	-99	1,2,18,8,4,9,10,17,11,14	-99	1	-99	2	-99	-99	-99
604						2	3	1					2		1	2	-99	3	-99	3,4,6,7	-99	1,5,6	-99	m	1	1	m	m	-99	-99	1,2,4,9,11	-99	5	1,2	-99	2	-99	2,4	1,2,3,4	-99	-99	2,18,8,4,10,17,14	-99	1	-99	2	-99	-99	-99
605						2	2	1					2		2	5	-99	4	-99	9	-99	5	-99	1	1	m	m	m	-99	-99	1,4,5,6,11	-99	2	1,2	-99	2	-99	3	1,2	-99	-99	2,18,8,9,10,11,14	-99	1	-99	2	-99	-99	-99
606						2	2	1					1		2	5	-99	7	-99	3,9,4,7	-99	1,4,5,6	-99	1	1	m	m	m	-99	-99	1,2,3,4,5,6,9,11,12	-99	2	1,2	-99	2	-99	4	1,2,3	-99	-99	1,2,18,8,4,9,10,17,14	-99	1	-99	2	-99	-99	-99
607						5	3	1					1		2	5	-99	3	-99	9	-99	1	-99	2	1	1	1	1	-99	-99	1,2,9,11	-99	4	1,2,3	-99	1	-99	3	4	-99	-99	1,2,18,8,4,10,13,14,15	-99	3	-99	2	-99	-99	-99
608						2	4	1					1		2	6	-99	7	-99	9	-99	1,4,5,6	-99	m	m	m	m	m	-99	-99	1	-99	1	2,3	-99	1,2	-99	2	1,2	-99	-99	1,2,10,17,11,14	-99	4	m	2	-99	-99	-99
609						2	3	1					1		2	6	-99	4	-99	3,9,4	-99	1,4,5	-99	m	1	m	m	m	-99	-99	1,4,5,9,11	-99	3	1,2	-99	1,2	-99	2,7,4	1,2,3	-99	-99	1,2,18,8,4,9,10,17,11,14	-99	1	-99	2	-99	-99	-99
610						2	3,4	1					1		2	2	-99	4	-99	3,9,7	-99	m	-99	1	1	1	m	m	-99	-99	1,2,4,5,6,11,12	-99	2	1,2,3,6	-99	2	-99	4	1,2,3	-99	-99	1,2,18,8,4,9,10,17	-99	1	-99	2	-99	-99	-99
611						2	5	1					1		1	1	-99	7	-99	3,9,7	-99	m	-99	1	1	m	m	m	-99	-99	1,2,3,4,5,6,9,11,12	-99	2	1,2,3	-99	2	-99	2	1,2,3,4	-99	-99	1,2,18,8,4,9,10,17,14	-99	1	-99	2	-99	-99	-99
612						1	2	1					1		2	5	-99	1	-99	1,2,3,9,4,6,7	-99	1,4,5,6	-99	1	1	1	1	m	-99	-99	1,2,3,4,5,6,9,11,12	-99	2	1,2,6	-99	2	-99	2	1,2,3	-99	-99	1,2,18,8,4,9,10,17,14	-99	1	-99	2	-99	-99	-99
613						1	5	1					1		2	5	-99	4	-99	1,2,3,9,4,6,7	-99	1,5,6	-99	1	1	1	1	m	-99	-99	1,2,3,4,5,6,9,11,12	-99	2	1,3,6	-99	1,2	-99	2	1,2,3	-99	-99	1,2,18,8,4,9,10,17,14	-99	1	-99	2	-99	-99	-99
614						1	3	1					1		2	6	-99	4	-99	1,2,4,6,7	-99	1,3,4,5,6	-99	2	2	1	1	1	-99	-99	1,2,3,4	-99	1	m	-99	5	m	2	1,2,4	-99	-99	1,2,3,7,9	-99	1	-99	2	-99	-99	-99
615						2	2	1					1		2	6	-99	4	-99	1,3,9,4,7	-99	1,4,5,6	-99	1	1	1	1	1	-99	-99	1,2,3,5,6	-99	2	1,2,3	-99	1,2	-99	2	2,3	-99	-99	1,2,18,4,10,17,14	-99	1	-99	2	-99	-99	-99
616						2	4	1					1		2	5	-99	4	-99	1,3,9,4,6,7	-99	1,5,6	-99	1	1	1	1	m	-99	-99	1,2,3,4,5,6,9,11,12,17,13	-99	2	1,3,6	-99	1,2	-99	2,7	1,2,3	-99	-99	1,2,18,8,4,9,17,14	-99	1	-99	2	-99	-99	-99
617						1	2	1					1		2	6	-99	4	-99	1,2,3,9,4,6,7	-99	1,5,6	-99	1	1	m	m	m	-99	-99	1,2,3,4,5,6,9,12,17	-99	2	1,2,3	-99	2	-99	2	1,2,3	-99	-99	1,2,18,8,4,10,17,14	-99	1	-99	2	-99	-99	-99
618						2	2	1					1		2	5	-99	9	m	2,3,9,4,6,7	-99	1,4,5,6	-99	1	1	m	m	m	-99	-99	1,2,3,4,5,6,9,10,11,12,17	-99	3	1	-99	2	-99	3	1,2,3	-99	-99	1,2,18,8,4,9,10,17,11,14	-99	1	-99	2	-99	-99	-99
619						2	2	1					1		2	5	-99	4	-99	2,3,9,4,6,7	-99	1,3,5,6	-99	1	1	1	m	m	-99	-99	1,2,3,4,5,6,9	-99	3	1,9	eat well	2	-99	3	1,2,3	-99	-99	1,2,18,8,4,9,10,17,11,14	-99	1	-99	2	-99	-99	-99
620						2	4	1					1		2	5	-99	4	-99	1,3,9,4,6,7	-99	1,5,6	-99	1	1	1	1	m	-99	-99	1,2,3,4,5,6,9,11,12	-99	2	1,3,6	-99	1,2	-99	2,7	1,2,3	-99	-99	1,2,18,8,4,9,10,17,14	-99	1	-99	2	-99	-99	-99
621						1	3	1					1		2	1	-99	5	-99	1,2,3	-99	1,4,5,6	-99	1	1	1	1	1	-99	-99	1,2,3,4,5,6	-99	1	10	-99	m	-99	2	1,2,4	-99	-99	1,2,18,4,5	-99	1	-99	2	-99	-99	-99
622						2	2	1					1		2	6	-99	4	-99	1,3,4,6,7	-99	1,4,5,6	-99	1	1	1	2	1	-99	-99	1,2,3,4,5,6,7,9,10,11,12,17	-99	2	1,2,3	-99	1,2	-99	2	2,3	-99	-99	1,2,18,8,4,9,10,17,11,14	-99	1	-99	2	-99	-99	-99
623						1	2	1					1		2	5	-99	3	-99	1,2,3	-99	1,4,5,6	-99	1	1	1	1	1	-99	-99	1,2,3,4,5	-99	1	10	-99	m	-99	2	1,2,4	-99	-99	1,2,18,8,5,9	-99	1	-99	2	-99	-99	-99
624						2	3	1					1		2	5	-99	7	-99	1,2,3	-99	1,4,5,6	-99	1	1	1	1	1	-99	-99	1,2,3,4,5,6,9,11,12,17	-99	1	10	-99	m	-99	2	1,2,4	-99	-99	1,2,18	-99	1	-99	2	-99	-99	-99
625						2	3	1					1		2	5	-99	7	-99	1,3,9	-99	1,4,5,6	-99	1	1	1	1	1	-99	-99	1,2,3,4,5	-99	1	10	-99	m	-99	2	1,2	-99	-99	1,2,18,8,10,17	-99	1	-99	2	-99	-99	-99
626						1	6	1					1		1	5	-99	5	-99	3,9,4,6,7	-99	1,5,6	-99	1	1	1	1	1	-99	-99	1,4,9,11,12	-99	5	1,3	-99	2	-99	3	1,2,3	-99	-99	1,2,10,14	-99	1	-99	2	-99	-99	-99
627						1	7	1					1		1	1	-99	5	-99	6,7	-99	-99	-99	1	m	m	m	m	-99	-99	15	-99	5	10	-99	6	-99	6	7	-99	-99	18,8,10,14	-99	3	-99	2	-99	-99	-99
628						1	5	1					2		2	2	-99	7	-99	3,7	-99	m	-99	1	1	1	m	1	-99	-99	1,4,5,9,12	-99	2	10	-99	2	-99	2	2,3	-99	-99	1,2,18,8,10,14	-99	1	-99	2	-99	-99	-99
629						2	4	1					1		2	2	-99	7	-99	3,7	-99	-99	-99	1	1	1	1	1	-99	-99	1,4,5,9,11,12	-99	2	1,9	see a doctor	2	-99	2	1,2,3	-99	-99	1,2,18,8,9,17,14	-99	1	-99	2	-99	-99	-99
630						2	6	1					2		2	5	-99	8	-99	9,7	-99	-99	-99	1	1	1	1	1	-99	-99	1,4,5,9,11,12	-99	2	1,2,3	-99	2	-99	2	1,2,3	-99	-99	1,2,18,8,4,9,10,17	-99	1	-99	2	-99	-99	-99
631						2	4	1					1		2	5	-99	7	-99	3,9,4	-99	5	-99	1	1	1	m	m	-99	-99	1,3,4,5,6,11	-99	2	1,3	-99	2	-99	2,7	1,2,3	-99	-99	1,2,18,8,4,10,17	-99	1	-99	2	-99	-99	-99
632						1	3	1					2		2	2	-99	10	-99	3,9,4,6,7	-99	1,5,6	-99	1	1	1	2	2	-99	-99	1,2,3,9,11,12	-99	2	1,3,6	-99	2	-99	2,5	1,2,3	-99	-99	1,2,18,8,4,9,10,14	-99	1	-99	2	-99	-99	-99
633						2	7	1					1		2	5	-99	7	-99	3,9,4,7	-99	1,5	-99	1	m	m	m	m	-99	-99	1,2,3,5,6,11,12,17	-99	2	1,2	-99	2	-99	6	1,2,3	-99	-99	1,2,18,8,4,9,10,17,11,14	-99	1	-99	2	-99	-99	-99
634						1	5	1					2		2	2	-99	10	-99	3,9,6	-99	1,5,6	-99	1	1	1	m	m	-99	-99	1,2,3,9,11	-99	2	1,3	-99	1,2	-99	2	1,2,3	-99	-99	1,2,18,8,4,9,10,14	-99	1	-99	2	-99	-99	-99
635						1	3	1					1		2	2	-99	3	-99	3,4,7	-99	1,5,6	-99	1	1	m	m	m	-99	-99	1,3,5,11	-99	2	m	-99	2	-99	3	1,2,3	-99	-99	1,2,18,8,4,10,17	-99	1	-99	2	-99	-99	-99
636						1	2	1					1		2	2	-99	5	-99	9,4,7	-99	1,4,5,6	-99	m	1	m	m	m	-99	-99	1,3,11	-99	5	2	-99	2	-99	2,4	1,2	-99	-99	1,2,18,8,4,5,9,10,17,11,14	-99	1	-99	2	-99	-99	-99
637						2	5	1					1		2	2	-99	7	-99	3	-99	1,5	-99	1	1	1	m	m	-99	-99	1,3	-99	2	1,3	-99	2	-99	6	3	-99	-99	2,8,10	-99	1	-99	2	-99	-99	-99
638						2	2	1					1		2	6	-99	1,3	-99	1,3,4	-99	4,5,6	-99	1	m	m	m	m	-99	-99	1,3,4,9	-99	2	1	-99	1,2	-99	6	1,2,3	-99	-99	1,2,18,8,4,10,17	-99	1	-99	2	-99	-99	-99
639						1	4	1					1		2	2	-99	3	-99	3,9,4	-99	1,7	m	m	1	m	m	m	-99	-99	1,7,8,9,17	-99	2	1,5	-99	2	-99	3,4	1,2,3	-99	-99	1,2,18,8,9,10,14	-99	1	-99	2	-99	-99	-99
640						2	5	1					2		2	5	-99	4	-99	1,3,9,4,6,7	-99	1,5	-99	1	1	m	m	m	-99	-99	1,2,3,4,5,6,9,11,12,17	-99	3	1,2,3	-99	1,2	-99	2	1,2,3	-99	-99	1,2,18,8,4,9,10,11,14	-99	1	-99	2	-99	-99	-99
641						2	2	1					1		2	6	-99	7	-99	9,4	-99	1	-99	1	1	1	m	m	-99	-99	1,2,5,6,11,12	-99	2	2	-99	2	-99	2	1,2,3	-99	-99	1,2,18,8,4,9,10	-99	1	-99	2	-99	-99	-99
642						2	3	1					m		2	2	-99	4	-99	1,2,3,9,4,6,7	-99	1,5,6	-99	m	1	1	m	m	-99	-99	1,2,3,4,5,6,9,11,12,17	-99	2	1,2,3	-99	1,2	-99	2	1,2,3	-99	-99	1,2,18,8,4,9,10,17,11,14	-99	1	-99	2	-99	-99	-99
643						2	4	1					2		2	2	-99	4	-99	1,3,9,4,6,7	-99	5	-99	m	1	1	m	m	-99	-99	1,2,3,4,5,6,9,11,12,17	-99	2	1,2,3	-99	2	-99	2	1,2,3	-99	-99	1,2,18,8,4,9,10,14	-99	1	-99	2	-99	-99	-99
644						2	5	1					1		2	6	-99	5	-99	4	-99	5,6	-99	1	1	1			-99	-99	1,2,3,4,5,9,11	-99	1	1,5	-99	2	-99	M	2,3	-99	-99	1,2,18,8,3,4,5,7,9,10,17,11,14	-99	1	-99	2	-99	-99	-99
645						2	4	1					1		2	5	-99	4	-99	3,4,6,7	-99	1,3,4	-99	1	1	1	3	3	-99	-99	1,2,3,5,6,9,11,12	-99	1,2	1,2,3	-99	1,2	-99	4	1,2,3	-99	-99	1,2,18,8,4,9,10,14	-99	1	-99	2	-99	-99	-99
646						2	3	1					1		2	5	-99	4	-99	3,9,4,7	-99	1,5,6	-99	1	1	M	M	M	-99	-99	M	-99	M	M	-99	2	-99	7	1,2,3	-99	-99	1,18,3,4	-99	1	-99	2	-99	-99	-99
647						1	4	1					2		2	5	-99	4	-99	1,3,4,7	-99	1,5,6	-99	1	1	3	3	3	3		1,3,4,5,6	-99	1	1,3	-99	2	-99	2	2,3	-99	-99	1,2,18,8,10,14	-99	1	-99	2	-99	-99	-99
648						1	2	1					1		2	5	-99	4	-99	1,2,3,9,6,8	-99	1,3,4,5,6	-99	3	M	M	M	M	-99	-99	1,2,3,4,5,9,12	-99	5	10	-99	2	-99	3	1,2,3	-99	-99	1,2,8,3,4,5,7,13	-99	1	-99	2	-99	-99	-99
649						2	4	1					1		1	5	-99	4	-99	1,3,9,4,6,7	-99	1	-99	M	1	M	M	M	-99	-99	1,3,5,6,8,9,11	-99	2	1,2,3,5	-99	1,2	-99	3,7	1,2,4	-99	-99	1,2,18,3,4,5,9,10,1714	-99	1	-99	2	-99	-99	-99
650						2	4	1					1		2	5	-99	4	-99	4	-99	5	-99	1	1	1	M	M	-99	-99	1,3,4,5,	-99	2	1,3,5	-99	2	-99	7	1,2,3	-99	-99	1,2,18,3,4	-99	1	-99	2	-99	-99	-99
651						2	2	1					1		2	5	-99	4	-99	9,4	-99	5,6	-99	1	M	M	M	M	-99	-99	1,2,3,4,5,9,11	-99	2	10	-99	2	-99	6	1,2,3	-99	-99	1,2,18,8,4,9,10	-99	1	-99	2	-99	-99	-99
652						2	2	1					1		2	6	-99	4	-99	3	-99	1,6	-99	1	1	1	3	M	-99	-99	1,2,3,4,5,6,7,8,9,11,12,17,13	-99	3	1,5	-99	2	-99	7	1,2,3	-99	-99	1	-99	2	-99	2	-99	-99	-99
653						2	2	1					1		2	5	-99	7	-99	3,7	-99	1	-99	1	1	1	3	3	3		1,3,4,5,6,9,11,12	-99	2	10	-99	2	-99	4	1,2,3	-99	-99	1,2,18,8,4,5,9,10,14	-99	1	-99	2	-99	-99	-99
654						1	2	1					1		2	6	-99	4	-99	3,9,6,7	-99	1,4,5	-99	1	1	1	2	2	-99	-99	1,2,3,4,5,6,9,10,11,12	-99	2	1,2,3	-99	1,2	-99	2,7	1,2,3	-99	-99	1,2,18,8,4,10,17,11,14	-99	1	-99	2	-99	-99	-99
655						2	3	1					1		2	2	-99	M	-99	3	-99	1,5	-99	M	1	M	M	M	-99	-99	1,4,5,6,9	-99	5	1	-99	2	-99	3	2	-99	-99	1,2,18,8,4,9,10,17,11,14	-99	1	-99	2	-99	-99	-99
656						2	5	1					1		2	2	-99	M	-99	1,3,9,4,6,7	-99	1,5,6	-99	1	1	1	M	M	-99	-99	1,2,3,4,5,6,7,8,9,11,12,17	-99	1	1,2	-99	1,2	-99	4	1,2,3	-99	-99	1,2,18,8,4,10,17,11,14	-99	1	-99	2	-99	-99	-99
657						2	6	1					2		2	2	-99	M	-99	3,7	-99	M	-99	1	1	1	1	1	-99	-99	1,4,5,9,11,12	-99	2	9	see a doctor	2	-99	4	1,2,3	-99	-99	1,2,8,4,9,10,11	-99	1	-99	2	-99	-99	-99
658						1	m	1					2		2	2	-99	8	-99	3,7	-99	M	-99	1	1	1	1	1	-99	-99	1,4,9,11,12	-99	5	9	see a doctor	2	-99	2	1,2,3	-99	-99	1,2,18,4,10,11	-99	1	-99	2	-99	-99	-99
659						1	3	1					1		1	6	-99	4	-99	3,9,4,6,7	-99	1,5,6	-99	1	1	1	1	1	-99	-99	1,4,5,9,11,12	-99	2	6	-99	2	-99	2	1,2,3	-99	-99	1,2,18,8,9,10,17,14	-99	1	-99	2	-99	-99	-99
660						1	7	1					1		1	6	-99	8	-99	7	-99	M	-99	1	1	1	1	1	-99	-99	1,4,5,9,12	-99	2	3	-99	2	-99	2	1,2,3	-99	-99	1,2,18,4,9,10,14	-99	1	-99	2	-99	-99	-99
661						1	6	1					1		1	6	-99	8	-99	3,9,4,6,7	-99	1,4,5,6	-99	1	1	1	1	1	-99	-99	1,2,3,4,5,9,11,12	-99	2	1,2,3,6	-99	2	-99	3	1,2,3	-99	-99	1,2,18,4,9,11,14	-99	1	-99	2	-99	-99	-99
662						2	5	1					1		1	2	-99	7	-99	3,7	-99	-99	-99	1	1	1	M	M	-99	-99	1,4,5,9,12	-99	2	1	-99	2	-99	3	1,2,3	-99	-99	1,2,18,8,4,9,10,17,14	-99	1	-99	2	-99	-99	-99
663						1	4	1					1		1	2	-99	5	-99	3,7	-99	3,7	-99	1	1	1	M	M	-99	-99	1,2,3,4,9	-99	2	1,3	-99	2	-99	2	1,2,3	-99	-99	1,2,18,4,10	-99	1	-99	2	-99	-99	-99
664						1	2	1					1		2	5	-99	1	-99	1,3,9,4	-99	1,4,5,6	-99	1	1	1	M	M	-99	-99	1,2,3,4,5,6,9,11,12,17	-99	3	1,3	-99	2	-99	2,7	1,2,3	-99	-99	1,2,18,8,4,10,11,14	-99	1	-99	2	-99	-99	-99
665						2	4	1					1		2	2	-99	7	-99	3	-99	M	-99	1	1	1	M	M	-99	-99	1,2,3,4,5,6,9,12,17	-99	2	1,3	-99	2	-99	2,7	1,2,3	-99	-99	1,2,18,8,4,10,17,11,14	-99	1	-99	2	-99	-99	-99
666						2	4	1					1		2	1	-99	10	-99	3,6,7	-99	5,6	-99	M	1	1	M	M	-99	-99	1,3,4,17	-99	2	3,6	-99	1,2	-99	7	1,2,3	-99	-99	1,18,8,4,9,10,17,11,14	-99	1	-99	2	-99	-99	-99
667						2	5	1					2		2	5	-99	5	-99	1,2,3,9,4,6,7	-99	1,5,6	-99	1	1	M	M	M	-99	-99	1,2,4,5,9,11	-99	2	1,2,3	-99	2	-99	4	1,2,3	-99	-99	1,2,18,8,4,9,10,17,11,14	-99	1	-99	2	-99	-99	-99
668						1	3	1					1		2	6	-99	4	-99	1,3,7	-99	5	-99	m	1	1	M	M	-99	-99	1,2,3,5,6,9,11,12	-99	2	1	-99	2	-99	2	1,2,3	-99	-99	1,2,18,8,,4,9,10,14	-99	1	-99	2	-99	-99	-99
669						2	4	1					1		2	5	-99	7	-99	1,3,9,4,6,7	-99	1,4,5,6	-99	3	3	M	M	M	-99	-99	1,2,3,4,5,6,11	-99	2	1,2,3	-99	2	-99	4	1,2,3,4	-99	-99	1,2,18,8,3,4,5,9,10,17,11	-99	1	-99	2	-99	-99	-99
670						2	3	1					1		2	5	-99	4	-99	3,9	-99	1,4,5,6	-99	1	1	1	M	M	-99	-99	1,2,3,4,5,9,11,12	-99	2	1,3	-99	2	-99	2	1,2,3	-99	-99	1,2,18,8,4,10,11	-99	1	-99	2	-99	-99	-99
671						2	3	1					2		2	5	-99	4	-99	3,9,4,6,7	-99	1,5	-99	1	1	1	2	M	-99	-99	1,5,11	-99	2	1	-99	2	-99	2	1,2	-99	-99	1,2,18,8,4	-99	1	-99	2	-99	-99	-99
672						1	7	1					1		1	2	-99	7	-99	3,9,7	-99	-99	-99	1	1	1	M	M	-99	-99	1,5,11	-99	2	1	-99	2	-99	2	1,2,3	-99	-99	1,2,8,14	-99	1	-99	2	-99	-99	-99
673						2	3	1					2		2	6	-99	4	-99	1,3,9,4,6,7	-99	1,3,4,5,6	-99	1	1	1	1	1	-99	-99	1,2,3,4,5,9,11,12	-99	2	1,2,3	-99	2	-99	3	1,2,3	-99	-99	1,2,18,8,4,9,10,17,1114	-99	1	-99	2	-99	-99	-99
674						1	4	1					1		2	1	-99	10	-99	9,4,6,7	-99	1,5	-99	1	1	1	M	M	-99	-99	1,5,11	-99	2	3	-99	2	-99	2	1,2,3	-99	-99	1,2,8,14	-99	1	-99	2	-99	-99	-99
675						1	4	1					1		2	5	-99	5	-99	1	-99	-99	-99	M	1	M	M	M	-99	-99	1,2,35,9,11,12	-99	1	1,3	-99	1,2	-99	2	1,2,3	-99	-99	1,2,18,8,4,9,10,17,11,14	-99	1	-99	2	-99	-99	-99
676						2	4	1					1		2	2	-99	7	-99	3	-99	-99	-99	M	1	M	M	M	-99	-99	1,3,4,5,11	-99	2	1,3	-99	2	-99	7,4	1,2,3	-99	-99	1,2,18,8,10,11,14	-99	1	-99	2	-99	-99	-99
677						1	3	1					1		2	5	-99	4	-99	3,9,4	-99	1,5,6	-99	1	1	1	M	M	-99	-99	1,3,4,5,11	-99	3	1,3	-99	2	-99	2,4	1,2,3	-99	-99	1,2,18,8,4,10,14	-99	1	-99	2	-99	-99	-99
678						1	4	1					1		2	2	-99	4	-99	1,9,4,5,7	-99	1,4,5	-99	1	1	1	M	M	-99	-99	1,4,5,6,9,11	-99	5	1,2,3,5	-99	1,2	-99	2,4	1,2,3,4	-99	-99	1,2,18,8,4,9,10,14	-99	1	-99	2	-99	-99	-99
679						2	2	1					1		2	5	-99	4	-99	3,9,6	-99	-99	-99	1	1	M	M	M	-99	-99	1,3,6,9,11	-99	2	6	-99	2	-99	7,4	1,2,3,4	-99	-99	1,2,18,8,4,9,10,14	-99	1	-99	2	-99	-99	-99
680						2	2	1					1		2	5	-99	1	-99	3,4,6,7	-99	5,6	-99	1	M	M	M	M	-99	-99	1,2,3,4,5,6,9,11,12	-99	2	1,3	-99	2	-99	4	1,2,3	-99	-99	1,2,18,8,4,9,10,11,14	-99	1	-99	2	-99	-99	-99
681						2	2	1					2		2	5	-99	4	-99	3,4,6,7	-99	1,5,6	-99	1	1	1	2	2	-99	-99	1,2,3,4,5,6,9,11,12,14	Can be without symptoms too	2	1,3,9	Eat good nutritious food	1,2	-99	7	1,2,3	-99	-99	1,2,18,8,4,9,10,14	-99	1	-99	3	-99	-99	-99
682						2	2	1					1		2	5	-99	4	-99	1,2,3,9,4,6,7	-99	1,3,4,5,6	-99	3	M	M	M	M	-99	-99	1,2,3,12	-99	5	10	-99	2	-99	3	1,2,3	-99	-99	1,2,18,8,3,4,5,9,10,11,14	-99	1	-99	2	-99	-99	-99
683						2	4	1					M		2	5	-99	4	-99	1,2,3,9,4,6,7	-99	1,5,6	-99	1	1	1	2	2	-99	-99	1,2,3,5,6,9,11	-99	2	1,2,3	-99	2	-99	2	2,3	-99	-99	1,2,18,8,4,9,10,14	-99	1	-99	2	-99	-99	-99
684						2	5	1					1		2	6	-99	4	-99	3,6,7	-99	-99	-99	1	M	1	M	M	-99	-99	1,3,4,5,6,9	-99	3	1,2,3	-99	2	-99	2	1,2	-99	-99	1,2,18,8,4,10,17,14	-99	1	-99	2	-99	-99	-99
685						2	3	1					1		2	5	-99	4	-99	3,4,6,7	-99	1,5	-99	1	M	M	M	M	-99	-99	1,2,3,5,6,9,11	-99	2	2,3	-99	2	-99	2	3	-99	-99	1,2,18,8	-99	1	-99	2	-99	-99	-99
686						2	3	1					1		2	5	-99	4	-99	1,3,9,4	-99	1,4,5,6	-99	1	1	M	M	M	-99	-99	1,2,3,4,5,6,9,11,12	-99	2	1,2,3	-99	2	-99	4	1,2,3	-99	-99	1,2,18,8,4,9,10,11,14	-99	1	-99	2	-99	-99	-99
687						1	4	1					2		2	5	-99	7	-99	1,2,3	-99	-99	-99	1	1	1	2	2	-99	-99	1,2,3,4,5,6,12	-99	2	1,2,3	-99	1,2	-99	1,2,3	1,2	-99	-99	1,2,18	-99	1,2	-99	2	-99	-99	-99
688						2	3	1					2		2	2	-99	3	-99	1,2,3	-99	-99	-99	1	1	1	3	3	-99	-99	1,2,3,4,5,6,12	-99	1,2	1,2,3	-99	1	-99	1,2,3	1,2	-99	-99	1,2,18,8	-99	1,2,3	-99	2	-99	-99	-99
689						2	4	1					1		2	5	-99	4	-99	3,9,6,7	-99	-99	-99	1	1	1	M	M	-99	-99	1,2,3,4,5,6	-99	2	1,3	-99	1,2	-99	7	1,2,3	-99	-99	1,2,18,8,4,5,9,10,17,11,14	-99	1	-99	2	-99	-99	-99
690						2	5	1					1		2	5	-99	4	-99	3	-99	-99	-99	1	1	M	M	M	-99	-99	1,2,3,4,5,6,9,11,12,17	-99	1,2	1,3,6	-99	2	-99	2,3,7	1,2,3	-99	-99	1,2,18,8,4,5,9,10,17,11,14	-99	1	-99	2	-99	-99	-99
691						2	5	1					1		2	6	-99	4	-99	1	-99	-99	-99	M	M	M	1	1	-99	-99	1,2,3,4,5,6,17	-99	1	1,2	-99	1	-99	1,2	1,2,3,4	-99	-99	1,2,18	-99	1,2	-99	2	-99	-99	-99
692						2	2	1					1		2	5	-99	4	-99	1,3	-99	-99	-99	1	M	M	M	M	-99	-99	1,2,3,4,5,6,11	-99	1	1,2,3,5	-99	2	-99	3	1,2,3	-99	-99	1,2,18,3,4,12	-99	1	-99	2	-99	-99	-99
693						2	3	1					1		2	5	-99	4	-99	3,4,6,7	-99	1,5,6	-99	1	1	1	M	M	-99	-99	1,2,3,4,5,6,9,11	-99	2	1,2,3	-99	2	-99	4	1,2,3	-99	-99	1,2,18,8,4,9,10,11,14	-99	1	-99	2	-99	-99	-99
694						2	4	1					2		2	M	-99	4	-99	M	-99	1,5	-99	1	1	1	1	1	-99	-99	1,2,3,4,5,9,11,12	-99	2	1,5	-99	1	-99	1,2,7	1,2	-99	-99	1,2,18	-99	1,2	-99	2	-99	-99	-99
695						2	4	1					1		2	2	-99	4	-99	3,9,4	-99	5,6	-99	M	1	M	M	M	-99	-99	1,2,3,4,5,6,9,11	-99	2	1,2,3,6	-99	1,2	-99	4	1,2,3	-99	-99	1,2,18,8,4,9,10,17,11,14	-99	1,3	-99	2	-99	-99	-99
696						1	4	1					1		2	5	-99	7	-99	1,3,9,4	-99	1,5,6	-99	1	1	1	M	M	-99	-99	1,2,3,4,5,6,11	-99	2	1,2,3	-99	2	-99	2	1,2	-99	-99	1,2,18,3,4,17,11	-99	1,2	-99	2	-99	-99	-99
697						2	2	1					1		2	2	-99	2,5	-99	1,3,9,4	-99	1,5,6	-99	M	1	1	M	M	-99	-99	1,2,3,4,6,11,12	-99	2	1,2,3	-99	2	-99	2	1,2,3	-99	-99	1,2,18,8,4,9,10,17,11,	-99	1	-99	2	-99	-99	-99
698						1	2	1					1		2	5	-99	7	-99	1,9,4	-99	1,4,5	-99	1	1	1	1	1	-99	-99	1,2,3,4,5,6,12	-99	2	1,2,3,5	-99	1,2	-99	1,2,3,7	1,2,3	-99	-99	1,2,18	-99	1,2	-99	2	-99	-99	-99
699						2	3	1					2		2	5	-99	4	-99	3,9,4,6,7	-99	1,5	-99	1	1	3	3	3	-99	-99	1,2,3,4,5,6,11,12	-99	2	1,2,3	-99	2	-99	2,3,7	1,2,3,4	-99	-99	1,9,10,13,2,18,8,4,	-99	1	-99	2	-99	-99	-99
700						2	1	1					1		2	1	-99	1	-99	1,4	-99	1,5	-99	1	1	1	2	3	-99	-99	1,2,3,4,5,6,12,17	-99	2	1,2,3	-99	1,2	-99	1,2	1,2,3,4	-99	-99	1,2,18,8,3	-99	1,2	-99	2	-99	-99	-99
701						2	3	1					1		2	1	-99	7	-99	3	-99	-99	-99	1	1	M	M	M	-99	-99	4	-99	5	1	-99	2	-99	2	2	-99	-99	2	-99	1	-99	2	-99	-99	-99
702						1	3	1					1		2	5	-99	4	-99	3,9,4	-99	1,4,5	-99	1	1	1	M	M	-99	-99	1,2,3,4,5,6,17	-99	2	1,3	-99	2	-99	2	1,2,3	-99	-99	1,2,18,8,10	-99	1	-99	2	-99	-99	-99
703						1	3	1					1		2	5	-99	4	-99	3,9,4,6	-99	1,3,4,5	-99	1	1	1	M	M	-99	-99	1,3,4,5,6,9,11	-99	3	1	-99	2	-99	2	1,2,3	-99	-99	1,2,18,10,17	-99	1	-99	2	-99	-99	-99
704						1	5	1					1		2	2	-99	8	-99	1,3	-99	1,5	-99	1	M	M	M	M	-99	-99	1,5,6,9,11	-99	2	1,2,3,5	-99	2	-99	2	1,2,3	-99	-99	1,2,18,8,4,10,14	-99	1	-99	2	-99	-99	-99
705						1	3	1					2		2	5	-99	5	-99	6	-99	-99	-99	1	1	M	M	M	-99	-99	3,6,11	-99	5	1,10	-99	1,2	-99	7	4	-99	-99	1,2,18,8,4,10,17,14	-99	1	-99	2	-99	-99	-99
706						2	2	1					1		2	6	-99	7	-99	3,9,4	-99	1,4,5	-99	1	1	1	M	M	-99	-99	1,2,4,5,6,9,11,17	-99	2	1	-99	2	-99	4	1,2,3	-99	-99	1,2,18,8,4	-99	1	-99	2	-99	-99	-99
707						2	6	1					1		1	1	-99	7	-99	3,7	-99	-99	-99	1	1	1	3	3	-99	-99	1,4,5,9,11	-99	2	6	-99	2	-99	3	1,2,3	-99	-99	1,2,18,8,4,9,10,17,14	-99	1	-99	2	-99	-99	-99
708						1	7	1					1		1	6	-99	8	-99	1,2,3,9,4,6,7,8	Radio	1,3,4,5,6	-99	1	1	1	1	1	-99	-99	1,4,5,9,11	-99	2	9	One cannot answer this as these days many cases are asymptomatic	2	-99	2	1,2,3	-99	-99	1,2,18,8,4,10,17,14	-99	1	-99	2	-99	-99	-99
709						2	3	1					1		2	5	-99	4	-99	3	-99	1	-99	1	1	2	2	2	-99	-99	1	-99	2	1	-99	2	-99	7	2	-99	-99	8	-99	1	-99	2	-99	-99	-99
710						M	4	1					1		2	6	-99	4	-99	1,9,6	-99	-99	-99	M	1	M	M	M	-99	-99	1,3,4,5,6,9	-99	M	1,2,3	-99	2	-99	2	1,2,3	-99	-99	1,2,18,8,4,10,14	-99	1	-99	2	-99	-99	-99
711						2	2	1					1		2	5	-99	4	-99	1,3,9,4,6,7	-99	1,4,5	-99	1	1	1	M	M	-99	-99	3,4,5,9,11	-99	2	1,2,3	-99	2	-99	2	1,2,3	-99	-99	2,4,8,9,10,14	-99	1	-99	2	-99	-99	-99
712						2	4	1					2		2	5	-99	7	-99	9,4,7	-99	1,5,6	-99	1	3	1	1	3	-99	-99	1,3,4,5,9,11,12	-99	2	1,6	-99	2	-99	3	1,2,3	-99	-99	1,2,18,8,4,9,10,17,11,14	-99	1	-99	2	-99	-99	-99
713						1	5	1					1		1	2	-99	8	-99	3,9,4,7	-99	1,5	-99	1	1	1	3	3	-99	-99	1,2,3,4,5,9,11	-99	2	2,3,6	-99	2	-99	2	1,2,3	-99	-99	1,2,4,8,9,10,17,14	-99	3	-99	2	-99	-99	-99
714						2	3	1					2		2	2	-99	3	-99	M	-99	-99	-99	M	1	M	M	M	-99	-99	1,2,3,4,5,6,11	-99	M	3	-99	2	-99	2	1,2,3	-99	-99	1,2,18,8,4,9,10,17,11,14	-99	1	-99	2	-99	-99	-99
715						2	4	1					1		2	2	-99	4	-99	1,3,4	-99	M	-99	1	1	1	M	M	-99	-99	1,2,3,4,5,6,9,11	-99	2	1	-99	2	-99	7,4	1,2	-99	-99	1,2,18,8,4,9,10,17,11,14	-99	1	-99	2	-99	-99	-99
716						2	3	1					1		2	5	-99	4	-99	1,3,9,4,6,7	-99	1,5	-99	M	1	M	M	M	-99	-99	1,2,3,4,5,6,9,11	-99	2	1,2	-99	2	-99	2	1,2,3	-99	-99	1,2,18,8,3,4,10,14	-99	1	-99	2	-99	-99	-99
717						2	2	1					1		2	2	-99	4	-99	1,3,9,4,6,7	-99	1,5,6	-99	M	1	M	M	M	-99	-99	1,2,3,4,5,6,9	-99	2	1	-99	2	-99	2	1,2,3	-99	-99	1,2,18,8,4,9,10,14	-99	1	-99	3	-99	-99	-99
718						2	6	1					2		1	2	-99	7	-99	3,7	-99	-99	-99	1	1	1	M	M	-99	-99	1,2,3,4,5,6,12	-99	2	1,2,3	-99	2	-99	2	1,2,3	-99	-99	1,2,18,8,4,9,10,11,14	-99	1	-99	2	-99	-99	-99
719						1	6	1					2		2	6	-99	8	-99	3,9,4	-99	1,5	-99	1	3	3	3	3	-99	-99	1,15	-99	5	10	-99	2	-99	2	7	-99	-99	1,2,18,8,4,10	-99	1	-99	2	-99	-99	-99
720						2	3	1					1		2	5	-99	4	-99	3,9,4,6,7	-99	1,5,6	-99	1	1	M	2	M	-99	-99	1,3,4,5,6,9	-99	2	2,3,5	-99	2	-99	2,4	2,3	-99	-99	1,2,18,84,10,11	-99	1	-99	2	-99	-99	-99
721						1	5	1					1		1	5	-99	7	-99	1,3,4,6,7	-99	1,5,6	-99	1	1	1	M	M	-99	-99	1,2,3,4,5,6,9,12,17	-99	2	1,2,3,5,6	-99	1,2	-99	3,7	1,2,3,4	-99	-99	1,2,18,8,4,9,10,17,11,14	-99	1	-99	2	-99	-99	-99
722						1	6	1					1		1	6	-99	8	-99	1,3,4,6,7	-99	1,5,6	-99	1	1	1	M	M	-99	-99	1,2,3,4,5,6,9,11,12,17	-99	2	1,2,3,5,6	-99	1,2	-99	3,7	1,2,3,4	-99	-99	1,2,18,8,4,9,10,17,11,14	-99	1	-99	2	-99	-99	-99
723						2	3	1					1		2	5	-99	7	-99	9	-99	-99	-99	1	M	M	M	M	-99	-99	1,3,9,11,12	-99	2	1,2,3,5	-99	2	-99	2	1,2,4	-99	-99	1,2,18,8,4,10,14	-99	1	-99	2	-99	-99	-99
724						2	3	1					1		2	5	-99	7	-99	1,3,4,7	-99	1,5,6	-99	1	1	1	3	3	-99	-99	1,4,5,9,11,12	-99	2	6	-99	2	-99	3	1,2,3	-99	-99	1,2,18,8,4,9,10,17,11,14	-99	1	-99	2	-99	-99	-99
725						2	4	1					2		2	5	-99	4	-99	1,4	-99	1,6	-99	1	1	1	2	2	-99	-99	1,2,3,4,5,9,11,12,17	-99	1	1,2,3,5	-99	1,2	-99	2	1,2,3,4	-99	-99	1,2,18,8,4,5,9,10,17,11,14	-99	1	-99	2	-99	-99	-99
726						2	3	1					2		1	5	-99	3	-99	9,4	-99	5	-99	M	1	M	M	M	-99	-99	1,2,3,4	-99	3	1	-99	2	-99	2	1,2	-99	-99	1,2,18,8,4,9	-99	1	-99	2	-99	-99	-99
727						2	6	1					1		1	5	-99	7	-99	3,7	-99	-99	-99	1	1	1	3	1	-99	-99	1,4,9,11,12	-99	2	1	-99	2	-99	4	1,2,3	-99	-99	8,3,4,9,10,17,11,14	-99	1	-99	2	-99	-99	-99
728						1	3	1					1		2	5	-99	4	-99	9	-99	-99	-99	1	M	M	M	M	-99	-99	1,3,5,11	-99	1	1	-99	2	-99	2	1,2,3	-99	-99	1,2,18,4,10	-99	1	-99	2	-99	-99	-99
729						1	4	1					1		2	5	-99	5	-99	9	-99	-99	-99	1	1	M	M	M	-99	-99	1,5,11	-99	1	1,3	-99	2	-99	2	1,2,3	-99	-99	1,18,4,11,14	-99	1	-99	2	-99	-99	-99
730						2	2	1					1		2	5	-99	7	-99	9,4	-99	1,5	-99	1	1	1	M	M	-99	-99	1,2,4,5,6,11,12	-99	3	1	-99	2	-99	2	1,2,3	-99	-99	1,18,8	-99	1	-99	2	-99	-99	-99
731						1	2	1					1		2	5	-99	7	-99	3,9,7	-99	1,5,6	-99	M	1	M	M	M	-99	-99	1,2,3,4,5,9,11,12,17	-99	1,2	1,2,3	-99	1,2	-99	2,7	1,2,3	-99	-99	1,2,18,8,4,9,10,17,11,14	-99	2	-99	2	-99	-99	-99
732						2	4	1					1		1	2	-99	7	-99	3,4	-99	1,5,6	-99	1	1	M	M	M	-99	-99	1,2,3,4,5,6,11	-99	2	1	-99	1	-99	1	1,2,3	-99	-99	1,2	-99	1	-99	2	-99	-99	-99
733						2	2	1					1		2	6	-99	4	-99	1,3,6	-99	-99	-99	M	1	1	M	M	-99	-99	1,2,3,4,5,12	-99	1	1,2,3,5	-99	2	-99	2	2	-99	-99	1,2,8,10	-99	1	-99	2	-99	-99	-99
734						1	2	1					1		2	6	-99	3	-99	1,3,6	-99	-99	-99	M	1	1	M	M	-99	-99	1,2,3,4,5,12	-99	1	1,2,3,5	-99	2	-99	2	2	-99	-99	1,2,8,10	-99	1	-99	2	-99	-99	-99
735						2	5	1					2		2	2	-99	7	-99	6	-99	-99	-99	M	1	M	M	M	-99	-99	1	-99	2	6	-99	2	-99	2	2	-99	-99	9	-99	3	-99	2	-99	-99	-99
736						1	5	1					1		2	5	-99	4	-99	1,2,3,9,4,6,7	-99	1,3,4,5,6	-99	1	1	1	M	M	-99	-99	1,2,3,4,5,6,7,9,11,12,17,15	-99	2	1,2,3,5	-99	2	-99	4	1,2,3,4	-99	-99	1,2,18,8,4,9,10,17,11,14	-99	M	-99	2	-99	-99	-99
737						2	3	1					1		2	5	-99	4	-99	1,2,3,9,4,6,7	-99	1,5,6	-99	1	M	1	M	M	-99	-99	1,2,3,4,5,6,7,8,9,11,12,17,13,15	-99	1	1,2,3,6,10	-99	1,2	-99	4	1,2,3,4	-99	-99	1,2,18,8,3,4,9,10,17,11,14	-99	1	-99	2	-99	-99	-99
738						1	2	1					1		2	5	-99	4	-99	1	-99	-99	-99	M	1	3	2	2	-99	-99	1,2,3,4,5,6,11	-99	2	1,2,3	-99	1,2	-99	2	1,2,3,4	-99	-99	1,2,18,8,4,9,10	-99	1	-99	2	-99	-99	-99
739						1	2	1					1		2	6	-99	3	-99	1,2,3,9,4,6,7	-99	1,4,6	-99	1	1	2	2	2	-99	-99	1,2,3,4,5,6,11,12	-99	3	1,2,3	-99	1	-99	4	2,3	-99	-99	1,2,18,8,3,4,9,10,17,14	-99	1	-99	2	-99	-99	-99
740						1	6	1					2		2	2	-99	8	-99	9	-99	-99	-99	M	1	M	M	M	-99	-99	15	-99	2	6	-99	2	-99	2	3	-99	-99	9	-99	3	-99	2	-99	-99	-99
741						1	3	1					1		2	5	-99	4	-99	1,2,3,9,4,6,7,8	M	1,3,4,5,6	-99	1	1	1	2	2	-99	-99	1,2,3,4,5,6,7,9,11,12,17	-99	2	1,2,3,5	-99	2	-99	4	1,2,3,4	-99	-99	1,2,18,8,4,9,10,17,11,14	-99	1	-99	2	-99	-99	-99
742						1	3	1					1		1	5	-99	7	-99	3,4	-99	1,5	-99	1	1	2	2	2	-99	-99	1,2,3,4,5,6,7,9,11,12,17	-99	2	1	-99	2	-99	2	1,2,3	-99	-99	1,2,18,4,9,10	-99	1	-99	2	-99	-99	-99
743						5	4	1					1		1	5	-99	3	-99	9,4	-99	1,3,4,5	-99	M	1	1	M	M	-99	-99	1,2,3,4,5,6,9,11,12	-99	2	1,2,3,9	See doctor. If needed, get hospitalised	2	-99	7	1,2,3,8	-99	-99	1,2,18,8,4,9,10,14	-99	1	-99	2	-99	-99	-99
744						1	3	1					1		2	2	-99	7	-99	9,4	-99	1,4,5	-99	M	1	1	M	M	-99	-99	1,2,3,4	-99	2	1,2	-99	2	-99	7	1,2,3	-99	-99	1,2,8,14	-99	1	-99	2	-99	-99	-99
745						2	3	1					1		1	1	-99	7	-99	3	-99	-99	-99	1	2	2	1	2	-99	-99	1,3,6,8,12,17	-99	2	1	-99	2	-99	2	2	-99	-99	1,17	-99	1	-99	2	-99	-99	-99
746						1	5	1					1		1	2	-99	7	-99	3,4	-99	1,4	-99	1	2	2	3	2	-99	-99	1,2,4,6,7,9,10,11	-99	2	1	-99	2	-99	2	4	-99	-99	1,9	-99	1	-99	2	-99	-99	-99
747						1	7	1					1		1	M	-99	7	-99	1,2	-99	-99	-99	1	1	1	M	M	-99	-99	1,2,3,4	-99	2	1,2,3	-99	1,2	-99	1,2	1,2	-99	-99	1,2,18,8,4	-99	1	-99	2	-99	-99	-99
748						1	1	1					2		1	5	-99	3	-99	1,2	-99	-99	-99	1	1	1	M	M	-99	-99	1,2,3,4	-99	2	1,2,3	-99	2	-99	1,4	1,2	-99	-99	1,2,18,8	-99	1	-99	2	-99	-99	-99
749						1	3	1					1		2	6	-99	4	-99	3,9	-99	-99	-99	1	1	1	3	3	-99	-99	1,2,3,4,5,6,7,9,11	-99	2	1	-99	2	-99	2	2,3	-99	-99	1,2,18,8,4,9,10,11,14	-99	1	-99	2	-99	-99	-99
750						2	4	1					1		2	1	-99	3	-99	3,9,4,6	-99	1,5,6	-99	M	M	M	M	M	-99	-99	1,3,4,5,11	-99	M	M	-99	1,2	-99	5	1,2,3	-99	-99	1,2,18,8,3,4,9,10,14	-99	1	-99	2	-99	-99	-99
751						2	2	1					1		2	2	-99	7	-99	9	-99	-99	-99	1	1	1	M	M	-99	-99	1,3,5,9,11,12	-99	2	2	-99	2	-99	2	1,2,3	-99	-99	1,2,18,8,4,9,10	-99	1	-99	2	-99	-99	-99
752						2	2	1					1		2	6	-99	7	-99	3,4,7	-99	1,4,5,6	-99	1	1	1	1	1	-99	-99	1,2,3,4,5,6,9,11,12	-99	2	1	-99	2	-99	4	1,2,3	-99	-99	1,2,18,8,4,5,9,10,17,11,14	-99	1	-99	2	-99	-99	-99
753						2	3	1					1		1	6	-99	7	-99	3,9,4,6	-99	1,5,6	-99	1	1	3	3	3	-99	-99	1,3,4,6,9,11	-99	2	1,2,3	-99	1,2	-99	3,4	1,2,3	-99	-99	1,2,18,8,4,9,10,17,14	-99	1	-99	2	-99	-99	-99
754						1	5	1					1		2	5	-99	3	-99	1,3,9,4,6,7	-99	1,5,6	-99	1	1	M	M	M	-99	-99	1,2,3,4,5,6,9,11,12	-99	1	1,2,3	-99	2	-99	2	1,2,3	-99	-99	1,2,18,8,4,9,10,17,11,14	-99	1	-99	2	-99	-99	-99
755						2	5	1					2		2	2	-99	5	-99	3,7,8	Radio	-99	-99	1	1	1	3	3	-99	-99	1,4,5,9,11,12	-99	1	6	-99	2	-99	4	1,2,3	-99	-99	1,2,18,8,4,9,10,17,14	-99	1	-99	2	-99	-99	-99
756						1	7	1					2		1	1	-99	7	-99	3,7,8	Radio	-99	-99	1	1	1	2	2	-99	-99	1,3,4,5,9,11,12	-99	1	1,6	-99	2	-99	4	1,2,3	-99	-99	1,2,18,8,9,10,14	-99	1	-99	2	-99	-99	-99
757						1	6	1					2		1	2	-99	8	-99	3,7	-99	-99	-99	1	1	1	2	2	-99	-99	1,2,3,4,5,9,11,12	-99	2	1,6	-99	2	-99	2	1,2,3	-99	-99	1,2,18,8,4,9,10,17,11,14	-99	1	-99	2	-99	-99	-99
758						2	6	1					2		2	2	-99	7	-99	3,7	-99	-99	-99	1	1	1	2	2	-99	-99	1,4,5,9,11	-99	2	1,6	-99	2	-99	2	1,2,3	-99	-99	1,2,18,8,4,9,10,17,14	-99	1	-99	2	-99	-99	-99
759						1	6	1					2		1	5	-99	7	-99	3,9,4,7	-99	1,5,6	-99	1	1	1	1	1	-99	-99	1,2,3,4,5,6,9,11,12	-99	2	1,2,6	-99	2	-99	2	1,2,3	-99	-99	1,2,18,8,4,9,10,17,14	-99	1	-99	2	-99	-99	-99
760						2	5	1					M		1	1	-99	4	-99	6,7	-99	-99	-99	1	1	1	1	3	-99	-99	1,2,4,5,6,9,11	-99	2	6,9	Eat an egg and a banana every day	2	-99	2	1,2	-99	-99	1,2,18,8,4,10,17,14	-99	1	-99	2	-99	-99	-99
761						2	5	1					2		1	5	-99	7	-99	3,9,4,7	-99	1,5,6	-99	1	1	1	3	2	-99	-99	1,4,5,9,11	-99	2	1,2,3,6	-99	2	-99	2	1,2,3	-99	-99	1,2,18,8,9,17,11,14	-99	1	-99	2	-99	-99	-99
762						2	5	1					1		2	2	-99	7	-99	3,7	-99	-99	-99	1	1	1	3	3	-99	-99	1,2,3,4,5,6,9,11,12	-99	2	1,6	-99	2	-99	2	1,2,3	-99	-99	1,2,18,8,4,9,10,17,14	-99	1	-99	2	-99	-99	-99
763						2	3	1					1		2	5	-99	7	-99	9,4	-99	1,5,6	-99	1	1	1	M	M	-99	-99	1,2,3,5,9,11,12	-99	3	1,3	-99	2	-99	4	1,2,3	-99	-99	1,2,18,8,4,9,14	-99	1	-99	2	-99	-99	-99
764						1	2	1					1		2	6	-99	1	-99	3,9,4	-99	1,3,4,5,6	-99	1	1	1	M	M	-99	-99	1,2,3,4,5,6,11	-99	3	1	-99	2	-99	2	1,2,3	-99	-99	1,2,18,8	-99	1	-99	2	-99	-99	-99
765						1	4	1					1		2	5	-99	5	-99	3,9,4	-99	1,5,6	-99	1	1	1	M	M	-99	-99	1,2,3,4,5,6,9,12	-99	2	1,3	-99	2	-99	2	1,2,3	-99	-99	1,2,18,8,4,10	-99	1	-99	2	-99	-99	-99
766						1	2	1					1		2	5	-99	1	-99	2,3,4,6	-99	1,3,4,5,6	-99	1	1	1	M	M	-99	-99	1,2,3,4,5,6,9,11	-99	2	1,3	-99	2	-99	2	1,2,3	-99	-99	1,2,18,8,14	-99	1	-99	2	-99	-99	-99
767						2	3	1					2		2	5	-99	7	-99	3,9,4	-99	1,4,5	-99	1	1	1	M	M	-99	-99	3,4,5,6,9	-99	2	1,3,5	-99	2	-99	2	1,2,3	-99	-99	2,18,8,4,14	-99	1	-99	2	-99	-99	-99
768						2	3	1					1		2	6	-99	4	-99	3,4	-99	1,5	-99	1	1	1	M	M	-99	-99	3,4,5,6,11	-99	2	1,3	-99	2	-99	2	1,2,3	-99	-99	2,18,8,14,4	-99	1	-99	2	-99	-99	-99
769						2	2	1					1		2	5	-99	1	-99	1,2,3,9,4	-99	1,3,4,5,6	-99	1	1	1	M	M	-99	-99	3,4,5,6,9,11	-99	2	1	-99	2	-99	4	1,2,3	-99	-99	2,8,14,4	-99	1	-99	2	-99	-99	-99
770						2	4	1					1		2	5	-99	5	-99	1,9,4,6	-99	1,3,4,5	-99	1	1	1	M	M	-99	-99	3,4,5,6,7,11	-99	2	1,3	-99	2	-99	2	1,2,3	-99	-99	2,18,8,14	-99	1	-99	2	-99	-99	-99
771						2	3	1					1		2	6	-99	4	-99	1,2,3,9,4,6,7	-99	1,3,4,5,6	-99	1	M	M	M	M	-99	-99	3,4,5,6,9,11	-99	2	1,2,3,5	-99	2	-99	2	1,2,3	-99	-99	2,18,3,8,14,4,10,11	-99	1	-99	2	-99	-99	-99
772						2	2	1					2		2	6	-99	4	-99	1,2,3,9,4,6,7	-99	1,3,4,5,6	-99	1	1	1	M	M	-99	-99	3,4,5,6,7,9,11,12,17	-99	2	1,2,3	-99	2	-99	4	1,2,3,4	-99	-99	2,18,8,14,4,10,11,17	-99	1	-99	2	-99	-99	-99
773						2	4	1					1		1	6	-99	4	-99	3,4,6	-99	1,3,4,5,6	-99	1	1	M	M	M	-99	-99	3,4,5,6,7,9,10,11,12,17	-99	2	1	-99	1,2	-99	2	2,3	-99	-99	2,18	-99	1	-99	2	-99	-99	-99
774						1	2	1					1		2	6	-99	4	-99	2,3,9,4,6	-99	1,4	-99	1	1	M	M	M	-99	-99	3,4,5,6,9,11,12	-99	2	1,2,3	-99	2	-99	4,7	1,2,3	-99	-99	2,18,8,14,4,9,10,11	-99	1	-99	2	-99	-99	-99
775						2	2	1					1		2	5	-99	1	-99	3,4,7	-99	1,4,5	-99	1	1	1	3	M	-99	-99	3,5,6,7,9,11,12,17	-99	3	1,2,6	-99	M	-99	M	M	-99	-99	M	-99	M	-99	M	-99	-99	-99
776						1	3	1					2		2	5	Diploma	3		1,3,9	-99	-99	-99	1	1	M	M	M	-99	-99	3,4,9,11	-99	2	1,9	Stay isolated	2	-99	2	1,2,3	-99	-99	2,18,8,14,4,9,10,11	-99	1	-99	2	-99	-99	-99
777						2	3	1					1		2	5	-99	4	-99	9	-99	-99	-99	1	1	3	3	3	-99	-99	4,5,9,12	-99	2	1,3	-99	2	-99	2	1,2	-99	-99	2,14,4	-99	1	-99	2	-99	-99	-99
778						2	2	1					1		2	6	-99	4	-99	1,6	-99	-99	-99	1	1	1	2	2	-99	-99	4,5,9,11	-99	1	2,3,6	-99	2	-99	2	2	-99	-99	2,8,14,4,10,11	-99	1	-99	2	-99	-99	-99
779						1	3	1					1		2	6	-99	5	-99	2,3,4	-99	1,5	-99	1	1	1	M	M	-99	-99	3,4,5,6,7,9,11,12,17	-99	2	1	-99	1	-99	2	1,2,3,	-99	-99	2,18,14	-99	1	-99	2	-99	-99	-99
780						2	2	1					1		2	6	-99	4	-99	3,9,4,6,7	-99	1,5,6	-99	1	1	1	1	1	-99	-99	3,4,5,9,12	-99	2	9	See a doctor	2	-99	4	1,2,3	-99	-99	2,18,8,14,4,9,10,11	-99	1	-99	2	-99	-99	-99
781						2	2	1					1		2	5	-99	1	-99	3	-99	-99	-99	M	1	M	M	M	-99	-99	3,4,5,9,11,12	-99	2	1,2,3	-99	2	-99	2,7	1,2,3	-99	-99	2,18,8,14,4,9,10,11,17	-99	1	-99	2	-99	-99	-99
782						1	5	1					1		2	5	-99	4	-99	3,9,4,6,7	-99	1,3,5	-99	1	1	1	3	3	-99	-99	3,4,5,11,12	-99	2	1,6	-99	2	-99	2	1,2,3	-99	-99	2,18,8,14,4,9,10,17	-99	1	-99	2	-99	-99	-99
783						1	4	1					1		2	5	-99	4	-99	3,4,6,7	-99	1,5,6	-99	1	1	1	3	3	-99	-99	3,4,5,9,11	-99	2	1,6	-99	2	-99	4	1,2,3	-99	-99	2,18,8,14,4,9,10,11	-99	1	-99	2	-99	-99	-99
784						2	4	1					1		2	2	-99	7	-99	3,6	-99	-99	-99	M	1	1	M	M	-99	-99	3,4,5,7,9,10,11,12,17	-99	1	1,5	-99	2	-99	7	1,2,3,4	-99	-99	2,18,8,4,10	-99	1	-99	2	-99	-99	-99
785						1	5	1					2		1	5	-99	4	-99	3,9,4,6,7	-99	1,3,4,6	-99	1	1	1	3	3	-99	-99	3,4,5,11,12	-99	2	2,6	-99	2	-99	4	1,2,3	-99	-99	2,18,8,14,4,9,10,11	-99	1	-99	2	-99	-99	-99
786						1	4	1					1		2	6	-99	4	-99	1,2,3,9,6	-99	5	-99	1	1	1	M	M	-99	-99	3,4,5,6,7,9,11,12	-99	2	1,2,3	-99	2	-99	M	2,3	-99	-99	2,18,8,14,4,9,10,11	-99	1	-99	2	-99	-99	-99
787						1	7	1					2		M	2	-99	8	-99	3,8	Radio	-99	-99	1	1	M	2	2	-99	-99	4,9,11	-99	2	9	Go to hospital	2	-99	2	1,2,3	-99	-99	2,8,14,4,9,10,11	-99	1	-99	2	-99	-99	-99
788						1	4	1					2		M	2	-99	7	-99	3,9,4,7	-99	1,5	-99	1	1	1	1	M	-99	-99	3,4,5,11,12	-99	2	2,6	-99	2	-99	3	1,2,3	-99	-99	2,18,8,14,4,10	-99	1	-99	2	-99	-99	-99
789						1	6	1					1		1	1	-99	8	-99	3,7	-99	-99	-99	2	1	3	3	M	-99	-99	3,4	-99	5	6,9	See a doctor	2	-99	2	1,2,3	-99	-99	2,18,8,14,4,10	-99	1	-99	2	-99	-99	-99
790						1	5	1					1		1	5	-99	8	-99	3,4,7	-99	1,5	-99	1	1	1	2	2	-99	-99	3,4,5,9,11	-99	2	1,2	-99	2	-99	2	1,2,3,4	-99	-99	2,18,8,14,4,9,10	-99	1	-99	2	-99	-99	-99
791						2	6	1					1		2	2	-99	7	-99	3,7	-99	-99	-99	1	1	1,2	3	M	-99	-99	3,4,11,12	-99	2	9	See a doctor	2	-99	2	1,2,3	-99	-99	2,18,8,14,4,10,11	-99	1	-99	2	-99	-99	-99
792						2	4	1					1		2	5	-99	4	-99	3,4	-99	1,5	-99	1	1	1	M	M	-99	-99	3,4,5,6,7,9,12,17	-99	2	1,3	-99	2	-99	2	1,2,3	-99	-99	2,18,8	-99	1	-99	2	-99	-99	-99
793						2	2	1					1		2	5	-99	1	-99	3,9,4,6,7	-99	1,3,5	-99	1	1	M	M	M	-99	-99	3,4,5,9,11	-99	2	1,5	-99	2	-99	2	1,2,3	-99	-99	2,18,8,4,9,10,11	-99	1	-99	2	-99	-99	-99
794						1	2	1					1		2	5	-99	1	-99	3,4	-99	1,3,4,5,6	-99	1	1	1	M	M	-99	-99	3,4,5,6,9,11,12,17	-99	2	1,2,3	-99	2	-99	2	1,2,3	-99	-99	2,18,8,14,4,10,11	-99	1	-99	2	-99	-99	-99
795						1	7	1					M		2	2	-99	7	-99	3,6,7,8	MEDICAL OFFICER	-99	-99	1	1	1	1	1	-99	-99	5	-99	5	9	See a medical officer	2	-99	2	1,2	-99	-99	2,18,8,14,10	-99	1	-99	2	-99	-99	-99
796						1	3	1					1		2	6	-99	4	-99	1,2,3,9,4,6,7,8	SMS/ NETWORK PROVIDER	1,6	-99	1	1	1	2	1	-99	-99	3,4,5,6,9,11,12	-99	2	1,2,9	IMMUNITY BOOSTERS LIKE VITAMIN C FRUITS	2	-99	2,7	2,3	-99	-99	2,18,8,14,4,9,10	-99	1	-99	2	-99	-99	-99
797						2	3	1					1		2	6	-99	4	-99	1,2,3,9,4	-99	1,3	-99	1	1	M	M	M	-99	-99	3,5,9,11	-99	2	1,2,3	-99	2	-99	2	1,2,3	-99	-99	2,18,8,14,4,9,10,17	-99	1	-99	2	-99	-99	-99
798						1	3	1					1		2	6	-99	4	-99	9,4,7	-99	5	-99	1	1	1	2	1	-99	-99	3,4,5,6,9,11,12,17	-99	2	1,2	-99	2	-99	2	1,2,3	-99	-99	2,18,8,14,4,9,10,11	-99	1	-99	2	-99	-99	-99
799						2	4	1					1		2	2	-99	7	-99	3,9,4,7	-99	1,5	-99	1	1	1	1	1	-99	-99	3,4,5,12	-99	2	1,2	-99	2	-99	2	1,2,3	-99	-99	2,18,8,14,4,9,11	-99	1	-99	2	-99	-99	-99
800						1	7	1					2		1	1	-99	8	-99	3,9,4,6,7,8	HEALTH CENTRE	5	-99	1	1	1	1	1	-99	-99	3,4,5,9,12	-99	2	1	-99	1,2	-99	2	1,2,3	-99	-99	2,18,8,14,9,10,11	-99	1	-99	2	-99	-99	-99
801						1	5	1					2		2	5	-99	4	-99	3,9,4,6,7	-99	1,5	-99	1	1	1	1	1	-99	-99	3,5,9,11,12	-99	2	1	-99	2	-99	2	1,2,3	-99	-99	2,18,8,14,4,9,10,11	-99	1	-99	2	-99	-99	-99
802						2	7	1					1		1	5	-99	8	-99	3,4,7	-99	1,5	-99	1	1	1	1	1	-99	-99	4,5,11,12	-99	2	2,9	See a doctor	2	-99	3	1,2,3	-99	-99	2,18,8,14,4,9,10,11	-99	1	-99	2	-99	-99	-99
803						2	6	1					2		2	2	-99	7	-99	3,7,8	Govt health workers	-99	-99	1	1	1	1	1	-99	-99	4,5,11,12	-99	2	1	-99	2	-99	2	1,2,3	-99	-99	2,18,8,14,4,9,10,11	-99	1	-99	2	-99	-99	-99
804						1	6	1					2		M	2	-99	8	-99	3,4,7	-99	1,5,6	-99	1	1	1	1	1	-99	-99	4,5,11,12	-99	2	1,5	-99	2	-99	2	1,2,3	-99	-99	2,18,8,14,4,9,10	-99	1	-99	2	-99	-99	-99
805						1	4	1					1		2	5	-99	5	-99	3	-99	-99	-99	1	1	1	2	2	-99	-99	3,4,5,6,9,11,12	-99	2	1,2	-99	2	-99	2	1,2,3	-99	-99	2,18,8,14,4,9,10	-99	1	-99	2	-99	-99	-99
806						2	1	1					1		2	5	-99	1	-99	1,3,9,4,7	-99	1,5,6	-99	1	1	3	1	1	1	Close contact	3,4,5,9,11	-99	2	1,2,3	-99	2	-99	2,7	1,2,3	-99	-99	2,18,8,14,4,5,9,10,11,17	-99	1	-99	2	-99	-99	-99
807						2	M	1					1		2	5	-99	7	-99	3	-99	-99	-99	1	M	M	M	M	1	TOUCHING AN INFECTED PERSON	3,9,11	-99	4	1,2,6	-99	1,2	-99	2	1,2,3	-99	-99	2,18,4,9,10,11,17	-99	1	-99	2	-99	-99	-99
808						2	4	1					1		M	1	-99	7	-99	3,4	-99	M	-99	1	1	M	M	M	-99	-99	3,4,12	-99	2	1,2	-99	2	-99	2	1,3	-99	-99	2,18,3	-99	1	-99	2	-99	-99	-99
809						2	3	1					1		2	6	-99	7	-99	4	-99	1	-99	1	1	M	M	M	-99	-99	3,4,5,6,9,11,12	-99	2	1,2,3,5	-99	1,2	-99	2,3,4	1,2,3	-99	-99	2,18,3,8,14,4,9,10,11,17	-99	1	-99	2	-99	-99	-99
810						2	1	1					2		2	5	-99	7	-99	3	-99	-99	-99	3	M	M	M	M	-99	-99	4,5	-99	5	10	-99	6	-99	6	1,2	-99	-99	2,18	-99	5	-99	2	-99	-99	-99
811						2	3	1					1		2	1	-99	5	-99	3	-99	-99	-99	M	1	M	M	M	-99	-99	4,5,12	-99	2	1,2	-99	1	-99	2	2,3	-99	-99	2,8,14,4,5,10,11	-99	1	-99	2	-99	-99	-99
812						2	3	1					1		2	6	-99	4	-99	3	-99	-99	-99	1	1	2	1	1	-99	-99	3,4,5,11,12	-99	4	1,2,3,5	-99	1,2	-99	3	1,2,3,4	-99	-99	2,18,4	-99	1	-99	2	-99	-99	-99
813						1	2	1					2		2	5	-99	1	-99	2,4	-99	M	-99	1	1	1	1	1	-99	-99	3,9,11	-99	2	1,9	ALONG WITH MEDICINES NEED PROPER DIET	1,2	-99	4	2	-99	-99	2,18,8,14,4,9,10,11,17	-99	1	-99	2	-99	-99	-99
814						2	3	1					1		2	5	-99	4	-99	1,2,3,4,6,7	-99	1,4,5,6	-99	1	1	1	2	2	-99	-99	3,4,5,6,8,9,11,12	-99	2	1	-99	1,2	-99	4	1,2,3,4	-99	-99	1,18,8,14,4,9,10,11	-99	1	-99	2	-99	-99	-99
815						2	3	1					1		2	6	-99	4	-99	1,3,9,4,6	-99	5	-99	M	1	1	M	M	-99	-99	3,4,5,9,11,12	-99	2	1,2,3,5	-99	2	-99	2,7	1,2,3	-99	-99	2,18,8,14,4,9,10	-99	1	-99	2	-99	-99	-99
816						1	5	1					1		1	2	-99	5	-99	3,4,6	-99	5	-99	M	1	1	M	M	-99	-99	3,5,9	-99	2	3	-99	2	-99	2	1,2,3	-99	-99	2,18,8,4,10,11	-99	1	-99	2	-99	-99	-99
817						2	2	1					1		2	6	-99	4	-99	9	-99	1	-99	M	1	1	M	M	-99	-99	3,4,5,6,9,11	-99	2	1,2	-99	2	-99	2	2,3	-99	-99	2,18,4,9,10,17	-99	1	-99	1	1	-99	5
818						1	2	1					1		2	6	-99	4	-99	1	-99	-99	-99	1	1	M	M	M	-99	-99	3,4,9,11	-99	2	1,2,3,5	-99	2	-99	2	1,2,3	-99	-99	2,8,14,4,9,10,11	-99	1	-99	2	-99	-99	-99
819						2	3	1					1		2	6	-99	4	-99	1,9,4,6,7	-99	6	-99	3	1	2	2	3	-99	-99	3,4,5,6,9,12,17	-99	3	1,2,3	-99	1,2	-99	7	2,3	-99	-99	2,18,14,4,9,10,11	-99	1	-99	2	-99	-99	-99
820						1	1	1					1		1	M	-99	1	-99	8	HOSPITAL FOR RELEVANT PURPOSES	-99	-99	1	1	1	2	2	-99	-99	3,5,6,9,11	-99	M	1,3	-99	2	-99	2	2,3	-99	-99	2,18	-99	1	-99	2	-99	-99	-99
821						1	4	1					2		M	5	-99	4	-99	M	-99	1	-99	M	1	M	M	M	-99	-99	15	-99	2	1	-99	4	-99	2	3	-99	-99	3,8	-99	1	-99	2	-99	-99	-99
822						1	4	1					1		1	6	-99	4	-99	1,2,3,9,4,6,7	-99	1,5,6	-99	1	1	1	M	M	-99	-99	3,4,5,6,7,8,9,10,11,12,17	-99	2	1,2,3,	-99	2	-99	4	1,2,3	-99	-99	2,18,14,4,8,9,10,11,17	-99	2	-99	2	-99	-99	-99
823						2	2	1					1		1	5	-99	1	-99	1,2,3,9,4,6,7	-99	1,5,6	-99	M	1	1	M	M	-99	-99	3,4,56,9,11	-99	2	1,2,3	-99	2	-99	4	1,2,3	-99	-99	2,18,8,14,4,9,10,11,17	-99	2	-99	2	-99	-99	-99
824						2	2	1					1		2	2	-99	7	-99	9	-99	-99	-99	1	1	M	M	M	-99	-99	5,9,11	-99	M	1,2	-99	2	-99	M	1,2,3	-99	-99	2,8,14,4,9,10,11	-99	1	-99	2	-99	-99	-99
825						2	2	1					2		2	5	-99	4	-99	1,2,3,9,4,6,7	-99	5,6	-99	M	1	M	M	M	-99	-99	3,4,9,11,12	-99	2	1,2,3	-99	2	-99	2	1,2,3	-99	-99	2,18,8,14,4,9,10,11,17	-99	1	-99	2	-99	-99	-99
826						2	3	1					1		2	6	-99	7	-99	1,3	-99	-99	-99	1	1	1	M	M	-99	-99	3,4,5,6,9,11,12,17	-99	2	1,3	-99	1,2	-99	2,7	1,2,3	-99	-99	2,18,8,14,4,9,10,11,17	-99	1	-99	2	-99	-99	-99
827						2	1	1					M		2	5	-99	1	-99	4	-99	M	-99	M	M	M	M	M	-99	-99	3,4,5,12	-99	5	M	-99	M	-99	M	M	-99	-99	M	-99	1	-99	2	-99	-99	-99
828						2	4	1					1		2	5	-99	7	-99	3	-99	-99	-99	1	1	3	3	M	-99	-99	3,4,5,6	-99	2	1	-99	2	-99	7	4	-99	-99	2,18,8,14,4,10,11	-99	1	-99	2	-99	-99	-99
829						2	4	1					1		1	5	-99	4	-99	1,2,3,9,4,6,7	-99	1,5,6	-99	1	1	1	2	2	-99	-99	3,4,5,9,11,12	-99	2,3	1,2,3	-99	1,2	-99	7	1,2,3	-99	-99	2,18,3,8,14,4,9,10,11,17	-99	1	-99	2	-99	-99	-99
830						2	2	1					2		2	6	-99	10	-99	3,9,4,7	-99	1	-99	1	1	2	2	2	-99	-99	3,4,5,9,11,12	-99	3	1,2,3,5	-99	2	-99	2	1,2,3	-99	-99	2,18,8,14,4,9,10,11	-99	1	-99	2	-99	-99	-99
831						2	3	1					1		2	5	-99	4	-99	8	WORKING INSTITUTION (HOSPITAL)	-99	-99	M	1	1	M	M	-99	-99	3,4,5,6,9,11,12,17	-99	2	1	-99	2	-99	2	1,2,3	-99	-99	2,18,8,14,4,9,10,11	-99	1	-99	2	-99	-99	-99
832						2	5	1					2		2	2	-99	7	-99	3,7	-99	-99	-99	1	1	1	1	1	-99	-99	4,5,12	-99	2	1,3	-99	2	-99	2	1,2,3	-99	-99	2,18,8,4,10	-99	1	-99	2	-99	-99	-99
833						1	2	1					1		2	5	-99	4	-99	3,9,4,6,7	-99	1,4,5,6	-99	1	1	1	1	1	-99	-99	4,5,9,12	-99	2	9	SEE A DOCTOR	2	-99	2	1,2,3	-99	-99	2,18,8,14,4,10	-99	1	-99	2	-99	-99	-99
834						2	6	1					M		1	5	-99	8	-99	9,4,7	-99	5	-99	1	1	1	1	1	-99	-99	4,9,12	-99	2	1,6	-99	2	-99	4	1,2,3	-99	-99	2,18,8,14,10	-99	1	-99	2	-99	-99	-99
835						2	2	1					1		2	5	-99	4	-99	3,9,4	-99	3,5	-99	1	1	1	M	M	-99	-99	3,4,5,6,7,9,11,12,17	-99	2	1,3	-99	1,2	-99	2	1,2,3	-99	-99	2,18,8,14,4,10	-99	1	-99	2	-99	-99	-99
836						2	2	1					2		2	5	-99	4	-99	1,3,9,4	-99	1,5	-99	1	1	1	M	M	-99	-99	3,4,5,9,11,12	-99	2	1,2,3	-99	2	-99	2	1,2,3,4	-99	-99	2,18,8,14,4,9,10,11,17	-99	1	-99	3	-99	-99	-99
837						2	6	1					2		2	2	-99	7	-99	3,6,7	-99	-99	-99	1	1	1	1	1	-99	-99	4,5	-99	5	1	-99	2	-99	2	1,2,3	-99	-99	2,18,8,14,4	-99	1	-99	2	-99	-99	-99
838						2	3	1					1		2	5	-99	4	-99	3,4,6,7	-99	1,5,6	-99	1	1	1	3	2	-99	-99	4,5,6,11	-99	2	1	-99	2	-99	4	1,2,3	-99	-99	2,18,14,4	-99	1	-99	2	-99	-99	-99
839						1	3	1					2		2	6	-99	4	-99	1,2,3,9,4,6,7	-99	1,3,4,5,6	-99	1	1	1	1	1	-99	-99	3,4,5,11	-99	2	1,2,3,	-99	2	-99	2	1,2,3	-99	-99	2,18,8,14,4,9,10,11,17	-99	1	-99	2	-99	-99	-99
840						2	5	1					1		2	5	-99	4	-99	1,2,3,9,4,6,7	-99	1,5	-99	M	1	M	M	M	-99	-99	5,11,12	-99	2	3,5	-99	2	-99	2	1,2	-99	-99	2,18,8,14,4,9,10,11	-99	1	-99	2	-99	-99	-99
841						1	3	1					1		2	5	-99	7	-99	1,3	-99	-99	-99	1	1	M	M	M	-99	-99	3,6,9,11	-99	2	1,2,3,5	-99	2	-99	4,7	2,3	-99	-99	2,18,8,14,4,9,10,11	-99	1	-99	2	-99	-99	-99
842						1	3	1					2		1	6	-99	5	-99	9	-99	-99	-99	1	1	1	M	M	-99	-99	3,4,5,9,11,12,17	-99	M	1	-99	2	-99	4	2,3,4	-99	-99	8,14,4,20	KEEP HANDS COVERED WITH GLOVES ALWAYS WHEN DOING SOME WORK	1	-99	2	-99	-99	-99
843						2	2	1					1		2	6	-99	4	-99	3,9,4,6	-99	1,5	-99	1	1	M	M	M	-99	-99	3,4,5,6,9,11,12	-99	2	1,3	-99	2	-99	4	1,2,3	-99	-99	1,2,8,14,4,9,10,11,17	-99	1	-99	2	-99	-99	-99
844						1	3	1					1		2	5	-99	4	-99	1,2,3,9,4,7	-99	1,6	-99	1	1	M	M	M	-99	-99	3,4,5,6,11	-99	2	1,2,3	-99	2	-99	2,7	1,2,3	-99	-99	2,18,8,14,4,9,10,11,17	-99	1	-99	2	-99	-99	-99
[truncated: 35 more columns]

## Sheet: FullData_India
						Gender	Age	You are a resident of - Selected Choice	You are a resident of - Other, please specify - Text	Which province do you live in?	Which state / union territory do you live in?	Which province do you live in?	Do you have regular water supply in your home?	Which region do you live in?	Do you have any existing health problems (e.g. hypertension, heart disease, diabetes mellitus, cancer, HIV, TB, etc.)?	What is your highest educational qualification? - Selected Choice	What is your highest educational qualification? - Other, please specify - Text	Employment (please tick all that apply) - Selected Choice	Employment (please tick all that apply) - Other (please specify) - Text	Where do you get information about the coronavirus? Please tick all that apply. - Selected Choice	Where do you get information about the coronavirus? Please tick all that apply. - Other, please specify - Text	From which social media platforms do you get information related to the coronavirus? Please tick all that apply. - Selected Choice	From which social media platforms do you get information related to the coronavirus? Please tick all that apply. - Other, please specify - Text	In your opinion, what are the major known routes of coronavirus transmission? - Infected bodily fluids	In your opinion, what are the major known routes of coronavirus transmission? - Nasal or oral droplets	In your opinion, what are the major known routes of coronavirus transmission? - Airborne	In your opinion, what are the major known routes of coronavirus transmission? - Foodborne	In your opinion, what are the major known routes of coronavirus transmission? - Waterborne	In your opinion, what are the major known routes of coronavirus transmission? - Other (please specify)	In your opinion, what are the major known routes of coronavirus transmission? - Other (please specify) - Text	What are the known symptoms of the coronavirus infection? Please tick all that apply. - Selected Choice	What are the known symptoms of the coronavirus infection? Please tick all that apply. - Other, please specify - Text	How long does it take to show symptoms after contracting the coronavirus?	How can the symptoms of mild disease from the coronavirus infection be managed? Please tick all that apply. - Selected Choice	How can the symptoms of mild disease from the coronavirus infection be managed? Please tick all that apply. - Other, please specify - Text	What do you think is the reason for isolating people with the coronavirus infection or quarantining their contacts? - Selected Choice	What do you think is the reason for isolating people with the coronavirus infection or quarantining their contacts? - Other, please specify - Text	How long (generally) must a patient who has the coronavirus infection remain isolated if they are not in a health care facility?	Who are the people most at risk of becoming seriously ill from coronavirus complications? Please tick all that apply. - Selected Choice	Who are the people most at risk of becoming seriously ill from coronavirus complications? Please tick all that apply. - Only certain groups, please specify - Text	Who are the people most at risk of becoming seriously ill from coronavirus complications? Please tick all that apply. - Other, please specify - Text	What can people do to reduce chances of getting the coronavirus infection? Please tick all that apply. - Selected Choice	What can people do to reduce chances of getting the coronavirus infection? Please tick all that apply. - Other (please specify) - Text	Since the start of the coronavirus epidemic, how has your hand washing / sanitising practice changed? - Selected Choice	Since the start of the coronavirus epidemic, how has your hand washing / sanitising practice changed? - Other, please specify - Text	Have you had any symptoms which you thought were related to the coronavirus infection?	Did you seek medical help? - Selected Choice	Did you seek medical help? - Other, please specify - Text	Where or who did you receive help from? Please tick all that apply. - Selected Choice
Sno.	Progress	Finished	RecordedDate	UserLanguage	QID2	Q1	Q2	Q3	Q3_3_TEXT	Q4	Q5	Q6	Q7	Q8	Q9	Q10	Q10_7_TEXT	Q11	Q11_9_TEXT	Q12	Q12_8_TEXT	Q13	Q13_7_TEXT	Q14_1	Q14_2	Q14_3	Q14_4	Q14_5	Q14_6	Q14_6_TEXT	Q15	Q15_TEXT	Q16	Q17	Q17_9_TEXT	Q15	Q18_5_TEXT	Q19	Q20	Q20_6_TEXT	Q20_8_TEXT	Q21	Q21_20_TEXT	Q22	Q22_4_TEXT	Q23	Q24	Q24_3_TEXT	Q25
3	100	True	2020-09-15 13:06:37	EN	1	1	2	1			17		1		2	6		4		2,9,4,6		3,4,6		1	1	1	3	3			1 ,2,3,4,5,6,9,11,12		3	1,2,3,6		1.2		4	1,2,3			1,2,18,8,14,4,9,10		1		1	2
4	100	True	2020-09-15 22:06:22	EN	1	2	2	1			17		1		2	6		4		1,2,3,9				1	1	1					1 ,2,3,4,5,6,9,11		2	1.3		2		6	2.3			1,2,18,8,14,4,9,10,11		1		2
5	100	True	2020-09-15 22:07:28	EN	1	1	2	1			36		1		2	6		4		1,3,9,7				1	1	3	2	2			1 ,2,3,5,9,11,12		2	1,2,3		2		7	2.3			1,2,18,8,14,4,9,10,11		1		2
6	100	True	2020-09-15 22:08:58	EN	1	2	2	1			17		2		2	6		4		1,2,3,9,4,6,7		1,4,5,6		1	1	1					1 ,2,3,4,5,6,9,11,12,12		2	1,2,3,5		2		2	1,2,3			1,2,18,8,14,4,9,10,11		1		2
7	100	True	2020-09-15 22:22:07	EN	1	1	2	1			31		1		2	6		1		1,3,4		1.4		1	1	2	2	1	3		1 ,2,3,4,5,9,11,12		2	1.2		2		2	1,2,3			1,2,18,8,14,4,9,10		1		3
8	100	True	2020-09-15 22:25:41	EN	1	1	2	1			16		1		2	5		1		3				2	1	1	2	2			1 ,3,4,5,11		3	1,3,5		1.2		2	2			1,2,18,8,14,4,9,10,11,17		1		2
9	100	True	2020-09-15 22:29:22	EN	1	2	3	1			17		1		2	5		4		1,2,3,9,4,6,7		1,5,6		1	1	1					1 ,2,3,4,5,6,9,11,12,12		2	1,2,3,6		2		4	1,2,3			1,2,18,8,14,4,9,10		1		2
10	100	True	2020-09-15 22:30:31	EN	1	2	2	1			16		1		2	5		1		1,3,9				3	3	1	2	3	3		1 ,4,9		2	2		2		2	2.3			1,18,8,14,4,10		1		2
11	100	True	2020-09-15 22:44:17	EN	1	1	2	1			2		1		2	6		1		1,2,3,9,4,6,7		5		1	1	1	1	1	3		1 ,2,3,4,5,6,9,11,12,12		2	1,2,3,5,6,9	Steaming	2		2	1,2,3			1,2,18,8,14,4,5,9,10,11,17		1		1	1		Pharmacy ,I treated myself with medicine I already have at home
12	100	True	2020-09-15 22:53:34	EN	1	2	3	1			17		1		2	6		4		1,3,9,4,6		1.5		1	1	1	2	2			1 ,3,5,8,9,11		2	1,2,3		2		7	1,2,3			1,2,18,8,14,4,9,10,11		1		2
13	100	True	2020-09-15 22:56:12	EN	1	1	2	1			32		1		2	6		1		1,3,4,7		1,6,7			1	1	2	2			1 ,2,3,5,9,11,12		2	2.6		1.2		7	2.3			1,18,8,14,4,10		1		1	2
15	100	True	2020-09-15 23:06:36	EN	1	2	2	1			2		1		2	5		1		3				3	3	3	3	3	3		1 ,3,4,5,11,12		2	1,2,3,5		2		2	2			1,2,18,8,14,4,5,9,10,11		1		2
15	100	True	2020-09-15 23:10:20	EN	1	1	3	1			32		1		2	6		1,7		1.9				2	1	3	3	3			1 ,2,3,4,5,6,8,11,12		3	1,2,3,5		1.2		2	2.3			1,2,18,8,14,4,9,10,11		1		1	2
16	100	True	2020-09-15 23:23:04	EN	1	2	2	1			16		1		2	6		4		9.8				1	1	1					1 ,2,3,4,5,6,8,9,11,12		2	10		2		6	2.3			1,2,18,8,14,4,9,10,11		1		1	3	It started the day before I received the survey. Once I finish filling this I will be calling the health authorities.
17	100	True	2020-09-15 23:25:23	EN	1	1	5	1			17		1		2	5		8		1,9,4,7		5			1						1 ,3,4,5,9,11,12,12		2	1.2		2		2	2.3			1,2,18,8,14,4,10		1		2
18	100	True	2020-09-15 23:30:02	EN	1	2	2	1			36		1		2	6		1		1,3,9,4		1,4,5,6		3	1	1	3	3			1 ,3,5,11		3	2,3,9	Take more protein to increase immunity	1.2		7	1,2,3			1,2,18,3,8,14,4,10		1		2
19	100	True	2020-09-15 23:36:40	EN	1	1	2	1			2		1		2	5		4		1,3,4,7		1,3,4,5,6		1	3	3	1	3	3		3,5,9		2	1,2,3,5,6		1.2		3	2.3			1,2,18,8,14,4,9,10,11,17		1		2
20	100	True	2020-09-16 00:40:01	EN	1	1	2	1			17		1		2	6		7		1,3,9,4,7		1,3,5,6		3	1	1	1	1			1 ,3,5,6,9,11,12		2	1,2,3,5		2		7	1,2,3			1,2,18,8,14,4,10,11		1		2
21	100	True	2020-09-16 00:57:40	EN	1	2	3	1			17		1		2	6		4		4		1.5		1	1	1	2	2			1 ,2,3,4,5,12		2	1.2		1.2		2	1.2			2,18,14,4,10		1		2
22	100	True	2020-09-16 01:08:05	EN	1	1	2	1			17		1		2	5		4		1,2,3,9,4,6,7		4.5		1	1	1					1 ,2,3,4,9,12,12		2	1,2,3		1.2		2	1,2,3			1,2,18,8,14,4,9,10		1		2
23	100	True	2020-09-16 01:11:58	EN	1	2	1	1			17		1		2	2		1		1,3,9,4,7		4,5,6		1	1	1	2	2			1 ,2,3,4,5,11,12,12		3	1,2,3		1.2		3	1,2,3,4			1,2,18,8,14,4,9,10,11,17		1		2
24	100	True	2020-09-16 01:22:22	EN	1	1	2	1			17		1		2	5		10		3.4		1		3	1	3	2	2	2		1 ,3,4,5,11		2	1,2,3,5,6		2		7	1,2,3			1,2,18,8,14,4,9,10,11,17		1		2
25	100	True	2020-09-16 01:27:30	EN	1	1	2	1			32		1		2	6		4		1,3,9,4		1.5		1	1	2	2	2	2		1 ,3,4,5,9,11		2	1,2,3,5,6		1.2		4	1,2,3			1,2,18,8,14,4,9,10,11,17		1		1	1		Local Clinic
26	100	True	2020-09-16 01:28:25	EN	1	2	2	1			32		1		2	6		1		1,2,3,9,4,7		5.6		1	1	1	1	1			1 ,3,5,9,11		3	1,2,5,6		2		4	1,2,3			1,2,18,8,14,4,5,9,10,11		1		2
27	100	True	2020-09-16 01:37:30	EN	1	2	2	1			32		1		2	5		4		1.4		1,3,4		3	1	1	1	1			1 ,3,5,6,9,11,12,12		2	1,2,6		1.2		2	2			1,2,18,8,14,4,5,10,11,17		1		2
28	100	True	2020-09-16 01:40:58	EN	1	1	2	1			32		1		2	6		4		1,3,4,7		1,3,4,5,6		1	1	1		1			1 ,2,3,4,5,9,11,12		3	1,2,6		2		2	2.4			1,2,18,8,14,4,9		1		2
29	100	True	2020-09-16 01:44:46	EN	1	2	2	1			17		1		2	6		4		9				2	1	1	3	3			1 ,4,5,6,9,11		2	1		2		2	1.2			1,2,18,8,14,4,9,10,11		1		2
30	100	True	2020-09-16 01:48:26	EN	1	2	2	1			2		1		2	6		4		1.3				1	1						1 ,2,3,5,6,11,12		2	1,2,3		2		4	2.3			1,2,18,8,14,4,9,10,11		1		1	2
31	100	True	2020-09-16 01:49:52	EN	1	1	2	1			32		1		2	6		1		1,2,3,9,4,7,8	Local authorities	3		1	1	1	3	3			1 ,2,3,5,9,11		2	1,2,3,5,9	Complete healthy diet and warm water , and diet for immunity improve	1.2		7	2,3,6	Already having health ailments ,in respiratory problems		1,2,18,8,14,4,5,9,10,11,17		1		2
32	100	True	2020-09-16 01:50:16	EN	1	5	3	1			17		1		2	5		9		4		7		1	1	3	2	2	3		1 ,3,4,5,6,9,11,12		2	1,2,3		2		4	1,2,3			1,2,18,8,14,4,9,10,11		1		2
33	100	True	2020-09-16 01:53:39	EN	1	2	2	1			32		1		2	5		4		1,2,3,9,4,6,7		1,3,5,6		1	1	3	3	3			1 ,2,3,4,5,6,9,10 ,11,12,12		3	1,2,3,5,6		1.2		4	1,2,3			1,2,18,8,14,4,9,10,11,17		1		2
34	100	True	2020-09-16 01:54:58	EN	1	2	2	1			32		1		2	6		1		3,4,7		1.5		1	1	2	2	1			1 ,2,3,4,5,6,9,11,12,13		2	1,2,3,5,6		2		2	3			1,2,18,4		1		1	1		Pharmacy ,I treated myself with traditional cures, for example, herbs
35	100	True	2020-09-16 01:54:59	EN	1	1	2	1			32		1		2	5		4		1,3,9,4,7		1,3,5,6		1	1	3	3	1			1 ,2,3,4,5,9,11		3	1,2,3,5,6		1.2		4	1,2,3,4			1,2,18,3,8,14,4,5,9,10,11,17		1		2
36	100	True	2020-09-16 01:56:25	EN	1	1	2	1			2		1		2	6		4		1,2,3,9,4,6,7		4.5		1	1	3	2	2			1 ,2,3,4,5,6,9,11,12,12		2	1,2,3,5,6		2		2	3			1,2,18,8,14,4,5,9,10,11,17		1		1	1		I treated myself with medicine I already have at home
37	100	True	2020-09-16 02:06:48	EN	1	1	2	1			32		1		2	6		4		1,2,3,9				1	1	1	1	1			3,5,9,11		2	1		2		2	1,2,3,4			1,2,18,8,14,4,9,10,11		1		2
38	100	True	2020-09-16 02:13:53	EN	1	1	2	1			32		1		2	5		4		1,2,3,4,7		1,3,4,5			1	1					1 ,2,3,4,5,9,11,12		3	1,2,3,5		1.2		2	2.4			1,2,18,8,14,4,10,11,17		1		2
39	100	True	2020-09-16 02:40:46	EN	1	2	2	1			32		1		2	5		4		1.4		1,5,6		1	1			1			1 ,4,5,9		3	2,3,5		1.2		2	2			1,2,8,14,4,10,11		1		2
40	100	True	2020-09-16 03:00:13	EN	1	1	3	1			2		2		2	6		1		1,2,3,9,4,6,7		1		1	1	2	2	2			1 ,3,5,9,11,12,13		2	1,2,3		2		4	1			1,2,18,8,14,4,9,10,11		1		2
41	100	True	2020-09-16 03:36:46	EN	1	2	2	1			32		1		4	5		4		1,3,9,4,7		5.6			1	1					1 ,3,4,5,9,11		2	1,2,3,5		2		2	2.3			1,2,18,8,4,10,17		1		1	1		Hospital
42	100	True	2020-09-16 03:45:51	EN	1	1	2	1			2		1		2	5		5		3.4		4.5			1						1 ,2,3,4,5,6,9,11,12,12		2	1,2,3,5		2		2	2.3			1,2,18,8,14,4,5,9,10,11,17		1		2
43	100	True	2020-09-16 03:52:21	EN	1	2	2	1			32		1		2	6		7		1,2,9,4		4		2	1	1	2	2			1 ,3,4,5,6,9,11,12,12		2	1,2,3,5,6		1.2		4	1,2,3,4			1,2,18,8,14,4,9,10,11		1		2
44	100	True	2020-09-16 04:12:59	EN	1	1	2	1			32		1		2	6		4		3,9,4,7		4.5		1	1	1					1 ,2,3,4,5,11,12,12		2	1.2		1.2		2	1,2,3			1,2,18,14,4,9,10,11		1		2
45	100	True	2020-09-16 04:34:30	EN	1	1	3	1			32		1		2	5		4		3,9,4,6,7		1.5		1	1	2	2	2			1 ,2,3,4,5,6,11,12		2	1,3,5		2		2	2.3			1,2,18,8,14,4,10,11		1		1	2
46	100	True	2020-09-16 04:42:02	EN	1	2	2	1			17		1		2	6		4		1,2,3,9,4,6,7		6		2	1	1	2	2	3		1 ,3,4,5,9,12		2	1,2,3,5		2		2	2.3			1,2,18,8,14,4,9,10,11		1		1	1		Local Clinic
47	100	True	2020-09-16 05:12:03	EN	1	2	2	1			2		1		2	5		5		3,9,4		4		3	1	1	3	3	3		1 ,2,3,4,5,6,8,9,11,12,12		2	1,2,3,5		1.2		4	1,2,3			8,14,4,10,11,17		1		3
48	100	True	2020-09-16 05:12:54	EN	1	2	2	1			32		1		2	5		1		3,9,4		4.6		1	1	1	2	2	1	Contact with infected people or areas	1 ,2,3,4,5,6,11		3	1,2,9	By taking proper steam as many times as possible, eat healthy	1.2		4	1.2			1,2,18,8,14,4,9,10,11		1		2
49	100	True	2020-09-16 05:43:02	EN	1	2	2	1			17		1		2	6		4		1,3,9,4,6,7		4,5,6		1	1	2	2	3	2		1 ,3,4,5,6,9,11,12		3	1,2,3,9	Steam inhalation and immunity boosting agents	2		4	1,2,3			1,2,18,8,14,4,5,9,10,11,17,20	Consume vit c rich foods	1		1	1		Hospital
50	100	True	2020-09-16 05:43:49	EN	1	2	2	1			25		1		2	6		1		1,2,3,9,4,7		4.5		3	1	2	2	2	3		1 ,2,5,9,11		2	1,2,6		2		4	1,2,3			1,2,18,8,14,4,9,10,11,17		1		2
51	100	True	2020-09-16 05:44:29	EN	1	2	2	1			16		1		2	6		4		9.4		1,5,6		1	1	3	2	2			2,3,4,5,6,8,9,11,12		2	1,2,3		2		2	1,2,3			1,2,18,8,14,4,9,10,11		1		1	2
52	100	True	2020-09-16 05:51:24	EN	1	2	2	1			17		1		2	6		7	Resigned recently from job	1,2,9,4,7		5.6			1						1 ,2,3,4,5,9,11,12,12		3	1,2,3,5		2		2	2.3			1,2,18,8,14,4,9,10,11		1		2
53	100	True	2020-09-16 05:57:41	EN	1	2	2	1			32		1		1	6		1		1,3,9,4,6		6			1	1	1	2			1 ,2,3,4,5,6,9,11,12,12		3	1,2,3,5		1.2		4	1,2,3			1,2,18,8,14,4,9,10		1		2
54	100	True	2020-09-16 06:41:25	EN	1	1	2	1			32		1		2	6		1		3,4,7		1,5,6		1	1	3		1			1 ,3,4,5,9,11		2	1,3,5,6		1.2		4	2.3			1,2,18,3,8,14,4,10,11		1		2
55	100	True	2020-09-16 07:12:44	EN	1	1	5	1			31		1		2	6		4		1					1						5		2	1		1.2		2	1.2			1,2,18,3,8,14,4,17		1		2
56	100	True	2020-09-16 07:25:05	EN	1	1	2	1			2		1		2	6		4		1,3,9,4,7		1,4,5,6		3	1	3	3	3			2,3,4,5,9		3	9	Self quarantine	2		2	1,2,4			1,2,18,3,8,14,4,10,11		3		2
57	100	True	2020-09-16 08:38:59	EN	1	1	2	1			2		1		2	5		7		1,3,4,7		5			1				1	Door Handles nd Handrails in shopping malls nd manlifts	1 ,3,5		3	6.9	Take hygienic food	1.2		2	2.3			2,18,3,4,9,10		1		1	1		I treated myself with medicine I already have at home
58	100	True	2020-09-16 09:22:19	EN	1	1	6	1			17		1		2	6		4		3				2	1	2	2	2			1 ,2,3,4,5,9,12,12		2	1,2,6		2		2	3			1.15		2		2
59	100	True	2020-09-16 09:30:40	EN	1	2	2	1			34		1		2	6		1		1,3,9,4,7		4,5,6		1	1	1	1	2			1 ,2,3,5,6,11,12		2	1,2,3,5		2		2	1,2,3			1,2,18,8,14,4,9,10,11		1		1	1		Hospital
60	100	True	2020-09-16 09:36:45	EN	1	2	2	1			32		1		2	5		4		1,3,4,6,7		4,5,6		3	2	2	3	3			1 ,2,3,4,5		5	9	Steam intake regularly, liquid food, improve immunity	2		7	1,2,3			1,2,18,8,14,4,9,10,11,17		1		3
61	100	True	2020-09-16 11:13:49	EN	1	1	2	1			32		1		2	6		4		1,9,4		1.5		1	1						1 ,2,3,4,5,6,9,11,12		2	1		2		2	1,2,3			1,2,18,10,11,17		1		2
62	100	True	2020-09-16 11:16:43	EN	1	2	2	1			32		1		2	6		1		7				1				1			1 ,2,3,5,6		2	1,2,3,5,6		2		2	2.3			1,2,18,8,14,4,9,10,11		2		2
63	100	True	2020-09-16 12:39:05	EN	1	1	2	1			17		1		2	5		4		1,2,3,9,4,6,7		3,5,7	9gag.com	1	1	1	1	1			1 ,2,3,4,5,9,11,12,12		2	1,2,3,5,6		1.2		2	1,2,3			1,2,18,8,14,4,9,10,11,17		1		1	1		Nurse,Pharmacy ,Local Clinic
64	100	True	2020-09-17 00:48:57	EN	1	1	2	1			17		1		2	6		4		1,2,3,9,4,6,7		1,3,4,5		1	1	1	3	3			1 ,3,4,5,9,11		3	1,2,3		2		2	1,2,3			1,2,18,8,14,4,9,10,11		1		1	2
65	100	True	2020-09-17 05:03:31	EN	1	2	2	1			32		1		2	6		4		3					1						1		4	1		2		2	1,2,3			1,2,18,3,8,14,4,9,10,11,17		2		2
66	100	True	2020-09-17 06:30:10	EN	1	2	4	1			21		1		2	6		4		1,3,9,4,6,7		1,4,5,6		1	1						1 ,2,3,4,5,9,11,12,12		3	1,2,3,6		1.2		7	1,2,3			1,2,18,8,14,4,9,10,11,17		1		2
67	100	True	2020-09-17 06:59:16	EN	1	2	3	1			21		1		2	5		7	Resigned	1,9,4,7		1,3,5		1	1	1					1 ,3,4,5,6,9,11,12		2	1,2,3,5,6		2		4	4			1,2,18,8,14,4,9,10,11,17		1		2
68	100	True	2020-09-17 06:59:48	EN	1	1	2	1			16		1		2	6		7		1,2,3,9				2	1	1	2	2	2		1 ,3,4,5,6,9,12		2	1,2,3		2		2	1,2,3			1,2,18,8,14,4,9,10,11		1		3
69	100	True	2020-09-17 07:15:25	EN	1	2	3	1			21		1		2	6		5		1,9,4,7		4.5			1	2	2	2			1 ,2,3,4,5,11		3	1,2,3,5		2		4	1,2,3			1,2,18,8,14,4,10,11		1		2
70	100	True	2020-09-17 07:41:39	EN	1	2	2	1			17		1		1	6		1	Research scholar	1,3,4,7		5.6		1	1	1					1 ,3,5,6,9,11,12,12		3	1,3,6		2		7	1,2,3			1,2,18,8,14,4,9,10,11		1		2
71	100	True	2020-09-17 07:45:14	EN	1	1	4	1			34		1		2	5		9		3,9,7				1	2	1	2	2			1 ,4,5,6,11,12,12		2	1,2,6		2		2	1,2,3			1,2,18,8,4,10,11,17		1		2
72	100	True	2020-09-17 07:50:50	EN	1	2	2	1			2		1		2	5		4		1,2,3,9,4,6,7		1,5,6		3	1	1	2	2			1 ,2,3,4,5,6,9,11,12		2	1,2,3,5		2		4	1,2,3			1,2,18,8,14,4,5,9,10,11,17		1		1	1		Nurse,I treated myself with medicine I already have at home
73	100	True	2020-09-17 07:53:16	EN	1	1	2	1			2		1		2	6		7		1,2,3,9,4,6,7		4,5,6		1	1	1		1			1 ,2,3,4,5,6,9,11,12,12		2	1,2,3,5		2		4	1,2,3,4			1,2,18,8,14,4,9,10,11		1		1	2
74	100	True	2020-09-17 07:56:31	EN	1	2	2	1			17		1		2	5		1		4		5		1	1	1	3	3	3		1 ,4,5,12		5	1,2,3		1.2		3	1,2,3			1,2,18,8,14,4,10,11		1		2
75	100	True	2020-09-17 08:01:54	EN	1	2	2	1			31		1		2	2		1		3,9,4,6,7		1,4,5,6		1	1	1	1	2	3		1 ,2,5,6,9,11,12,12		3	1,2,6,9	Take immunity boosting vitamin tablets	2		7	2.3			1,2,18,8,14,4,9,10,11		1		2
76	100	True	2020-09-17 08:06:15	EN	1	2	2	1			32		1		2	5		4		1,3,4,6,7		1,3,5,6		1	1	1	1	1			1 ,2,3,4,5,6,7,8,9,10 ,11,12,12,13		2	1,2,5		2		2	4			1,2,18,8,14,4,9,10,11		1		2
77	100	True	2020-09-17 08:20:13	EN	1	1	2	1			32		1		2	6		4		1,2,9				1	1		1	1			1 ,3,9,11		2	1,2,3,5		1.2		2	2.3			1,2,18,8,14,4,9,10,11,12		1		1	2
78	100	True	2020-09-17 08:31:22	EN	1	1	2	1			32		1		2	6		7		1,2,3,9,4,7		5.6		1	1	2	2	2			1 ,2,3,4,5,6,8,9,11		2	2,3,5		2		2	2.3			1,2,18,8,14,4,9,10,11,12		1		2
79	100	True	2020-09-17 08:35:19	EN	1	2	2	1			32		1		4	5		4		1.9				1	1						1 ,3,4,5,7,9,12,12		2	1,2,3,5,6		2		7	4			1,2,18,8,9,10,11,17		1		3
80	100	True	2020-09-17 08:46:05	EN	1	2	1	1			2		1		2	2		1		3,9,4,7		5.6		1	1	1	3	3			2,3,4,5,9,11		2	1,2,3		2		2	2			1,2,18,8,14,4,9,10,11,17		1		2
81	100	True	2020-09-17 08:54:09	EN	1	2	2	1			34		1		2	6		1,7		1,9,4		4.5		2	1	1	2	1	3		1 ,2,3,4,5,9,11,12		2	1,2,3,6		2		2	1,2,3,4			1,2,18,8,14,4,9,10,11		1		2
82	100	True	2020-09-17 09:04:03	EN	1	1	2	1			2		1		2	5		4		1,2,3,9,4,6,7,8		5		1	1	1	1	1	1		1 ,5,9,11		3	1		2		2	2			1,2,18,8,14,4,9,11		1		2
83	100	True	2020-09-17 09:05:38	EN	1	2	3	1			16		1		2	6		5		3,9,4,7		1.5		1	1	1	2	2			1 ,2,3,5,9,11		2	1.3		2		2	1,2,3			1,2,18,8,14,4,9,10,11,17		1		2
84	100	True	2020-09-17 09:05:42	EN	1	1	2	1			34		1		2	6		7		7				1	1	1	2	1			1 ,3,5,9,11,12		2	1,5,9	maintain the privacy and hygiene	2		6	4			1,18,9,10,17,15		1		2
85	100	True	2020-09-17 09:16:09	EN	1	2	2	1			17		1		2	5		4		3,9,4		1.5		2	1	3	2	2			1 ,3,4,5,9,11		3	6		2		7	3			1,18,8,4,10		1		2
86	100	True	2020-09-17 09:26:25	EN	1	1	4	1			16		1		2	6		1		1,2,3,9,4,6,7		5.6		1	1	1	1	1		Body contacts	1 ,2,3,4,5,6,9,11,12,12		2	1,2,3,5,6		2		2	1,2,3			1,2,18,8,14,4,5,9,10,11,17		1		2
87	100	True	2020-09-17 09:38:52	EN	1	1	2	1			2		1		2	5		4		1,3,9				1	1		3				1 ,3,5,6,12		2	1.3		2		2	2.3			1,18,8,4,9,10		1		2
88	100	True	2020-09-17 09:49:50	EN	1	1	2	1			5		1		1	5		1,7		2.9				3	1	1	2	2			1 ,3,5,6,9,11		2	9	Better to contact a doctor, take the prescribed medicines and be in isolation.	2		2	2.3			1,2,18,8,14,4,9,10,11		1		1	1		Hospital
89	100	True	2020-09-17 09:50:14	EN	1	2	2	1			26		1		2	5		1,3		1,2,9					1	1					1 ,2,3,4,6,8,9,11,12		2	1,2,3		2		7	1,2,3			1,2,18,4,9,10,11		1		1	2
90	100	True	2020-09-17 09:55:26	EN	1	2	3	1			32		1		2	5		1		3.9					1	1					1 ,2,3,4,5,6,7,8,9,11,12		2	1,2,3		1.2		2	2.3			1,2,18,8,14,4,9,10,11		1		2
91	100	True	2020-09-17 09:59:28	EN	1	2	2	1			32		1		1	6		3		1,2,3,9,4,6,7		5.6		1	1						1 ,2,3,5,6,9,11,12		4	1,2,3,5		1.2		4	2,3,4			1,2,18,8,14,4,10,11		3		2
92	100	True	2020-09-17 10:06:47	EN	1	2	2	1			32		1		2	6		1		1,2,3,9,4,6,7		3,4,6		1	1	1					1 ,2,3,4,5,6,7,9,11,12		4	1,2,5		2		7	1,2,3,4			1,2,18,8,14,4,10,11		1		2
93	100	True	2020-09-17 10:24:35	EN	1	2	2	1			16		1		2	6		1		4		1		1	1						1 ,3,5,6,9,12,12		2	1.2		2		2	2.3			1,18,14,4,10		1		1	2
94	100	True	2020-09-17 10:25:43	EN	1	2	2	1			16		1		2	5		4		1,3,9,4		3,4,6		1	1	1	3	3			1 ,2,3,4,5,6,7,8,9,11,12,12		2	1,2,3,5,6		1.2		2	2.3			1,2,18,8,14,4,9,10,11		1		1	1		Hospital
95	100	True	2020-09-17 10:25:59	EN	1	2	2	1			17		1		2	6		7		1					1						1 ,3,4,5,9,11,12,12		2	1,2,3		2		2	1,2,3			1,2,18,8,14,4,9,10,11		1		1	1		Local Clinic
96	100	True	2020-09-17 10:32:45	EN	1	2	2	1			32		1		2	6		4		1,3,9,4,7		1,3,4,5			1	1					1 ,2,4,5,9		3	1,2,3		1.2		2	2			1,2,18,8,14,4,9,10,11		1		1	1		Local Clinic
97	100	True	2020-09-17 10:44:09	EN	1	1	2	1			36		1		2	5		1		3				3	3	3	3	3	3		1		1	1.6		2		2	1,2,3			1,2,18,8,14,4,9,10,11		1		2
98	100	True	2020-09-17 10:44:12	EN	1	1	2	1			11		1		2	6		1		3.4		1,3,5,6		1	1	2	1	1			1 ,4,5,11,12		2	1,2,3,6		2		7	1.2			1,2,18,8,14,4,9,10,11,17		1		2
99	100	True	2020-09-17 11:06:06	EN	1	1	2	1			17		1		2	6		1		1,3,9,4		5.6		1	1	3	3	3			1 ,2,3,4,5,9,11,12		2	3,5,6		2		3	1,2,3			1,2,18,8,14,4,9,10		1		2
100	100	True	2020-09-17 11:07:19	EN	1	2	2	1			32		1		2	6		1		1,2,3,9,4,7		1,3,4,5,6		1	1	2	1	1			1 ,2,3,4,5,9,11,12		2	1,2,3,5,6		2		2	1,2,3			1,2,18,8,14,4,9,10,11		1		2
101	100	True	2020-09-17 11:08:26	EN	1	1	2	1			36		1		2	5		1		7				3	2	3	3	3	3		1 ,2,3,5,7,8		2	3		1		1	3			1,2,18,3,8,14,4,5,7,10,11		1		2
102	100	True	2020-09-17 11:12:10	EN	1	1	2	1			36		1		2	2		7		1					1						1 ,2,3,4,5,9,11,12		2	1,2,3		2		2	1,2,3			1,2,8,14,4,10		1		1	2
103	100	True	2020-09-17 11:22:49	EN	1	1	2	1			17		1		2	5		4		1,2,3,9,4,6,7		1,4,5		1	1	1	1	3			1 ,2,3,4,5,6,9,12,12,15		3	1,2,3,5,6		2		4	1,2,3,4			1,2,18,8,14,4,9,10,11,17		1		2
104	100	True	2020-09-17 11:31:41	EN	1	2	2	1			36		1		2	5		1		3,9,4,7		1,4,5,6			1	1	1	1			1 ,2,3,4,5,6,11,12,12		3	1,2,3,5		2		3	2.3			1,2,18,8,14,4,10,17		1		2
105	100	True	2020-09-17 11:31:56	EN	1	2	2	1			36		1		2	6		1		1,3,9,4		1,3,5,6			1						1 ,3,5		3	2,3,5,9	Take more protein to immune	2		7	1,2,3			1,2,18,3,8,14,4,10		1		2
106	100	True	2020-09-17 11:40:53	EN	1	1	2	1			32		1		2	6		4		1,2,3,9,4,6,7,8		1,5,6		2	1	1	2	1			1 ,2,3,4,5,9,11,12		2	1,2,3,5,6		1.2		2	1,2,3			1,2,18,8,14,4,9,10,11,17		1		1	1		Hospital
107	100	True	2020-09-17 11:57:50	EN	1	2	2	1			36		1		2	5		5		1					1						1 ,2,3,4,5,6,8,9,11		2	1		2		3	2.3			1,2,18,8,14,4,9,10,11,17		1		2
108	100	True	2020-09-17 12:03:24	EN	1	2	3	1			32		1		2	6		1		1,2,3,9,4		5.6		3	1	1					1 ,2,3,4,5,6,9,11		2	1,5,6		1.2		2	1,2,3,4			1,2,18,8,14,4,9,10,11,17		1		2
109	100	True	2020-09-17 12:10:26	EN	1	2	2	1			16		1		4	5		9		1,2,3,9,4		1,3,4,5,6		1	1	1	3	3			15		2	1,2,3,5,6		1.2		4	1,2,4			1,2,18,8,14,4,9,10,11,17		1		2
110	100	True	2020-09-17 12:26:42	EN	1	1	2	1			36		1		2	6		1		4		1.5		1	1						1 ,2,4,15		5	10		1		6	1.4			16		5		3
111	100	True	2020-09-17 12:51:14	EN	1	2	2	1			36		1		4	5		5		3,9,4		1.5		1	1						3.11		2	1.2		1.2		2	1,2,4			1,2,11		1		1	1		Alternative Medicine doctor ,Hospital,I treated myself with medicine I already have at home
112	100	True	2020-09-17 12:52:48	EN	1	2	2	1			36		1		2	5		1		3,9,4,7		1		3	1	2	2	2	3		1 ,2,3,6,9,11,12		3	1,2,3,5		2		4	1.2			1,2,18,8,14,4,9,10,11		1		2
113	100	True	2020-09-17 13:13:55	EN	1	2	2	1			32		1		2	6		1,3		1,2,9,4,7		3,4,5		1	1			1			1 ,2,3,4,5,9		2	1,2,3,5,6		1.2		4	1,2,3,4			1,2,18,8,14,4,9,10,11		1		1	1		I treated myself with medicine I already have at home,I treated myself with traditional cures, for example, herbs
114	100	True	2020-09-17 13:24:50	EN	1	1	2	1			36		1		2	6		4		1,3,4,7		1.6		2	1	3	3	3			1 ,3,5,9,11		2	1,2,3,5,9	Doctor checkup, quarantine, isolation	1.2		2	1,2,3			1,2,18,8,14,4,5,10,11		1		2
115	100	True	2020-09-17 13:44:27	EN	1	2	2	1			34		1		2	5		4		9,4,6,7		4,5,6		1	1	1	1	1			1 ,2,3,4,5,6,9,11,12,12		2	1,2,3,5,6		1.2		2	1,2,3			1,2,18,8,14,4,9,10,11,17		1		2
116	100	True	2020-09-17 14:20:40	EN	1	1	2	1			36		1		2	5		1		3				1	1	1	1	1			1 ,2,3,4,5,9,11		2	1,2,3		1,2,4		2	1,2,3			1,2,18,8,14,4,9,10,11,17		2		2
118	100	True	2020-09-17 19:37:54	EN	1	2	2	1			12		1		2	5		1		1,4,7		4.6		2	2	2	2	2	2		15		1	9.1		6		6	2			1.2		5		2
119	100	True	2020-09-17 19:52:16	EN	1	2	3	1			36		1		2	5		4		1,2,3,9,4,6,7		1,4,5,6		1	1	1	1	1			1 ,2,3,4,5,6,7,8,9,10 ,11,12,12,13,14		2	1,2,3,5,6		2		2	1,2,3,4			1,2,18,8,14,4,5,7,9,10,11,17		1		2
120	100	True	2020-09-17 21:20:50	EN	1	2	2	1			36		1		2	5		1		3				2	1	1	2	2	3		1 ,3,8,9,11		2	1,2,3,5		2		7	1,2,3			2,18,3,8,14,4,9,10,11		1		2
121	100	True	2020-09-17 21:24:06	EN	1	1	2	1			26		1		2	6		4		1,3,9				1	1	1					1 ,2,4,9,11		3	1,2,3,5		2		2	2.3			1,2,18,8,14,4,9,10,11		1		2
122	100	True	2020-09-17 21:46:58	EN	1	1	3	1			36		1		1	5		4		3,9,4		1		3	1						1 ,3,4,5,6,11,12		2	1,2,3,5		2		4	2.3			1,2,18,8,4,10		1		2
123	100	True	2020-09-17 21:54:11	EN	1	1	2	1			32		1		2	6		4		1.8				3	3	3	3	3	3		15		3	10		6		6	I don't know			16		3		3
124	100	True	2020-09-17 22:13:26	EN	1	1	2	1			32		1		2	6		4		3,9,4,6,7		1,4,5			1	1	1	1			1 ,2,3,5,9,11		3	1,3,6		2		4	1,2,3			1,2,18,8,14,4,5,9,10,11,17		1		2
125	100	True	2020-09-17 23:42:59	EN	1	2	2	1			36		1		2	5		4		3				3	1	2	2	2			1 ,3,4,5,6,9,11		3	1.2		2		2	1,2,4			1,2,18,8,14,4,10,11		1		2
126	100	True	2020-09-18 01:16:21	EN	1	1	4	1			32		1		1	6		3		1,2,3,9,4,6,7		1.3		2	1	1	2	2			1 ,2,3,4,5,6,8,11,12,12		2	1,2,3,9	Go under medical care	2		2	2.3			1,2,18,8,14,4,9,10,11		3		1	1		General Physician / Practitioner (GP in general practice)
127	100	True	2020-09-18 01:28:14	EN	1	2	2	1			36		1		2	2		1		9,4,7		1.4		1	1	1					1 ,2,3,4,5,6,9,12,12		2	1,2,3,6		2		2	1,2,3			1,2,18,8,14,4,9,10,11,17		3		2
128	100	True	2020-09-18 01:36:14	EN	1	2	2	1			31		1		1	5		1		3.9				2	1	1	2	2			1 ,2,3,5,6,9,11,12,12		2	1,2,3		2		2	1,2,3			1,2,18,8,14,4,9,10,11		1		2
129	100	True	2020-09-18 01:38:48	EN	1	2	2	1			32		1		2	5		1		1					1	1	2				1 ,2,3,4,5,6,9,11,12		2	1,2,3,6		2		2	1,2,3			1,2,18,8,14,4,10		1		2
130	100	True	2020-09-18 01:59:44	EN	1	1	2	1			12		1		2	6		1		3,9,4,7		4,5,6		1	1	1					1 ,3,4,5,11		2	1.2		2		4	1,2,3			1,2,18,8,14,4,9,10,11,17		1		2
131	100	True	2020-09-18 02:30:09	EN	1	2	2	1			9		1		2	5		1		3,9,4		4			1	1					1 ,2,3,4,5,9,12		2	2		2		4	1,2,3			2,14,4,10,11		1		1	2
133	100	True	2020-09-18 03:16:49	EN	1	2	3	1			21		1		2	5		7		4.7		1,5,6		1	1	3	2	2			1 ,2,3,4,5,6,9,11		2	1,3,6		2		2	2			1,18,8,4,9,10		1		2
134	100	True	2020-09-18 03:41:26	EN	1	2	2	1			31		1		2	5		1		4		5		2	1	1	2	2			1 ,3,5,6,9,11,12,12		3	1,2,3		1.2		4	2.3			1,2,8,4,10,11		1		2
135	100	True	2020-09-18 07:50:57	EN	1	1	2	1			26		1		2	5		4		1				1	1	1	2	2	3		11.15		5	2,3,6		1		6	1,2,3			1,2,18,8,14,5,7,10,11,12,17		1		2
136	100	True	2020-09-18 09:14:54	EN	1	1	2	1			15		1		2	5		1		1,3,9,4,7		1,4,6		1	1	1	1	1			1 ,2,3,4,5,11,12		2	1,2,3,6		1.2		2	1,2,3			1,2,18,8,14,4,9,10,11,17		1		2
137	100	True	2020-09-18 09:17:45	EN	1	2	2	1			36		1		2	5		1		3,9,4		1		1	1	1	2	2			1 ,3,4,5,6,9,11,12		2	1,2,3		1.2		2	1,2,3			1,2,18,8,14,4,9,10,11		1		2
139	100	True	2020-09-18 11:53:47	EN	1	1	2	1			17		1		4	5		4		1,3,9,4		6		1	1	2	2	2			1 ,2,3,4,5,6,11,12		2	1		1.2		2	2			1,2,18,8,14,10,11		1		2
141	100	True	2020-09-19 01:18:41	EN	1	2	2	1			31		1		2	6		1		2,3,9,4,7		4.5		1	1	3	2	2	3		1 ,2,3,4,5,6,8,9,11		2	1,2,5		2		2	1,2,3			1,2,18,8,14,4,9,10,11		1		1	2
142	100	True	2020-09-19 08:04:16	EN	1	2	2	1			21		1		2	6		4		1,2,3,9,4,6,7		1,4,5		1	1	1					1 ,2,4,5,9		5	1,2,3,5		1.2		2	2.3			1,2,18,8,4,9,10,11		1		1	2
143	100	True	2020-09-19 08:48:03	EN	1	1	2	1			16		1		2	5		4		9,4,6,7		1.5		1							3,5,9,11,12		3	1,2,5,6		2		2	2.4			1,2,18		1		2
144	100	True	2020-09-19 10:35:52	EN	1	1	1	1			20		1		2	2		1		1.3				1							1 ,5,11		2	2.5		1		2	2			1,2,18,8,14,4,9,10		1		2
145	100	True	2020-09-19 10:58:10	EN	1	2	2	1			17		2		2	6		4		1,3,4,6,7		1,5,6		1	1	1	3	3			1 ,3,5,9,11		2	1,2,5		1.2		7	1,2,3			1,2,18,8,14,4,9,10,11,17		1		2
146	28	False	2020-09-19 11:08:27	EN	1	2	3	1			17		1		2	6		4		1.2
147	100	True	2020-09-19 11:22:15	EN	1	2	1	1			20		1		2	2		1		3				3	1	1	3				1 ,3,4,5,9,11		2	1,2,3,6		1.2		2	1,2,3,4			1,2,18,8,14,4,10,11,17		1		2
148	100	True	2020-09-19 11:38:21	EN	1	1	1	1			20		1		2	2		1		2,3,9,4		4,5,6		1	1						1 ,2,3,7,9,11,12,12		2	1,5,6		2		4	1,2,3,4			1,18,8,14,4,9,10		1		2
149	100	True	2020-09-19 11:51:28	EN	1	1	1	1			7		1		2	2		1		1,3,4		4.5		3	1	1	1	1			1 ,2,3,5,9,11,12		2	1,2,3,5,6		1.2		7	1,2,3			1,18,8,14,4,5,9,10,11,17		1		2
150	100	True	2020-09-19 12:02:24	EN	1	2	1	1			20		2		2	2		1		3.4		5			1						1 ,3,5,9,11		2	2,3,5,6		2		2	1.2			1,18,8,14,4,10		1		2
151	100	True	2020-09-19 12:13:25	EN	1	2	1	1			20		1		2	2		1		1,2,3,9,4		5		1	1	1	1	2			1 ,5,9,11,12		2	2.3		1.2		2	1,2,3			1,2,18,8,14,4,9,10,11,17		1		1	1		Alternative Medicine doctor
152	100	True	2020-09-19 12:26:50	EN	1	1	1	1			20		1		2	2		1		3,9,7				1	1	1	2	3			1 ,2,3,5,11		2	1,2,6		2		7	1,2,3			1,2,18,8,14,4,9,10,11,17,20	Using of spices, Herbs like : Tinospora Cordifolia (Giloy/Giloe), Turmeric ; Take proper diet (i.e. : meals)	1		2
153	100	True	2020-09-19 18:52:51	EN	1	2	1	1			20		1		2	2		1		1,3,7				1	1	1	2	2	2		1 ,2,5,6,9,11		3	2		2		2	1,2,3			1,2,18,3,8,14,4,10,11		1		2
154	100	True	2020-09-19 18:58:27	EN	1	1	2	1			32		1		2	5		4		3,9,4,6,7		1,4,5		1	1	1	2	2			1 ,2,3,5,9		2	1,2,3,5		2		2	2.3			1,2,18,8,14,4,10,11		5		2
155	100	True	2020-09-19 20:00:13	EN	1	2	1	1			20		1		2	2		1		3.7				1	1	2	1	1	3		1 ,3,5,9,11		3	2,3,5,6		2		2	1.2			1,2,18,8,14,4,5,7,9,10,11,17		1		2
156	100	True	2020-09-19 21:19:20	EN	1	2	2	1			20		1		2	6		3		1,3,9,4,6,7		1,3,4,5,6,7		3	2	3	3	2	3		1 ,4,5,15		4	1.5		2		2	1,2,5			1,2,18,3,8,14,9,10,11		1		1	1		Nurse,Alternative Medicine doctor ,Local Clinic,Hospital,I treated myself with medicine I already have at home
157	100	True	2020-09-19 22:15:44	EN	1	2	1	1			20		1		2	5		1,4		1,3,4,7		4.5		2	1	1	1	1			1 ,4,5,11		2	1,2,6		1.2		4	1,2,3			1,2,18,8,4,9,10,11		1		2
158	100	True	2020-09-19 22:27:50	EN	1	2	1	1			20		1		2	2		1		3,9,4,7		4.5		3	3	3	3	3			1 ,5,11		2	3.5		2		2	2.3			1,2,18,8,14,4,5,9,10,11,17		1		2
159	100	True	2020-09-19 22:55:00	EN	1	2	1	1			20		1		2	1		1		3				2	1	1	2	2			5.15		2	10		2		5	2			2,18,8,14,4,9,10,11		1		2
160	100	True	2020-09-19 23:13:36	EN	1	1	1	1			20		1		2	2		1		1,2,3,9,4,6,7		4,5,6		1	1						1 ,2,3,4,5,12		2	1,2,3,6,10		1.2		6	1,2,3			1,2,18,8,14,4,5,9,10,11,17		1		2
161	100	True	2020-09-19 23:39:11	EN	1	2	1	1			13		2		2	2		1,3,4,5,8,10,7,P		9				1							1 ,2,3,4,5,6,7,8,9,10 ,11,12,12,13,14		1	1,2,3,5,6,9		1		1	2			1,2,18,8,14,4,5,7,9,10,11,17		1		2
162	100	True	2020-09-19 23:50:25	EN	1	2	1	1			20		1		2	2		1		1,3,9,4,7		3		1	1	1					1 ,4,5,9,11		2	1,2,6		1.2		2	2.3			1,2,18,8,14,4,9,10,11		1		2
163	100	True	2020-09-19 23:57:07	EN	1	2	2	1			20		1		2	1		1,3,4,5,8,10,7,P		1,2,3,9,4,6,7,8		1,3,4,5,6,7		3	3	3	3	3	3		1 ,2,3,4,5,6,7,8,9,10 ,11,12,12,13,14,15		2	1,2,3,5,6,9,10		1		2	1,2,3,4,5,6,8,I don't know			1,2,18,3,8,14,4,5,7,9,10,11,12,17,15,16,20		1		2
164	100	True	2020-09-20 00:18:10	EN	1	2	1	1			20		2		2	2		1		9.4		4		2	1	1	2	2	2		1 ,4,5,11		2	1,2,3,5,6		2		6	1,2,3			1,2,18,8,14,4,9,10,11,17		1		2
165	100	True	2020-09-20 00:36:30	EN	1	1	1	1			20		1		4	2		1		4		4		1	1	1	3	3			3		2	10		2		6	3			2,18,8,14,4,10,11,17		1		2
166	100	True	2020-09-20 00:36:34	EN	1	1	1	1			20		1		4	2		1		3.4		1,4,6		1	1	3	3	1			1 ,5,9,11		2	10		2		4	1,2,3			1,2,18,8,14,4,9,10,11		1		2
167	100	True	2020-09-20 00:54:22	EN	1	1	1	1			20		1		2	2		1		3,9,4,7		4		1							1 ,9,11,12,12		5	3		1.2		2	2.3			1,2,18,8,14,4,9,10,11		1		2
168	100	True	2020-09-20 01:07:48	EN	1	1	2	1			9		1		2	2		1		3				1	1	2	2	2			1 ,2,3,4,11		2	1,2,3,5,9,10	Eat and drink hot above 75 degree Celsius because it is the best easy way to kill corona virus	1.2		7	1,2,3			1,2,18,8,14,4,5,7,10,11,17		1		2
169	100	True	2020-09-20 02:56:26	EN	1	2	2	1			16		1		2	6		1		1,2,3,9,4,7		1,3,4,5,6		1	1						1 ,2,4,5		2	1,2,3		2		2	1,2,3			1,2,18,8,4,10,11		1		2
170	100	True	2020-09-20 03:38:48	EN	1	2	1	1	Bhopal,MP (INDIA)						4	2		1		1				1	1	1	1	1	2		1 ,3,4,5,11		2	2.3		1.2		2	1,2,3			1,2,18,8,14,4,5,9,10,11,17		3		2
171	100	True	2020-09-20 06:00:15	EN	1	1	3	1			17		1		2	6		4		1,2,3,9,4,6,7		5		1	1	1	3	3			1 ,3,4,6,9,11,12,12		2	1,2,3,6		1.2		3	1,2,3			1,2,18,8,14,4,9,10,11,17		1		2
172	100	True	2020-09-20 07:02:06	EN	1	2	2	1			36		1		2	5		7		1,2,3,9,6,7											1 ,2,3,4,5,6,7,8,9,10 ,11,12,12,13,14		2	1,2,3,5,6		2		2	1,2,3,4,5			1,2,18,8,14,4,9,10,11,17		1		2
174	100	True	2020-09-20 08:25:00	EN	1	1	2	1			15		1		2	5		1		1				1	1	2		1			1 ,2,4,5,9,11,12		2	1,2,6		6		2	2			1,2,18,8,14,4,9,10,11		1		2
175	100	True	2020-09-20 10:14:34	EN	1	1	2	1			15		2		2	5		1		2,3,9,4,7		3,5,6		1	1						1 ,3,9,11		2	1.2		2		7	1,2,3			1,2,18,8,14,4,10,11		1		2
176	100	True	2020-09-20 18:58:05	EN	1	1	5	1			9		1		1	6		5		1,3,4,7		5			1						1 ,2,3,5,6,9,11,12,12		2	1,2,3,5		2		2	2.3			1,2,18,8,14,4,9,10		1		2
177	100	True	2020-09-20 19:33:38	EN	1	2	3	1			17		1		2	6		5		1					1						1 ,3,5,9,11		2	1		2		2	1,2,3			1,2,18,8,14,4,9,10,11		1		2
178	100	True	2020-09-20 19:55:04	EN	1	1	7	1			17		1		1	5		8		3				3	1	1	3	3			1 ,2,3,5,9,11		3	1,2,3,5,9	Isolation	2		4	2,3,4			1,18,8,14,4,9,10,11		1		2
179	100	True	2020-09-20 20:51:18	EN	1	2	6	1			9		1		2	6		8		3				1							1 ,3,5,9,11		2	3		2		2	3			1.8		1		2
180	100	True	2020-09-20 20:58:40	EN	1	1	2	1			2		1		2	6		5		1,2,3,9,4,7		3,4,5,6		2	1	1	2	2			1 ,2,4,5,11		2	1,3,6		2		2	1,2,3			1,2,18,8,14,4,5,10,17		1		2
181	100	True	2020-09-20 21:05:26	EN	1	1	6	1			17		1		2	5		5		1,3,9,4,7		1.5			1						1 ,2,3,5,9,11,12		2	1,2,3		2		4	1,2,3			1,2,18,8,14,4,9,10,11		1		2
182	100	True	2020-09-20 21:38:39	EN	1	1	5	1			21		1		2	6		10		1,2,3,9,4,7		3.6		2	1	1	3	2			1 ,2,3,4,5,7,9,11,12		2	1,2,3,5,6		2		7	2.3			1,2,18,8,14,4,5,9,10,11,17		1		3
183	100	True	2020-09-20 22:21:28	EN	1	1	6	1			12		1		1	5		8		3				1	1	1	3	3			1 ,2,3,4,5,9,11		2	1,2,3		1.2		2	1,2,3			1,2,18,8,14,4,9,10,11		1		2
184	100	True	2020-09-20 22:30:13	EN	1	2	6	1			9		1		2	6		5		3,9,4,7		5			1						1 ,3,5,6,12		2	1,2,3		2		2	2.3			1,2,18,8,14,4,9,10,11,17		1		2
185	100	True	2020-09-21 01:05:51	EN	1	2	5	1			9		1		2	5		7		9,4,7		5		1	1	1	1	1			1 ,2,3,4,5,6,7,8,9,11,12,12		2	1,2,3,6		2		2	2.3			1,2,18,8,14,4,9,10,11,17		1		2
186	100	True	2020-09-21 01:09:08	EN	1	2	5	1			35		1		1	5		5		3,9,4,7		5.6		1	1						1 ,2,3,5,6,9,11,12		2	1,2,3,6		1.2		7	1,2,3			1,2,18,8,14,4,10,11,17		1		2
187	30	False	2020-09-21 06:16:36	EN	1	2	4	1			7		1		1	5		8		2
188	100	True	2020-09-21 08:14:44	EN	1	2	2	1			29		1		2	6		4		9.4		3.4		1	1	1		1			1 ,2,3,4,5,9,11,12		2	1,2,3,6		2		4	1,2,3			1,2,18,8,14,4,9,10,11,17		1		2
189	100	True	2020-09-21 08:37:13	EN	1	1	2	1			34		1		2	6		4		1,2,3				1	1	1	3	3			1 ,2,3,5,9,11,12		2	2,3,5		2		6	2.3			1,2,18,8,14,4,9,10,11,17		1		2
190	100	True	2020-09-21 08:41:26	EN	1	2	2	1			29		1		4	6		4		4		1,3,4,5,6		1							1 ,2,3,4,5,8,11		2	2,3,5		1		2	1,2,3,4			1,2,18,3,8,14,4,9,10,11,17		1		2
191	100	True	2020-09-21 08:47:19	EN	1	1	2	1			15		1		2	2		1		1,3,9,4,7		1,4,5,6		1	1	2	2	1			1 ,2,4,11,12,12		2	1.2		2		4	1,2,3			1,2,18,8,14,4,9,10,11		1		2
192	100	True	2020-09-21 08:52:21	EN	1	2	2	1			34		1		4	6		1,7		3,9,4,7		4,5,6		1	1	2	2	2	3		1 ,2,3,5,9,11,12		2	1.2		2		2	1,2,3			1,2,18,14,4,10,11,17		1		1	2
193	100	True	2020-09-21 09:01:54	EN	1	1	2	1			36		1		2	5		1		1				1	1	1	3	3			1 ,2,3,4,5,9,11,12,12		3	1,2,3		2		4	2.3			1,2,18,8,14,4,9,10,11		1		2
194	100	True	2020-09-21 09:04:54	EN	1	2	2	1			21		1		2	5		4		1,3,7				1	1	1	2	2	3		1 ,2,4,5,9		2	1.2		2		2	1,2,3,8		Pregnant women and others who are immuno compromised	1,2,18,8,14,4,9,10,11		1		2
195	100	True	2020-09-21 09:32:49	EN	1	1	2	1			21		1		2	6		1,3		1,2,3,9,4,7		1.6			1	1					1 ,3,4,5,9,11		2	1,2,3,5,6		2		2	2.3			1,2,18,8,14,4,9,10,11		1		2
197	100	True	2020-09-21 17:37:42	EN	1	1	2	1			2		1		2	5		5		3				1	1	2	2	1			1 ,2,3,5,9,11		2	1.3		1.2		2	1,2,3			1,2,18,8,14,4,9,10,11,17		1		1	2
198	100	True	2020-09-21 23:39:39	EN	1	2	2	1			36		1		2	6		1		1,3,4		1.6			1	1					1 ,3,5		3	3		2		7	1,2,3			1,2,18,14,4,5,10,11		3		2
199	100	True	2020-09-21 23:40:10	EN	1	2	2	1			36		1		2	5		1		3				1							1 ,2,3,4,5,6,11,12		2	1.2		2		3	1,2,3			1,2,18,8,14,4,9,10,11		1		2
200	100	True	2020-09-21 23:57:05	EN	1	2	2	1			36		1		2	6		5		1,2,3,9,4		1,3,4,5,6		2	1						1 ,3,5		3	3		1.2		7	1,2,3			1,2,18,8,14,4,10		1		2
201	100	True	2020-09-22 00:27:40	EN	1	2	2	1			10		1		4	7	Diploma in Elementary Educational	4		2,3,9,4,6,7		1,4,5,6			1	1	3				1 ,3,5,11,12		2	2,3,6		1.2		2	1,2,3,4			1,2,18,8,14,4,9,10,11,17		1		2
202	100	True	2020-09-22 00:43:24	EN	1	2	2	1			10		1		2	5		9	Internship	1,3,9,4,6,7		1,4,5,6									1 ,2,3,4,5,11		2	1		1.2		2	1,2,3			1,2,18,8,14,4,10,11		1		2
203	100	True	2020-09-22 00:48:56	EN	1	1	1	1			4		2		2	5		1		1.3				1	3	1	2	3			1 ,2,3,4,5,6,9,11,12		2	1,2,3,6		1.2		2	1,2,3,4			1,2,18,8,14,4,9,10,11,17		1		2
204	100	True	2020-09-22 00:57:05	EN	1	1	3	1			20		1		2	5		4		3,9,4		1,5,6		2	1	3	1	3	3		1 ,3,5,9,11		2	3.6		2		2	1.2			1,2,18,8,14,4,9,10,11		1		2
205	100	True	2020-09-22 02:07:52	EN	1	2	2	1			30		1		2	5		1		1,2,3,9,4		1,4,6		1	1	1		1			1 ,2,3,5,11		2	1,2,3		1.2		4	1,2,3			1,2,18,8,14,4,9,10,11		1		2
206	100	True	2020-09-22 02:16:23	EN	1	2	2	1			4		1		2	6		1		1,2,3,9,4,6,7		1,3,4,5,6		1	3	1	2	1			1 ,2,3,4,5,6,8,9		2	1,2,3,5,6		1.2		7	1,2,3,4			1,2,18,3,8,14,4,11,17		1		1	1		I treated myself with medicine I already have at home
207	100	True	2020-09-22 08:10:05	EN	1	2	2	1			4		1		2	6		1		1,3,9,4		1,3,4,5,6		1	1				1		1 ,2,3,4,5,12		2	1,2,6		1.2		2	1.2			1,2,18,8,14,4,10,11,17		1		2
209	100	True	2020-09-22 09:12:30	EN	1	2	2	1			9		1		2	6		1		1,3,9,4,7		4		1	1	1					1 ,3,5,7,9,11,12		2	1,2,3		2		2	2.3			1,2,18,8,14,4,10,11		1		2
210	100	True	2020-09-22 09:19:02	EN	1	2	2	1			20		2		2	6		4		1,2,3,9,6,7				1	1	1					1 ,3,5,9		2	1,2,3,5,6		2		7	1,2,3,4			1,2,18,8,14,4,9,10,11		1		2
211	100	True	2020-09-22 09:22:38	EN	1	2	2	1			12		1		1	6		1		1,2,3,9,4,6,7		1.6		3	1	1	2	2			1 ,2,3,4,5,6,9,11,12		4	1,2,3,5,6		2		2	1,2,3,4			1,2,18,8,14,4,9,10,11		1		2
212	100	True	2020-09-22 09:45:46	EN	1	1	2	1			34		1		4	6		1		4		4,5,6		1	1	1	2	2			1 ,2,3,4,5,9,11,12		2	2,3,5,6		2		2	1,2,3			1,2,18,8,14,4,9,10,11		1		1	1		Pharmacy ,Local Clinic
213	100	True	2020-09-22 09:52:14	EN	1	1	2	1			9		1		2	6		1,7		1,2,3,4		4.6		1	1	3	3	3			1 ,2,4,5,9,11,12		2	1,2,5,6		1.2		2	4			1,2,18,8,14,4,9,10,11		1		2
214	100	True	2020-09-22 10:11:13	EN	1	1	2	1			10		1		2	6		4		3				1	1	1	1	1	3		1 ,5,9,11		3	1		2		2	2.3			1,2,18,8,14,4,10		1		2
215	100	True	2020-09-22 10:27:14	EN	1	1	2	1			7		1		2	6		3		1,3,9,4,6,7		1,3,5,6		1	1						1 ,2,3,5,9,11,12		3	1.2		1.2		7	1,2,3			1,2,18,8,14,4,9,10,11		1		2
216	100	True	2020-09-22 11:23:48	EN	1	2	2	1			20		2		2	6		4		1,2,3,9,4,6,7		1.5		1	1	1	1	1			1 ,2,3,5,11,15		2	1,2,3,5,6		2		4	1,2,3			1,2,18,8,14,4,9,10,11		1		2
217	100	True	2020-09-22 11:25:06	EN	1	2	2	1			17		1		2	5		7		1,3,9,4,7		4,5,6		1	1						1 ,2,3,4,5,9,11,12,12		2	1,2,3,6		1.2		2	1,2,3			1,2,18,8,14,4,9,10,11		1		2
218	100	True	2020-09-22 12:43:09	EN	1	1	4	1			16		1		1	6		4		2,3,9				2	1	2	2	2			1 ,2,3,4,5,6,7,9,11,12		2	1.3		2		2	2.3			1,2,18,8,14,4,9,10,11		1		2
219	100	True	2020-09-22 13:15:35	EN	1	2	3	1			4		1		2	6		4		1,2,3,9,4,6,7		1,3,4,5,6		1	1	2	2	2			1 ,2,3,4,5,9,11		2	1,2,3,5,6		2		2	1,2,3			1,2,18,8,14,4,9,10,11,17		1		2
220	100	True	2020-09-22 21:34:47	EN	1	2	2	1			7		1		2	5		1		3,9,7											1 ,2,5,12		2	1,2,3,5,6		1		2	2,3,4			2,18,8,14,4,5,9,10,11,12,17,15		1		2
221	100	True	2020-09-22 22:07:34	EN	1	1	3	1			35		1		2	6		1		1,2,3,9,4,7		1,5,6		2	1	1	3	3			1 ,2,4,5		2	1,2,3,5,6		1.2		4	1,2,3			1,2,18,8,14,4,10,11		1		2
222	100	True	2020-09-22 22:39:17	EN	1	1	6	1			35		1		2	5		8		1,3,4,7		1,5,6		1	1						1 ,2,3,4,5,7,9,11,12		2	1,2,3,5,6,9	Anti energy	2		7	4			1,2,18,8,14,4,9,10		1		2
223	28	False	2020-09-22 23:05:26	EN	1	1	2	1			2		1		2	5		4
224	100	True	2020-09-22 23:09:43	EN	1	1	2	1			7		1		2	6		1		1,3,9,4,8	TV	1.6		1	1	1	1	1			1 ,2,3,4,5,8,9,11		2	1,2,3,6		2		2	2.3			1,2,18,8,14,4,9,10,11		1		1	2
225	30	False	2020-09-22 23:17:48	EN	1	2	2	1			2		1		2	6		1		3
226	100	True	2020-09-22 23:18:01	EN	1	2	2	1			17		1		2	5		7	Still am not working	1				1	1						1 ,2,3,4,5,6,9,11,12		2	1,2,3,5,6,9	Avoid cold food items or drinks	2		6	1,2,3			1,2,18,8,14,4,5,9,10,11,17		1		2
227	95	False	2020-09-22 23:23:22	EN	1	2	2	1			17		1		2	6		4		3				1	1	2	2	2	2		1 ,2,3,4,5,6,9,11		3	1,2,3,6		2		4	1,2,3			1,2,18,8,14,4,9,10,11		1		2
228	47	False	2020-09-23 00:05:26	EN	1	2	4	1			17		1		2	6		4		3				3	1	1	3	1			1 ,2,3,4,5,11,12		3	1,3,5		2		2
229	100	True	2020-09-23 00:06:34	EN	1	1	2	1			22		1		4	2		1		1,2,9,4,7		6			1	1					1 ,3,4,5,11,12		3	1.5		2		4	2.3			1,2,18,8,14,4,9,10,20	Eating homemade cooked food, and avoid eating raw.	1		2
230	47	False	2020-09-23 00:07:29	EN	1	1	2	1			2		1		2	5		4		7				3	3	3	1	2	2		1		2	2		4		2
232	28	False	2020-09-23 00:43:34	EN	1	1	5	1			17		1		2	5		5
233	100	True	2020-09-23 00:55:55	EN	1	1	2	1			9		1		2	6		1		1,2,3,9,4,7		1,5,6		1	1	3	3	3	3		1 ,2,3,4,5,6,9,11,12		2	1,2,3,5		2		2	1,2,3			1,2,18,8,14,4,9,10,11		1		2
234	30	False	2020-09-23 00:57:13	EN	1	1	2	1			9		1		2	5		3		4
235	30	False	2020-09-23 01:58:08	EN	1	1	2	1			17		1		2	2		4		2
236	30	False	2020-09-23 02:33:50	EN	1	2	5	1			2		1		2	5		4		1
237	47	False	2020-09-23 04:09:58	EN	1	1	2	1			2		1		2	6		4		1,2,3,9,4,6,7		5.6		1	1	1	1	1			1 ,2,3,4,5,6,7,8,9,10 ,11,12,12,13		2	1,2,3,5,6		2		4
238	70	False	2020-09-23 06:15:17	EN	1	1	2	1			2		1		2	6		1		1,2,3,9,4,7		1		1	1	3	2	3			1 ,2,3,4,5,9,11,12,12		2	1,2,3,5		1.2		2	1,2,3			1,2,18,8,14,4,5,9,10,11,17		1		2
257	100	True	2020-09-23 11:24:41	EN	1	2	2	1			32		1		2	6		1,7		9.7				3	1	1	2	2			1 ,3,5,6,9,11,12		3	9	Consult a doctor.	2		2	2.3			1,2,18,8,14,4,9,10		3		2
261	95	False	2020-09-23 19:26:48	EN	1	2	4	1			12		1		2	6		4		3.7				1	1	1	1	1			4,6,8,9,11,12		2	2,3,6		1.2		2	2,3,4			1,18,8,14,4,10,17		1		2
262	100	True	2020-09-23 20:58:21	EN	1	2	2	1			10		1		2	6		1		3				1	1	1	1	1			1 ,2,3,4,5,6,9,11,12		2	1.2		2		3	2.3			1,2,18,3,14,4,9,10		1		2
264	30	False	2020-09-24 03:30:29	EN	1	5	3	1			29		1		2	6		4		1,3,4,7
265	100	True	2020-09-24 03:44:33	EN	1	2	2	1			22		1		1	6		1		1,2,3,9,4		3.6		1	1	3	3	3			1 ,2,3,4,5,6,9,12,12		2	1,2,3,5		1.2		2	1,2,3			1,2,18,8,14,4,5,9,10,11,17		1		2
266	30	False	2020-09-24 05:24:13	EN	1	1	2	1			26		1		2	6		4		1,3,9
267	95	False	2020-09-24 07:59:57	EN	1	2	3	1			34		1		2	6		4		3,4,6		1,5,6		1	3	1	2	2			1 ,2,3,5,11,12,15		2	1,2,3,5,6		2		2	1,2,3			1,2,18,4,9,10,11,17		1		3
268	47	False	2020-09-24 08:00:24	EN	1	2	2	1			2		1		1	6		4		9,4,6		4		1	1	1					1 ,2,3,4,5,6,8,9,11,12,12		4	1,3,5		2		4
269	30	False	2020-09-24 08:05:48	EN	1	1	1	1			2		1		2	5		1,7		9,4,7
270	30	False	2020-09-24 08:12:16	EN	1	1	2	1			34		1		2	5		4		1,2,3,4,7
271	56	False	2020-09-24 08:31:24	EN	1	1	2	1			34		1		2	5		4		1,3,9,4,7		1,4,6		1	1	2		2			1 ,2,3,5,9		2	2.3		1.2		7	1.2			1,2,8,4		1		1
272	47	False	2020-09-24 08:50:08	EN	1	1	3	1			4		2		2	6		7		4		3,4,5		3	3	3	3	3	3		1 ,5		3	3		2		2
273	30	False	2020-09-24 09:58:47	EN	1	2	2	1			32		1		2	6		1		3,4,7
274	47	False	2020-09-24 10:04:02	EN	1	2	2	1			32		1		2	6		1		1,3,9,4,7		4.6		3	1	1	2	2			1 ,2,3,4,5,9,11		2	1,2,3		2		2
275	70	False	2020-09-24 10:14:31	EN	1	2	2	1			16		1		2	6		4		1,2,3,9,4,6,7		4,5,6		1	1						1 ,2,3,4,5,6,9,11,12		3	1,2,3,5		1.2		2	2.3			1,2,18,8,14,4,9,10,11,17		1		2
276	30	False	2020-09-24 10:57:54	EN	1	1	1	1			17		1		2	5		1		3,9,4
277	30	False	2020-09-24 12:09:55	EN	1	1	3	1			32		1		2	6		4		1,3,9,4,7
278	95	False	2020-09-24 13:01:57	EN	1	2	2	1			36		1		2	6		4		3				1	1	1	2	2			1 ,2,3,4,5,12		2	1,2,3		6		2	1,2,3,4			1,2,18,3,8,14,4,10,11		1		2
279	47	False	2020-09-24 13:17:51	EN	1	1	2	1			32		1		1	6		7		1,2,3,9,4		5.6		1	1	2	2	2	2		1 ,2,3,4,5,6,7,8,9,11,12,12		2	1.2		2		4
280	77	False	2020-09-24 13:37:59	EN	1	1	3	1			36		1		2	1		5		7				3	3	3	3	3	3		1		1	3		1		2	2			1,2,18		1		2
281	77	False	2020-09-24 20:17:59	EN	1	2	2	1			16		1		2	6		1		1,3,4		5.6		1	1	1					1 ,2,3,4,9,11,12		2	1,2,3,5,6		2		7	1,2,3			1,2,18,8,14,4,9,10,11,17		1		2
282	47	False	2020-09-24 21:59:56	EN	1	1	3	1			21		1		2	6		1		1,2,9,4,7		1,5,6		1	1	1					1 ,2,3,5,6,7,9,11,12,12		2	1,2,3		2		2
283	30	False	2020-09-25 09:01:40	EN	1	2	3	1			16		1		2	6		4		1,3,9,4
284	100	True	2020-09-25 23:40:12	EN	1	2	2	1			2		1		2	5		7	Housewife	3,9,4,7		1,5,6		3	1	1	2	2			1 ,3,5,9,11		2	1.3		1.2		4	1,2,3			1,2,18,8,14,4,9,10,17		3		2
285	100	True	2020-09-25 23:46:15	EN	1	2	2	1			2		1		2	6		4		1,3,9,4		1,4,5,6		1	1	1	2	1			1 ,3,5,9		2	1,2,3,5		1.2		4	2.4			1,2,18,8,14,4,5,10,11,17		3		2
286	100	True	2020-09-25 23:48:44	EN	1	2	2	1			32		1		1	6		4		1,3,9,4		4.6		1	1						1 ,2,3,4,5,9,11		3	1,2,3,5		1.2		7	1,2,3,4			1,2,18,8,14,4,9,10,11,17		1		2
287	100	True	2020-09-25 23:55:14	EN	1	1	2	1			32		1		2	5		1		3,4,7		4.5		3	1	3	1	1	3		1 ,2,3,4,5,9,11,12		2	1,3,5,6		6		7	2.3			1,2,18,8,14,4,5,9,10,11		1		2
288	100	True	2020-09-25 23:58:26	EN	1	2	2	1			32		1		2	5		4		3				1	1	2	2	2			1 ,3,4,5,11,12		2	2,3,6		2		2	2.3			2,18,8,4,5,9,10,11,17		1		2
289	9	False	2020-09-25 23:59:17	EN	1	1	2	1
290	100	True	2020-09-26 02:06:26	EN	1	1	2	1			32		1		2	2		4		1,2,3,9,4,6,7		1.5		1	2	2	2	2			1 ,2,3		3	1.2		2		2	1.2			1,2,18,8,14,4,9,10,11		1		2
291	100	True	2020-09-26 04:14:55	EN	1	1	2	1			32		1		2	6		1,4		1				1	1		1				1 ,3,5,9,11		2	1.6		2		4	2.3			2,18,8,4,9,10		1		2
292	100	True	2020-09-26 04:22:06	EN	1	1	3	1			2		1		2	5		4		3,9,4,6,7		1,3,4,5,6		3	1	1	1	3			1 ,2,3,4,5,6,7,9,11,12		2	1,2,3,5,6		1.2		2	2.3			1,2,18,14,4,5,10,11,17		1		2
293	30	False	2020-09-26 09:09:39	EN	1	1	5	1			16		1		2	5		4		1,2,3,9,4,6,7
294	47	False	2020-09-26 10:34:44	EN	1	1	1	1			20		1		2	2		1		4		4,5,7		3	3						1 ,2,4,5		2	5		2		7
295	95	False	2020-09-26 10:35:46	EN	1	1	1	1			20		1		2	2		1		4		1.4		1							1		2	2.3		2		6	I don't know			16		5		3
296	9	False	2020-09-26 10:38:58	EN	1	2	2	1
297	77	False	2020-09-26 11:23:42	EN	1	2	2	1			2		1		2	5		9		4		7							1		1 ,3,11		2	3.5		2		2	2			1,2,18,8,14,4,10,11		3		2
298	100	True	2020-09-26 13:31:33	EN	1	2	2	1			32		1		2	5		4		3,9,4		4		1	1	1	1	1			1 ,2,3,5		3	1,2,3		1.2		4	1,2,3			1,2,18,8,14,4,10,11		1		1	1		I treated myself with medicine I already have at home,I treated myself with traditional cures, for example, herbs
299	77	False	2020-09-26 13:58:21	EN	1	1	3	1			17		1		2	6		4		3				1	1	1					1 ,2,3,4,6,9		2	1.2		2		2	1.2			1,18,8,14,4,9,10,17		1		3
300	95	False	2020-09-26 21:55:24	EN	1	2	1	1			20		2		2	2		1		3				1	1		1				1 ,2,3,4,11,12		3	1,2,5		1		3	1,2,3			1,18,8,4,9,10		1		2
301	100	True	2020-09-26 22:51:10	EN	1	1	2	1			32		1		2	5		4		1,2,3,9,4,6,7		1,4,5,6		1	1	3	3	3			1 ,2,3,5,12		2	1,2,3,5		2		2	1,2,3			1,2,18,8,14,4,9,10,17		1		2
302	100	True	2020-09-26 22:55:04	EN	1	1	2	1			32		1		2	5		1		4.7		4		3	1	1	1	1			1 ,2,3,4,5,9,12,12		2	1,2,3,5,6		1.2		7	1,2,3,4,6			1,2,18,8,14,4,10,11,17		1		3
303	95	False	2020-09-26 23:17:33	EN	1	2	1	1			20		1		2	2		1		3				1	3	1	2	2			1 ,2,4,5,11		5	1		2.4		2	4			18,3,14,4,12		1		2
304	100	True	2020-09-26 23:20:52	EN	1	2	2	1			32		1		2	6		4		1,3,4		4		3	1	1	2	2			1 ,2,3,4,5,6,8,9,11,12,12		2	1,2,3,6		2		2	2.3			1,2,18,8,14,4,9,10,11,17		1		2
305	100	True	2020-09-27 00:13:02	EN	1	2	3	1			32		1		4	6		4		3,4,6,7		4.5		1	1	1	1	1			1 ,5,7,9,11		5	1,2,3,5,6		1.2		2	2			1,2,18,8,14,4,5,10,11		1		2
306	100	True	2020-09-27 00:54:22	EN	1	1	2	1			31		1		2	6		4		2				3	1	2	2	3			1 ,2,3,4,5,11,12,12		2	1,2,5		2		7	1,2,3			1,2,18,8,14,4,10,11		1		2
307	100	True	2020-09-27 01:34:25	EN	1	2	2	1			17		2		2	6		1		1,4,7		1		1	1	3	3	3	3		1 ,2,3,4,5,9,11,12		2	1,2,6		2		7	1,2,3			1,2,18,8,14,4,9,10,11		1		2
308	100	True	2020-09-27 03:14:47	EN	1	2	2	1			32		1		2	2		4		7				1	1	1	3	3	3		1 ,2,3,5,6,9,11,12		2	1,2,3,5		2		2	1,2,3,4			1,2,18,8,14,4,9,10,11		1		2
309	100	True	2020-09-27 08:54:17	EN	1	2	2	1			2		1		2	6		3		1,2,3,9,4,7		1,4,5,6		1	1	3	3	3			1 ,2,3,4,5,6,9,11,12,12		2	1,2,6		2		2	1.2			1,2,18,8,14,4,9,10,11		1		2
310	95	False	2020-09-27 21:33:03	EN	1	2	5	1			32		1		2	6		8	Took voluntary retirement 3 years ago	1,2,9,7					1	1		3			1 ,2,3,4,5,6,7,9,11,12		2	1,2,3,9	Check o2, take doc advice	2		2	2.3			1,2,18,8,14,4,9,10,11		M		2
311	100	True	2020-09-29 13:50:00	EN	1	1	2	1			4		1		2	6		3		1,2,4,7		1,3,6		1	1						1 ,2,3,11,12		2	1,2,6		1.2		2	4			1,2,18,8,14,4,9,10		2		1	2
336	100	True	2020-10-02 07:03:17	EN	1	1	2	1			25		1		2	6		7		1,2,3,9,4,7		5		1	1	2	2	2			1 ,5,I don’t know		5	1.2		2		6	1,2,4			1,2,18,8,14,4,10,11		1		2
349	100	True	2020-10-04 00:45:31	EN	1	1	3	1			17		1		2	5		4		2,3,9,4		1,3,5		1	1						1 ,3,5,6,9,11,12		2	1,2,3		2		2	1,2,3			1,2,18,8,14,4,9,10		1		2
353	100	True	2020-10-05 03:19:48	EN	1	1	2	1			34		1		2	5		3		4	3 feed of Renowned professors i.e: M. Levitt, Sunetra Gupta, Jay Bhattacharyya, Francois Balloux et al.	3		1	1	1	1	1			1 ,3,5,9,11		2	1,3,6		2.4		3	2.6	Elderly (50 +) are at greater risk of dying due to Covid.		1,2,18,17		3		2
357	47	False	2020-10-05 09:12:27	EN	1	1	3	1			29		1		2	5		4		3,9,4,6,7		1,5,6		3	3	3	3	3	3		I don’t know		2	1,2,3,5,6		1.2		2
358	47	False	2020-10-05 09:16:21	EN	1	2	2	1			26		1		2	6		4		9				3	1	1	2	2			1 ,3,5,9,11,12		2	3		2		2
359	95	False	2020-10-05 09:48:52	EN	1	1	2	1			29		1		2	5		4		3,9,4,7		1.5		1	1	1	1	1			1 ,2,3,4,5,9		2	9	Consult a doctor	2		4	1,2,3			1,2,18,8,14,4,9,10,11		1		2
360	63	False	2020-10-05 09:48:53	EN	1	1	2	1			29		1		2	5		4		4		1.5			1				3		1 ,2,3,5,9,11,12		2	1,3,5		2		2	2.3			16		1		2
361	95	False	2020-10-05 11:56:58	EN	1	2	2	1			36		1		2	6		4		2,3,9,4		1.6		1	1	1					1 ,2,3,4,5,6,9,11,12,12		2	1,2,3,5		2		4	1,2,3			1,2,18,8,14,4,9,10,11,17		2		1	1		Local Clinic
366	77	False	2020-10-06 03:31:35	EN	1	2	2	1			15		1		2	5		7		1,3,9,4,7		1,3,4,5,6		1	1	1	1	1	1		1 ,2,3,4,5,6,11,12,12		2	1,2,3,5,6,9		1.2		4	1,2,3,4			1,2,18,3,8,14,4,5,7,9,10,11,12,17,15,16,20		1		1	2
372	30	False	2020-10-06 09:29:43	EN	1	2	2	1			20		2		2	6		3,9		4.7
374	47	False	2020-10-06 09:40:44	EN	1	2	2	1			7		1		2	6		7		3,4,7		1.5		1	1						1 ,3,4,5,11		5	2.6		2		6
375	95	False	2020-10-06 10:27:03	EN	1	2	2	1			22		1		1	5		1		3,9,4,7		1,5,6		1	1		2	2			1 ,2,3,4,5,9,11,12,12		3	1,2,6		2		4	1,2,3			1,2,18,8,14,4,9,10,11,17		1		2
376	95	False	2020-10-06 10:30:20	EN	1	2	2	1			17		1		2	5		5		3.4		1,5,6			1	1					1 ,4,8,9,11,12,12		2	1,2,3,6		2		2	1,2,3			1,2,18,8,14,4,10,11,17		1		2
377	95	False	2020-10-06 10:33:11	EN	1	2	2	1			4		1		4	6		7		1,2,3,9,4,7		1.6		3	3	3	3	3			1 ,3,4,5,6,11		2	1,2,3,5		1.2		2	1,2,3			1,2,18,8,4,10,11		2		3
378	30	False	2020-10-06 10:33:12	EN	1	1	2	1			16		1		2	5		1		1,3,4,7
379	95	False	2020-10-06 10:33:15	EN	1	2	3	1			7		1		2	6		7		3,4,7		1.5		1	1	2	1	2			1 ,2,3,5,9,11,12		1	2.6		2		4	1,2,3			1,18,8,14,4,5,9,10,11,17		2		2
398	30	False	2020-10-07 10:52:56	EN	1	2	2	1			32		1		2	6		1,7		9.7
441	30	False	2020-10-08 20:45:36	EN	1	2	2	1			17		1		2	5		4		3
442	77	False	2020-10-08 22:08:02	EN	1	1	2	1			17		1		2	2		4		8									3		14		5	9		1		5	I don't know			18.2		4		2
446	47	False	2020-10-09 23:44:51	EN	1	2	2	1			32		2		2	5		4		1.9				2	2	2	2	2	1		3.9		2	1.2		2		2
447	9	False	2020-10-09 23:45:50	EN	1	1	2	1
448	95	False	2020-10-09 23:57:09	EN	1	1	2	1			32		1		2	6		10,7		1,4,7		4.5		3	3	3	3	1			1 ,4,5,9,11		2	1,2,3,5		1.2		2	1,2,3			1,2,18,8,14,4,5,7,9,10,17		1		2
449	77	False	2020-10-10 02:27:53	EN	1	1	2	1			2		1		2	5		4		1,3,9,4,6,7		4.5		1	1	2	2	1	1		1 ,2,3,4,10 ,11,12,12,13,14		2	1,2,5		2		2	1			3		2		1	2
453	95	False	2020-10-10 09:52:31	EN	1	5	2	1			32		1		2	5		4		3				1	1	3	3	3			1 ,2,3,4,5,6,9,11		5	1.6		2		2	1,2,3			1,2,18,8,14,4,9,10,11		1		2
456	47	False	2020-10-11 01:07:01	EN	1	2	2	1			2		1		2	6		1		1				3	1	3	3	3	3		1 ,5,9,I don’t know		1	9		1		6
458	30	False	2020-10-11 22:34:46	EN	1	2	2	1			2		1		2	5		1		7
463	100	True	2020-10-13 01:36:36	EN	1	1	2	1			17		2		2	5		4		1,2,3,9,4,6,7		1,5,6		1	1						1 ,3,4,5,6,9,11,12		2	1,3,5		1.2		2	3			1,2,18,8,14,4,10		1		1	1		Nurse,I treated myself with medicine I already have at home
488	100	True	2020-10-25 13:35:18	EN	1	1	2	1			17		1		2	5		5		1,3,4		1.5		1	1						1 ,2,3,4,5		2	1		1		1	1			1		1		2
489	100	True	2020-10-26 01:21:55	EN	1	1	2	1			17		1		2	6		4		1,3,4		1		3	1	1	2	2			1 ,3,4,5		2	1.2		2		7	1.2			1,18,8,14,4,9,10		1		2
490	100	True	2020-10-26 01:41:12	EN	1	1	2	1			17		1		2	6		1		1,2,3,4		1		3	1	3	2	3			1 ,3,5,11		2	1.2		2		7	1.2			1,2,18,8,4,10		1		2
491	100	True	2020-10-26 02:20:05	EN	1	1	2	1			17		1		2	5		5		3.4		1.5		1							1 ,2,3,4,5		2	1,2,3,5		2		2	1,2,3			1,2,18,8,14,4,9,10,11		1		2
492	100	True	2020-10-27 00:45:14	EN	1	2	2	1			17		1		2	5		4		3,9,4		1.5		3	1	1	2	2			1 ,3,4,5,9,11,12		2	1,2,3		2		4	1,2,3,4			1,2,8,14,4,9,10,11		1		2
493	100	True	2020-10-27 00:48:43	EN	1	2	2	1			17		1		2	5		4		1,3,9,4		1,5,6		1	1						1 ,2,3,4,5,9,11,12		2	1,2,3,5		1.2		7	1,2,3			1,2,18,8,14,4,9,10,11,17		1		2
494	100	True	2020-11-03 00:07:40	EN	1	2	2	1			17		1		2	5		1		1,2,3,9,4,6,7		5.6		3	1	1	3	3			1 ,3,4,5,6,12		3	1		2		6	1,2,3			1,2,18,8,14,4,10,11		1		2
495	100	True	2020-11-03 01:06:24	EN	1	2	2	1			17		1		2	5		1		6						1					1 ,2,3,4,5,11		2	1		2		2	1,2,3			1,2,18,8,14,4,9,10,11		1		1	2
496	100	True	2020-11-03 01:13:42	EN	1	1	2	1			17		1		2	5		1		1,2,3,9,4		1,5,6		1	1	1	1	1			1 ,2,3,4,5,6,7,9,11,12,12		2	1,2,3,5,6		2		2	1,2,3			1,2,18,8,14,4,9,10,11		1		2
497	95	False	2020-11-10 02:34:02	EN	1	2	2	1			17		1		2	5		5		4		1,4,5,6		3	1	1	2	2			1 ,2,5,9,11		2	1,3,5		6		6	1,2,3			1,2,18,8,4		5		3
498	100	True	2020-11-18 04:42:17	EN	1	2	2	1			17		1		2	2		1		1,2,3,9,4,6,7		4.5		1	1	1	3	3			1 ,2,3,4,5,9,11,12		3	1,2,3,6		1.2		2	1,2,3			1,2,18,14,4,9,10,11,17		1		3
499	30	False	2020-12-01 23:20:39	EN	1	2	2	1			17		1		2	6		1		3
503						2	2	1					1		2	5	-99	9	trainee	2,3,9,4,6,7	-99	1,5,6	-99	m	1	1	m	m	-99	-99	1,2,3,4,5,6,9,12	-99	3	1	-99	2	-99	4	1,2,3	-99	-99	1,2,18,8,4,9,10,17,11,14	-99	1	-99	2	-99	-99	-99
504						2	4	1					1		2	5	-99	7	-99	1,2,3	-99	1,4,5,6	-99	1	1	1	1	1	-99	-99	1,2,3,4,5	-99	1	10	-99	m	-99	2	1,2	-99	-99	1,2,18,9,10	-99	1	-99	2	-99	-99	-99
505						1	1	1					1		2	5	-99	7	-99	1,3,9	-99	1,4,5,6	-99	1	1	1	1	1	-99	-99	1,2,3,4,5,6	-99	1	10	-99	m	-99	2	1,2	-99	-99	1,2,18,8,4,10,17	-99	1	-99	2	-99	-99	-99
506						1	3	1					1		2	2	-99	5	-99	3	-99	1,5	-99	1	1	1	1	1	-99	-99	1,2,3,4,5,6	-99	1	10	-99	2	-99	3	1,2	-99	-99	1,2,18,8,4,10,17	-99	1	-99	2	-99	-99	-99
507						2	2	1					1		2	5	-99	4	-99	3,9,4,6	-99	4,5,6	-99	m	1	m	m	m	-99	-99	1,3,4,5,6,9,11,12	-99	2	1,2,3	-99	2	-99	2	1,2,3	-99	-99	1,2,18,8,4,9,10,14	-99	1	-99	2	-99	-99	-99
508						2	6	1					1		1	5	-99	8	-99	3,9,4,7	-99	-99	-99	1	1	1	m	1	-99	-99	1,2,3,4,5,9,11,12,17	-99	2,3	1,2,3,5,6	-99	1,2	-99	2,3,7	1,2,3,4	-99	-99	1,2,18,8,3,4,5,9,10,17,11,14	-99	1,4	using hand sanitiser	2	-99	-99	-99
509						2	4	1					1		2	1	-99	4	-99	3,9	-99	5	-99	1	1	1	m	m	-99	-99	1,2,3,4,5,6,9,11,12,17	-99	5	1,2,3	-99	1,2	-99	4	1,2,3,4	-99	-99	1,2,18,8,3,4,10,17,11,14	-99	1	-99	2	-99	-99	-99
510						2	3	1					1		2	6	-99	4	-99	1,3	-99	1,5	-99	1	1	1	2	2	-99	-99	1,2,3,4,5,9,11,12	-99	2	1,2,3	-99	2	-99	2	2,3	-99	-99	1,2,18,8,10,14	-99	1	-99	2	-99	-99	-99
511						2	3	1					1		2	6	-99	4	-99	1,3,9,4,6	-99	5	-99	1	1	1	m	m	-99	-99	1,2,3,4,5,9	-99	2	1,2,3,5	-99	2	-99	2,3,7	1,2,3,4	-99	-99	1,2,18,8,4,9,10	-99	1	-99	2	-99	-99	-99
512						2	4	1					1		1	5	-99	4	-99	3,9,4,6	-99	1,5	-99	1	1	1	3	3	-99	-99	1,2,3,4,5,6,9,11,12,17	-99	2	1,2,3,5	-99	2	-99	2,7,4,5	1,2,3	-99	-99	1,2,18,8,9,10,17,11,12	-99	1	-99	2	-99	-99	-99
513						2	4	1					1		2	5	-99	7	-99	1,2,3,9,4,6,7	-99	1,3,4,5,6	-99	1	1	1	m	m	-99	-99	1,2,3,4,5,6,9,11,12,17	-99	1	1,2,3,5	-99	2	-99	1	1,2,3	-99	-99	1,2,18,8,4,9,10,17,11,14	-99	1	-99	2	-99	-99	-99
514						2	3	1					1		1	6	-99	3	-99	1,2,3,9,4,6,7	-99	1,4,5	-99	1	1	1	m	m	-99	-99	1,2,3,4,5,6,9	-99	2	1,2,3	-99	1,2	-99	4	1,2,3	-99	-99	1,2,18,8,4,14	-99	1	-99	2	-99	-99	-99
515						2	3	1					1		1	5	-99	7	-99	3	-99	1,4,5,6	-99	m	m	1	1	m	-99	-99	1,2,3,4,5,9,11	-99	2	1,2,3,5	-99	2	-99	4	1,2,3	-99	-99	1,2,18,8,4,9,10,11,14	-99	1	-99	2	-99	-99	-99
516						1	2	1					1		1	5	-99	7	-99	3,4,7	-99	1,4,5	-99	1	1	3	3	3	-99	-99	1,2,4,5,11,12	-99	2	1,2,3,5,6	-99	2	-99	2	1,2,3	-99	-99	1,2,18,8,4,9,10,14	-99	1	-99	2	-99	-99	-99
517						2	4	1					1		1	5	-99	7	-99	3	-99	M	-99	m	1	1	m	1	-99	-99	1,2,5,9,11	-99	2	1,3,5,6	-99	2	-99	2	2,3,6	people with low immunity	-99	1,2,18,8,4,10,17,14	-99	1	-99	2	-99	-99	-99
518						2	3	1					1		2	5	-99	7	-99	3,9,4,7	-99	1,5,6	-99	1	1	1	m	m	-99	-99	1,2,3,4,5,6,9,11	-99	2,3	1,2,3,6	-99	2	-99	3	1,2,3	-99	-99	1,2,18,8,4,9,10,14	-99	1	-99	2	-99	-99	-99
519						2	3	1					1		2	5	-99	7	-99	1,9,4,7	-99	1,5,6	-99	1	1	m	m	m	-99	-99	1,3,4,5,6,9,12,17	-99	2	1,3,5	-99	2	-99	3	1,2,3	-99	-99	1,2,18,8,4,9,10	-99	1	-99	2	-99	-99	-99
520						2	5	1					1		1	1	-99	3	-99	1,3,9,4,7	-99	1,5,6	-99	1	1	1	m	m	-99	-99	1,2,4,5	-99	2	2	-99	1,2	-99	3	1,2,3,4	-99	-99	1,2,18,8,4,9,10,17,14	-99	1	-99	2	-99	-99	-99
521						2	3	1					1		2	5	-99	7	-99	3,9,4	-99	1,5,6	-99	m	1	1	m	m	-99	-99	1,3,4,5	-99	5	10	-99	2	-99	2,7	1,2,3	-99	-99	1,2,18,8,4,9,10,14	-99	1	-99	2	-99	-99	-99
522						2	2	1					1		2	2	-99	5	-99	9,4,6,7	-99	1,5	-99	3	3	1	m	m	-99	-99	1,2,3,4,5,6,	-99	2	1,2,3	-99	2	-99	2	1,2,3	-99	-99	1,2,18,8,4,9,10,17,11	-99	1	-99	2	-99	-99	-99
523						1	4	1					1		2	5	-99	7	-99	3,4,6	-99	5,6	-99	1	1	1	1	1	-99	-99	1,3,5,9,11	-99	2	1,2	-99	1,2	-99	4	2,3	-99	-99	1,2,18,8,4,9,10,17,11,14,15	-99	m	-99	2	-99	-99	-99
524						1	3	1					1		m	6	-99	4	-99	3,9,4,6,7	-99	5,6	-99	1	1	1	m	m	-99	-99	1,3,4,5,11,12,17	-99	2	2,3	-99	2	-99	2	1,2,3	-99	-99	1,2,18,8,4,9,10,17,11,14	-99	1,2	-99	2	-99	-99	-99
525						2	4	1					1		1	5	-99	7	-99	1,3,9,7	-99	6	-99	m	m	m	m	m	-99	-99	1,5,9,11,12	-99	2	1,2	-99	1,2	-99	3	1,2,3,4	-99	-99	1,2,18,8,4,9,10,11,14	-99	1	-99	2	-99	-99	-99
526						1	3	1					1		2	6	-99	7	-99	1,3,4	-99	1,5	-99	1	1	m	m	m	-99	-99	1,4	-99	3	1,2,3	-99	1,2	-99	2	1,2	-99	-99	1,2,18,8,4,10	-99	1	-99	2	-99	-99	-99
527						2	4	1					1		2	6	-99	4	-99	1,2,3,9,4,7	-99	1,5,6	-99	1	1	1	m	m	-99	-99	1,3,4,5,9,11	-99	2	1,6	-99	2	-99	2	1,2,6,8	people with breathing difficulty	people with lung diseases	1,2,18,8,4,9,10,17,11,14	-99	1	-99	2	-99	-99	-99
528						1	3	1					1		2	6	-99	4	-99	1,3,4,6	-99	1,3,5	-99	1	1	2	2	2	-99	-99	1,2,3,4,5,6,7,9,11,12,17	-99	2	1,2,3,5	-99	2	-99	4	1,2,3	-99	-99	1,2,18,8,4,9,10,17,11,14	-99	1	-99	2	-99	-99	-99
529						2	3	1					1		2	5	-99	m	-99	1,2,3,9,4,6,7	-99	1,5,6	-99	1	m	1	2	2	-99	-99	1,4,5,6,9,11,12,17	-99	2	1,2,3,5	-99	1,2	-99	2,4,6	1,2	-99	-99	1,2,18,8,10,17,14	-99	1	-99	2	-99	-99	-99
530						1	3	1					1		2	6	-99	3	-99	3,9,4,7	-99	1,4,5,6	-99	1	1	m	m	m	-99	-99	1,3,5,6,11,12	-99	2	2,3	-99	2	-99	7	2,3	-99	-99	1,2,18,8,4,10,14	-99	1	-99	2	-99	-99	-99
531						2	3	1					1		2	5	-99	m	-99	3,9,4,6,7	-99	1,5,6	-99	1	m	m	m	m	-99	-99	1,2,4,5,6,9,11,12,17	-99	2	m	-99	2	-99	2	1	-99	-99	1,2,18	-99	1,2	-99	2	-99	-99	-99
532						1	3	1					2		2	2	-99	5	-99	4	-99	5	-99	m	1	1	m	m	-99	-99	1,5,9,11	-99	2	2	-99	2	-99	4	1,2,3	-99	-99	1,2,18,8	-99	1	-99	2	-99	-99	-99
533						2	3	1					2		2	2	-99	4	-99	3,4	-99	5,6	-99	1	1	1	m	m	-99	-99	1,2,3,4,5,6,9,11,12	-99	2	1,2,3	-99	2	-99	7	1,2,3	-99	-99	1,2,18,8,4,10,14	-99	1	-99	2	-99	-99	-99
534						1	5	1					2		2	2	-99	3	-99	1,9,4	-99	1,5,6	-99	1	1	1	2	2	-99	-99	1,4,9	-99	2	1,2	-99	2	-99	2,3,7	1,2,3	-99	-99	1,2,18,8,4,9,10,11,14	-99	1	-99	2	-99	-99	-99
535						1	2	1					2		2	6	-99	9	work at home	2,3,9,4,7	-99	1,4,5,6	-99	1	1	1	2	2	-99	-99	1,2,3,4,5,6,9,11,12,17	-99	2	1,2	-99	2	-99	2,7	1,2,3,4	-99	-99	1,2,18,8,4,9,10,11,14	-99	1	-99	2	-99	-99	-99
536						2	2	1					2		2	5	-99	4	-99	1,3	-99	1,5	-99	2	1	3	3	3	-99	-99	1,2,3,4,5,6,9	-99	3	1,2,3	-99	2	-99	2,3	1,2	-99	-99	1,2,18,8,4	-99	1	-99	2	-99	-99	-99
537						2	4	1					1		2	5	-99	4	-99	4	-99	5	-99	1	1	1	m	m	-99	-99	1,2,3,4,5,6,9,11,12,17	-99	2	1,3	-99	2	-99	4	1,2,3	-99	-99	1,2,18,8,9,10,17,11,14	-99	1	-99	2	-99	-99	-99
538						2	3	1					1		2	1	-99	7	-99	3	-99	-99	-99	m	1	m	m	m	-99	-99	9	-99	5	1	-99	2	-99	4	1,2	-99	-99	1,2,18,8,4,9,10,17,11,14	-99	m	-99	m	-99	-99	-99
539						2	5	1					1		1	2	-99	9	I used to work as an advocate clerk	3,6	-99	m	-99	1	m	1	m	m	-99	-99	1,5,9,11	-99	3	1,3,6	-99	1,2	-99	4	m	-99	-99	1,2,18,8	-99	1	-99	2	-99	-99	-99
540						1	3	1					1		2	5	-99	7	-99	3,9,4	-99	1,5,6	-99	1	1	2	2	2	-99	-99	1,2,3,4,5,6,12	-99	2	1	-99	2	-99	2,4	2	-99	-99	1	-99	1	-99	2	-99	-99	-99
541						1	5	1					1		1	2	-99	4	-99	1,9	-99	1,5,6	-99	1	1	1	1	1	-99	-99	1,3,4,9,12,17	-99	2	1	-99	2	-99	4	1,2,3	-99	-99	1,2,18,8,4,9,10,17	-99	1	-99	2	-99	-99	-99
542						2	3	1					1		1	6	-99	3	-99	1,2,3,9,4,7	-99	1,3,4,5,6	-99	1	1	1	3	3	-99	-99	1,2,3,4,5,6,9,11,12	-99	1	1,2	-99	1,2	-99	2,3,7	1,2,3	-99	-99	1,2,18,8,4,9,10,11,12	-99	1	-99	1	1	-99	7
543						1	5	1					1		2	5	-99	3	-99	3	-99	-99	-99	m	1	m	m	m	-99	-99	1,2,3,4,5,6,9,11	-99	2	1	-99	2	-99	2	1,2,3	-99	-99	1,2,18,8,4,9,10,17,11	-99	1	-99	2	-99	-99	-99
544						1	2	1					1		1	5	-99	7	-99	3,6	-99	1	-99	2	1	1	3	2	-99	-99	1,2,3,4,6,9,17	-99	2	1,3	-99	2	-99	2	1,2,3	-99	-99	1,2,18,8,4,9,10,14	-99	1	-99	2	-99	-99	-99
545						2	2	1					1		2	5	-99	1	-99	3	-99	1,5	-99	2	1	1	2	2	-99	-99	1,2,3,4,5,9,11,12	-99	2	1,2,3	-99	2	-99	4	1,2,3	-99	-99	1,2,18,8,4,9,10,11,14	-99	1	-99	2	-99	-99	-99
546						1	6	1					1		2	m	-99	7	-99	3	-99	1,5,6	-99	1	1	1	m	m	-99	-99	1,2,3,4,5,6,11,12	-99	2	1,2,3,5	-99	1,2	-99	2,7	1,2,3	-99	-99	1,2,18,8,4,9,10,17,11,12	-99	1	-99	2	-99	-99	-99
547						1	3	1					1		1	5	-99	4	-99	1,2,3,9,4,6	-99	1,3,4,5,6	-99	m	1	m	m	m	-99	-99	1,2,3,4,5,6	-99	2	1,2,3	-99	2	-99	2,7	1,2,3,4	-99	-99	2,18,8,4,10	-99	1	-99	2	-99	-99	-99
548						2	2	1					1		2	5	-99	4	-99	3,9,4,6,7	-99	1,5,6	-99	1	1	2	1	1	-99		1,2,3,4,5,6,9,11,12	-99	2,3	2,3,5	-99	1,2	-99	1,2,3,7,4	1,2,3	-99	-99	1,2,18,8,4,9,10,17,11,14	-99	1	-99	2	-99	-99	-99
549						1	6	1					1		1	2	-99	8	-99	3	-99	-99	-99	m	1	m	m	m	-99	-99	4,5,9,12	-99	2	1,2,3	-99	2	-99	4	1,2,3	-99	-99	2,18,8,14,4,9,10,11	-99	1	-99	2	-99	-99	-99
550						1	4	1					2		2	5	-99	3	-99	3,9,4	-99	1,5	-99	1	1	1	1	1	-99	-99	1,2,3,4,5,6,9,11,12,17	-99	2	1	-99	2	-99	3	4	-99	-99	2,18,4,10,17	-99	1	-99	2	-99	-99	-99
551						2	4	1					1		2	1	-99	7	-99	9	-99	7	M	1	1	1	2	2	-99	-99	1,2,5,9,11	-99	5	1,2,3,5	-99	2	-99	2	1,2,3	-99	-99	1,2,18,8,4,9,10,14	-99	1	-99	2	-99	-99	-99
552						2	3	1					1		2	5	-99	4	-99	1,3,9,4,6,7	-99	1,5	-99	1	1	2	1	2	-99		1,2,3,4,5,6,11,12	-99	2,3	1,2,3,5,6	-99	2	-99	2,7	1,2,3	-99	-99	1,2,18,8,4,10,17,14	-99	1	-99	2	-99	-99	-99
553						1	6	1					2		2	5	-99	7	-99	3,9,4,6,7	-99	1,5,6	-99	1	1	1	m	m	-99	-99	1,5,11	-99	2	2,3,5	-99	1,2	-99	3,4	1,2,3,4	-99	-99	1,2,18,8,4,5,9,10,17,11,14	-99	1	-99	3	-99	-99	-99
554						1	1	1					1		2	5	-99	1	-99	4	-99	4	-99	m	1	m	m	m	-99	-99	3,4,5,9,11	-99	2	1,3	-99	2	-99	2	2	-99	-99	1,2,18,8,4,9,11	-99	1	-99	2	-99	-99	-99
555						1	2	1					1		2	1	-99	7	-99	3,9,6,7	-99	1,5	-99	m	1	1	m	m	-99	-99	1,2,4,5,9,11,12,17	-99	1	1,3	-99	2	-99	2,3	1,2,3	-99	-99	1,2,18,8,4,9,10,11,14	-99	1,3	-99	2	-99	-99	-99
556						1	1	1					2		2	5	-99	9	Private institution	1,2,3,9,4,6	-99	1,5	-99	1	1	1	1	1	-99	-99	1,2,3,4,5,11,12,17	-99	2,3	1,2,3,5,6	-99	2	-99	2,4	1,2,3	-99	-99	1,2,18,8,4,9,10,17,11,14	-99	1,2	-99	2	-99	-99	-99
557						2	4	1					1		2	5	-99	4	-99	9	-99	1,4,5	-99	m	1	m	m	m	-99	-99	1,2,3,4,9,11,12	-99	1	1	-99	1	-99	2	2,3	-99	-99	2,18,8,4,10,17,14	-99	1	-99	2	-99	-99	-99
558						2	4	1					1		2	2	-99	4	-99	1,2,3,9,4,6,7,8	-99	1,4,5,6,7	m	1	1	1	1	m	-99	-99	1,2,3,4,5,6,9,11,12,17	-99	1	1,2,3	-99	2	-99	4	1,2,3	-99	-99	1,2,18,8,4,5,9,10,11,14	-99	1	-99	2	-99	-99	-99
559						1	5	1					1		1	5	-99	5	-99	3	-99	1,5,6	-99	1	1	2	2	2	-99	-99	1,2,3,5,6,9,11	-99	1	1,2,6	-99	2	-99	2	1,2,3	-99	-99	1,2,18,8,4,10,17,11,14	-99	1	-99	2	-99	-99	-99
560						1	4	1					1		2	5	-99	7	-99	1,2,3,9,4,6,7	-99	1,4,5,6	-99	1	1	1	m	m	-99	-99	1,2,3,4,5,6,7,9,11,12,17	-99	1	1,2,3	-99	2	-99	4	1,2,3,4	-99	-99	1,2,18,8,4,5,7,9,10,17,11,14	-99	1	-99	2	-99	-99	-99
561						1	2	1					1		2	5	-99	7	-99	1,9,4	-99	1,3	-99	m	1	m	m	m	-99	-99	1,4,10,11	-99	2	2,3	-99	2	-99	2,7	1,2	-99	-99	1,2,10	-99	1	-99	2	-99	-99	-99
562						1	3	1					2		2	2	-99	5	-99	3,4	-99	1	-99	1	1	m	m	m	-99	-99	1,2,3,4,5,9,10	-99	2	1,2,3	-99	4	-99	2	1,2,3	-99	-99	1,2,18,4,9,10	-99	1	-99	2	-99	-99	-99
563						2	4	1					1		2	2	-99	7	-99	3	-99	m	-99	m	1	m	m	m	-99	-99	1,2,3,4,5,11	-99	1	2,3	-99	2	-99	2	1,2,3	-99	-99	1,2,10	-99	1	-99	2	-99	-99	-99
564						2	4	1					1		2	2	-99	7	-99	3,4	-99	1	-99	m	1	m	m	m	-99	-99	1,2,5,9,11	-99	2	2,3	-99	2	-99	2	1,2,3	-99	-99	m	-99	1	-99	2	-99	-99	-99
565						1	2	1					1		2	5	-99	5	-99	1,9,4	-99	1	-99	m	1	m	m	m	-99	-99	1,2,4,9,11	-99	2	1,2,3	-99	2	-99	2,7	1,2,3	-99	-99	1,2,18,8,4,10,14	-99	1	-99	2	-99	-99	-99
566						1	5	1					1		2	1	-99	7	-99	3	-99	m	-99	1	1	m	m	m	-99	-99	1,5,11	-99	2	2,3	-99	3	-99	2	1,2	-99	-99	1,18,10	-99	1	-99	3	-99	-99	-99
567						2	3	1					1		2	6	-99	4	-99	3	-99	1,5	-99	1	1	1	2	2	-99	-99	1,2,3,4,6,9,11	-99	2	1,2,3,5	-99	2	-99	2	2,3	-99	-99	1,2,18,8,4,9,10,17,14	-99	1	-99	2	-99	-99	-99
568						1	3	1					1		2	2	-99	4	-99	3,4	-99	1	-99	m	1	m	m	m	-99	-99	1,2,11	-99	2	2,3	-99	2	-99	2	1,2,3	-99	-99	1,2,18,10	-99	1	-99	2	-99	-99	-99
569						1	2	1					1		2	5	-99	4	-99	1,3,4	-99	1	-99	m	1	m	m	m	-99	-99	1,2,5,11	-99	2	2,3	-99	2	-99	2,7	1,2,3	-99	-99	1,2,4,10	-99	1	-99	2	-99	-99	-99
570						1	2	1					1		2	5	-99	3	-99	6	-99	1	-99	1	2	1	1	1	-99	-99	1	-99	2	1	-99	2	-99	2	4	-99	-99	m	-99	3	-99	2	-99	-99	-99
571						2	3	1					2		2	5	-99	4	-99	3,9,4,6,7	-99	1,5,6	-99	1	1	1	1	1	-99	-99	1,4,5,11,12	-99	2	5,6	-99	2	-99	6	1,2,3	-99	-99	1,2,18,8,9,10,14	-99	1	-99	2	-99	-99	-99
572						2	4	1					1		2	5	-99	4	-99	3,9,4,6,7	-99	5,6	-99	1	1	1	1	1	-99	-99	1,4,5,6,9,11,12	-99	2	1	-99	2	-99	2	1,2	-99	-99	1,2,18,8,4,9,10,14	-99	1	-99	2	-99	-99	-99
573						1	2	1					1		2	5	-99	1	-99	3,9,4	-99	1,4,5,6	-99	m	1	1	m	m	-99	-99	1,4,5,6,9,11,12,17	-99	2	1,2,3	-99	2	-99	4	1,2,3	-99	-99	1,2,18,8,4,9,10,11,14	-99	1	-99	2	-99	-99	-99
574						2	3	1					1		2	5	-99	7	-99	3,9,4	-99	1,5	-99	1	1	m	m	m	-99	-99	1,2,11	-99	2	1,2,3	-99	2	-99	2,7	1,2,3	-99	-99	1,2,18,8,4,9,10,11	-99	1	-99	2	-99	-99	-99
575						2	4	1					2		2	2	-99	4	-99	1,3,9,4,6,7	-99	5,6	-99	2	1	1	m	m	-99	-99	1,2,3,4,5,6,7,9,11,12	-99	2	1,2,3	-99	1,2	-99	6	1,2,3	-99	-99	1,2,18,8,4,9,10,14	-99	1	-99	2	-99	-99	-99
576						1	5	1					2		1	1	-99	5	-99	3,6,7	-99	m	-99	1	1	1	3	3	-99	-99	1,4,9,11	-99	2	1,2	-99	2	-99	2	1,2,3	-99	-99	1,2,18,8,4,9,10,17,14	-99	1	-99	2	-99	-99	-99
577						2	3	1					2		2	5	-99	7	-99	3,9,4,7	-99	1,3,4,5,6	-99	1	1	1	m	m	1	disposal of used masks in public areas	1,3,4,5,9,11,12	-99	2	1,2,3	-99	1,2	-99	3,5	1,2,3,4	-99	-99	1,2,18,8,3,4,9,10,17,11,14,15	-99	1,3	-99	2	-99	-99	-99
578						1	3	1					2		1	1	-99	7	-99	3,9,4,7	-99	1,3,4,5,6	-99	1	1	1	1	1	-99	-99	1,5,9,12	-99	2	6	-99	2	-99	6	1,2,3	-99	-99	1,2,18,8,5,11,14	-99	1	-99	2	-99	-99	-99
579						1	4	1					2		2	2	-99	10	-99	9	-99	1,5,6	-99	m	1	m	m	m	-99	-99	1,4,9,11	-99	2	2	-99	m	-99	m	m	-99	-99	18,8,10,14	-99	1	-99	2	-99	-99	-99
580						2	4	1					1		2	5	-99	4	-99	1,3	-99	1	-99	m	1	m	m	m	-99	-99	1,2,3,4,5	-99	2	1,2	-99	1,2	-99	2,7	1,2,3	-99	-99	1,2,18,8,10,14	-99	1	-99	2	-99	-99	-99
581						2	2	1					1		2	6	-99	4	-99	1,9,4	-99	1,3,4,5	-99	m	1	m	m	m	-99	-99	1,2,3,4,5,9,11,12	-99	2	1,2,3	-99	2	-99	2,7	1,2,3	-99	-99	1,2,18,8,9,10	-99	1	-99	2	-99	-99	-99
582						1	3	1					1		2	2	-99	4	-99	9,4	-99	1	-99	1	1	m	m	m	-99	-99	1,2,4,5,11	-99	2	1,3	-99	2	-99	2	1,2	-99	-99	1,2,18,8,4,10,14	-99	1	-99	2	-99	-99	-99
583						1	2	1					1		2	5	-99	3	-99	1,4	-99	1	-99	m	1	m	m	m	-99	-99	1,2,.3,4,5,9,11	-99	2	1,2	-99	2	-99	2,7	1,2,3	-99	-99	1,2,18,8,10,14	-99	1	-99	2	-99	-99	-99
584						2	4	1					1		2	2	-99	7	-99	3	-99	1	-99	m	1	m	m	m	-99	-99	1,2,3,4,11	-99	2	1,2	-99	2	-99	2	1,2,3	-99	-99	1,2,18,8,3,10,14	-99	1	-99	2	-99	-99	-99
585						1	1	1					1		2	2	-99	1	-99	3,4	-99	1,3,4,5	-99	m	1	m	m	m	-99	-99	1,2,3,4,5,9,11	-99	2	1,2,3	-99	2	-99	2,7	1,2,3	-99	-99	1,2,18,8,3,9,10	-99	1	-99	2	-99	-99	-99
586						1	2	1					1		2	5	-99	3	-99	3,4,6,7	-99	1,4,5,6	-99	m	1	1	m	1	-99	-99	1,2,3,4,5,9,11,12	-99	2	1,2	-99	1,2	-99	2	1,2,3	-99	-99	1,2,18,8,4,9,10,11,14	-99	1	-99	2	-99	-99	-99
587						2	3	1					1		2	5	-99	4	-99	4	-99	1,5,6	-99	1	1	1	1	1	-99	-99	1,2,3,5,6,9,11,12	-99	4	1,2,3	-99	1,2	-99	7	4	-99	-99	1,2,18,8,4,9,10,17,11,14	-99	1	-99	2	-99	-99	-99
588						1	3	1					1		2	2	-99	4	-99	3,4	-99	1	-99	m	1	m	m	m	-99	-99	1,2,3,4,5,11	-99	1	1,2	-99	2	-99	2	1,2,3	-99	-99	1,2,18,8,9,10,14	-99	1	-99	2	-99	-99	-99
589						2	2	1					2		m	5	-99	4	-99	1,3,4	-99	1,3	-99	m	1	m	m	m	-99	-99	1,2,3,4,5,9,10	-99	2	1,2,3	-99	2	-99	2,7	1,2,3	-99	-99	1,2,18,8,9,10,14	-99	1	-99	2	-99	-99	-99
590						1	2	1					1		2	5	-99	7	-99	1,3,4	-99	1,3	-99	m	1	m	m	m	-99	-99	1,2,4,9,11	-99	2	1,2,3	-99	2	-99	2,7	1,2,3	-99	-99	1,2,18,8,10	-99	1	-99	2	-99	-99	-99
591						1	4	1					1		2	2	-99	5	-99	4	-99	1,5	-99	m	1	m	m	m	-99	-99	3,9	-99	2	1	-99	2	-99	2	2,3	-99	-99	1,2,8,9,10,17	-99	1	-99	2	-99	-99	-99
592						1	6	1					1		1	2	-99	7	-99	3,9,4,7	-99	1,5,6	-99	m	3	m	m	m	-99	-99	1,3,4,5,6	-99	3	2,3,5	-99	1,2	-99	2,3	1,2,3	-99	-99	1,2,18,8,4,9,17,11	-99	1	-99	2	-99	-99	-99
593						2	3	1					1		2	6	-99	5	-99	3,9,4,6,7	-99	1,5	-99	1	1	2	1	2	-99	-99	1,2,3,4,5,6,9,11,12	-99	3	2,3,6	-99	2	-99	2	1,2,3	-99	-99	1,2,18,8,4,10,11,14	-99	1	-99	2	-99	-99	-99
594						1	1	1					1		2	5	-99	1	-99	3	-99	5	-99	3	3	3	3	3	-99		1,5,12	-99	2	1,3	-99	2	-99	2	1,2	-99	-99	8,17	-99	1	-99	2	-99	-99	-99
595						1	1	1					1		1	5	-99	1	-99	3	-99	5	-99	3	3	3	3	3	-99		1,12	-99	2	1,3	-99	2	-99	2	1,2	-99	-99	8	-99	1	-99	2	-99	-99	-99
596						2	2	1					1		2	5	-99	3	-99	3,6,7	-99	1,5,6	-99	1	1	m	m	m	-99	-99	1,3,4,5,6,9,15	-99	2,3	2,6	-99	2,6	-99	4	1,2,3	-99	-99	1,2,18,8,4,9,10,17,11,14	-99	1,4	use of sanitiser; once I go out I enter only after taking a shower	2	-99	-99	-99
597						2	4	1					1		1	2	-99	7	-99	1,3,9,4,7	-99	1,5	-99	1	1	1	m	m	-99	-99	1,2,3,4,5,6,9,11,12,17	-99	3	1,2,3,5	-99	1,2	-99	2,3	1,2,3	-99	-99	1,2,18,8,4,9,10,17,11,14	-99	1	-99	2	-99	-99	-99
598						2	4	1					1		1	2	-99	7	-99	1,9	-99	-99	-99	1	1	1	1	m	-99	-99	1,2,3,4	-99	2	2,3	-99	2	-99	4	1,2	-99	-99	1,2,9,14	-99	1	-99	2	-99	-99	-99
599						1	4	1					2		2	7	-99	1	-99	3	-99	1	-99	m	1	1	3	3	-99		1,3,4,6,9,11,15	-99	5	2	-99	6	-99	4	7	-99	-99	1,2,18,8,4,17,11,14	-99	1	-99	2	-99	-99	-99
600						1	3	1					1		2	2	-99	3	-99	9,4	-99	1,5	-99	m	1	m	m	m	-99	-99	1,4,6,12	-99	5	1	-99	2	-99	7	1,2,4	-99	-99	1,2,18,8,4,10,17,14	-99	1	-99	2	-99	-99	-99
601						2	2	1					1		2	5	-99	7	-99	3,9,4,7	-99	1,5	-99	m	1	m	m	m	-99	-99	1,9,11	-99	1	1	-99	2	-99	2	1,2,4	-99	-99	1,2,18,8,4,9,10,14	-99	1	-99	2	-99	-99	-99
602						2	3	1					2		2	2	-99	4	-99	1,3,9,4,6,7	-99	1,5	-99	1	1	2	2	2	-99	-99	1,2,3,4,5,6,9,11,12,17	-99	2	1,2,3	-99	1,2	-99	7	1,2,3,4	-99	-99	1,2,18,8,4,9,10,17,11,14	-99	1	-99	2	-99	-99	-99
603						2	4	1					2		1	1	-99	7	-99	3,9,7	-99	m	-99	1	m	m	m	m	-99	-99	1,2,3,4,5,11	-99	m	m	-99	2	-99	6	1,2,3,4	-99	-99	1,2,18,8,4,9,10,17,11,14	-99	1	-99	2	-99	-99	-99
604						2	3	1					2		1	2	-99	3	-99	3,4,6,7	-99	1,5,6	-99	m	1	1	m	m	-99	-99	1,2,4,9,11	-99	5	1,2	-99	2	-99	2,4	1,2,3,4	-99	-99	2,18,8,4,10,17,14	-99	1	-99	2	-99	-99	-99
605						2	2	1					2		2	5	-99	4	-99	9	-99	5	-99	1	1	m	m	m	-99	-99	1,4,5,6,11	-99	2	1,2	-99	2	-99	3	1,2	-99	-99	2,18,8,9,10,11,14	-99	1	-99	2	-99	-99	-99
606						2	2	1					1		2	5	-99	7	-99	3,9,4,7	-99	1,4,5,6	-99	1	1	m	m	m	-99	-99	1,2,3,4,5,6,9,11,12	-99	2	1,2	-99	2	-99	4	1,2,3	-99	-99	1,2,18,8,4,9,10,17,14	-99	1	-99	2	-99	-99	-99
607						5	3	1					1		2	5	-99	3	-99	9	-99	1	-99	2	1	1	1	1	-99	-99	1,2,9,11	-99	4	1,2,3	-99	1	-99	3	4	-99	-99	1,2,18,8,4,10,13,14,15	-99	3	-99	2	-99	-99	-99
608						2	4	1					1		2	6	-99	7	-99	9	-99	1,4,5,6	-99	m	m	m	m	m	-99	-99	1	-99	1	2,3	-99	1,2	-99	2	1,2	-99	-99	1,2,10,17,11,14	-99	4	m	2	-99	-99	-99
609						2	3	1					1		2	6	-99	4	-99	3,9,4	-99	1,4,5	-99	m	1	m	m	m	-99	-99	1,4,5,9,11	-99	3	1,2	-99	1,2	-99	2,7,4	1,2,3	-99	-99	1,2,18,8,4,9,10,17,11,14	-99	1	-99	2	-99	-99	-99
610						2	3,4	1					1		2	2	-99	4	-99	3,9,7	-99	m	-99	1	1	1	m	m	-99	-99	1,2,4,5,6,11,12	-99	2	1,2,3,6	-99	2	-99	4	1,2,3	-99	-99	1,2,18,8,4,9,10,17	-99	1	-99	2	-99	-99	-99
611						2	5	1					1		1	1	-99	7	-99	3,9,7	-99	m	-99	1	1	m	m	m	-99	-99	1,2,3,4,5,6,9,11,12	-99	2	1,2,3	-99	2	-99	2	1,2,3,4	-99	-99	1,2,18,8,4,9,10,17,14	-99	1	-99	2	-99	-99	-99
612						1	2	1					1		2	5	-99	1	-99	1,2,3,9,4,6,7	-99	1,4,5,6	-99	1	1	1	1	m	-99	-99	1,2,3,4,5,6,9,11,12	-99	2	1,2,6	-99	2	-99	2	1,2,3	-99	-99	1,2,18,8,4,9,10,17,14	-99	1	-99	2	-99	-99	-99
613						1	5	1					1		2	5	-99	4	-99	1,2,3,9,4,6,7	-99	1,5,6	-99	1	1	1	1	m	-99	-99	1,2,3,4,5,6,9,11,12	-99	2	1,3,6	-99	1,2	-99	2	1,2,3	-99	-99	1,2,18,8,4,9,10,17,14	-99	1	-99	2	-99	-99	-99
614						1	3	1					1		2	6	-99	4	-99	1,2,4,6,7	-99	1,3,4,5,6	-99	2	2	1	1	1	-99	-99	1,2,3,4	-99	1	m	-99	5	m	2	1,2,4	-99	-99	1,2,3,7,9	-99	1	-99	2	-99	-99	-99
615						2	2	1					1		2	6	-99	4	-99	1,3,9,4,7	-99	1,4,5,6	-99	1	1	1	1	1	-99	-99	1,2,3,5,6	-99	2	1,2,3	-99	1,2	-99	2	2,3	-99	-99	1,2,18,4,10,17,14	-99	1	-99	2	-99	-99	-99
616						2	4	1					1		2	5	-99	4	-99	1,3,9,4,6,7	-99	1,5,6	-99	1	1	1	1	m	-99	-99	1,2,3,4,5,6,9,11,12,17,13	-99	2	1,3,6	-99	1,2	-99	2,7	1,2,3	-99	-99	1,2,18,8,4,9,17,14	-99	1	-99	2	-99	-99	-99
617						1	2	1					1		2	6	-99	4	-99	1,2,3,9,4,6,7	-99	1,5,6	-99	1	1	m	m	m	-99	-99	1,2,3,4,5,6,9,12,17	-99	2	1,2,3	-99	2	-99	2	1,2,3	-99	-99	1,2,18,8,4,10,17,14	-99	1	-99	2	-99	-99	-99
618						2	2	1					1		2	5	-99	9	m	2,3,9,4,6,7	-99	1,4,5,6	-99	1	1	m	m	m	-99	-99	1,2,3,4,5,6,9,10,11,12,17	-99	3	1	-99	2	-99	3	1,2,3	-99	-99	1,2,18,8,4,9,10,17,11,14	-99	1	-99	2	-99	-99	-99
619						2	2	1					1		2	5	-99	4	-99	2,3,9,4,6,7	-99	1,3,5,6	-99	1	1	1	m	m	-99	-99	1,2,3,4,5,6,9	-99	3	1,9	eat well	2	-99	3	1,2,3	-99	-99	1,2,18,8,4,9,10,17,11,14	-99	1	-99	2	-99	-99	-99
620						2	4	1					1		2	5	-99	4	-99	1,3,9,4,6,7	-99	1,5,6	-99	1	1	1	1	m	-99	-99	1,2,3,4,5,6,9,11,12	-99	2	1,3,6	-99	1,2	-99	2,7	1,2,3	-99	-99	1,2,18,8,4,9,10,17,14	-99	1	-99	2	-99	-99	-99
621						1	3	1					1		2	1	-99	5	-99	1,2,3	-99	1,4,5,6	-99	1	1	1	1	1	-99	-99	1,2,3,4,5,6	-99	1	10	-99	m	-99	2	1,2,4	-99	-99	1,2,18,4,5	-99	1	-99	2	-99	-99	-99
622						2	2	1					1		2	6	-99	4	-99	1,3,4,6,7	-99	1,4,5,6	-99	1	1	1	2	1	-99	-99	1,2,3,4,5,6,7,9,10,11,12,17	-99	2	1,2,3	-99	1,2	-99	2	2,3	-99	-99	1,2,18,8,4,9,10,17,11,14	-99	1	-99	2	-99	-99	-99
623						1	2	1					1		2	5	-99	3	-99	1,2,3	-99	1,4,5,6	-99	1	1	1	1	1	-99	-99	1,2,3,4,5	-99	1	10	-99	m	-99	2	1,2,4	-99	-99	1,2,18,8,5,9	-99	1	-99	2	-99	-99	-99
624						2	3	1					1		2	5	-99	7	-99	1,2,3	-99	1,4,5,6	-99	1	1	1	1	1	-99	-99	1,2,3,4,5,6,9,11,12,17	-99	1	10	-99	m	-99	2	1,2,4	-99	-99	1,2,18	-99	1	-99	2	-99	-99	-99
625						2	3	1					1		2	5	-99	7	-99	1,3,9	-99	1,4,5,6	-99	1	1	1	1	1	-99	-99	1,2,3,4,5	-99	1	10	-99	m	-99	2	1,2	-99	-99	1,2,18,8,10,17	-99	1	-99	2	-99	-99	-99
626						1	6	1					1		1	5	-99	5	-99	3,9,4,6,7	-99	1,5,6	-99	1	1	1	1	1	-99	-99	1,4,9,11,12	-99	5	1,3	-99	2	-99	3	1,2,3	-99	-99	1,2,10,14	-99	1	-99	2	-99	-99	-99
627						1	7	1					1		1	1	-99	5	-99	6,7	-99	-99	-99	1	m	m	m	m	-99	-99	15	-99	5	10	-99	6	-99	6	7	-99	-99	18,8,10,14	-99	3	-99	2	-99	-99	-99
628						1	5	1					2		2	2	-99	7	-99	3,7	-99	m	-99	1	1	1	m	1	-99	-99	1,4,5,9,12	-99	2	10	-99	2	-99	2	2,3	-99	-99	1,2,18,8,10,14	-99	1	-99	2	-99	-99	-99
629						2	4	1					1		2	2	-99	7	-99	3,7	-99	-99	-99	1	1	1	1	1	-99	-99	1,4,5,9,11,12	-99	2	1,9	see a doctor	2	-99	2	1,2,3	-99	-99	1,2,18,8,9,17,14	-99	1	-99	2	-99	-99	-99
630						2	6	1					2		2	5	-99	8	-99	9,7	-99	-99	-99	1	1	1	1	1	-99	-99	1,4,5,9,11,12	-99	2	1,2,3	-99	2	-99	2	1,2,3	-99	-99	1,2,18,8,4,9,10,17	-99	1	-99	2	-99	-99	-99
631						2	4	1					1		2	5	-99	7	-99	3,9,4	-99	5	-99	1	1	1	m	m	-99	-99	1,3,4,5,6,11	-99	2	1,3	-99	2	-99	2,7	1,2,3	-99	-99	1,2,18,8,4,10,17	-99	1	-99	2	-99	-99	-99
632						1	3	1					2		2	2	-99	10	-99	3,9,4,6,7	-99	1,5,6	-99	1	1	1	2	2	-99	-99	1,2,3,9,11,12	-99	2	1,3,6	-99	2	-99	2,5	1,2,3	-99	-99	1,2,18,8,4,9,10,14	-99	1	-99	2	-99	-99	-99
633						2	7	1					1		2	5	-99	7	-99	3,9,4,7	-99	1,5	-99	1	m	m	m	m	-99	-99	1,2,3,5,6,11,12,17	-99	2	1,2	-99	2	-99	6	1,2,3	-99	-99	1,2,18,8,4,9,10,17,11,14	-99	1	-99	2	-99	-99	-99
634						1	5	1					2		2	2	-99	10	-99	3,9,6	-99	1,5,6	-99	1	1	1	m	m	-99	-99	1,2,3,9,11	-99	2	1,3	-99	1,2	-99	2	1,2,3	-99	-99	1,2,18,8,4,9,10,14	-99	1	-99	2	-99	-99	-99
635						1	3	1					1		2	2	-99	3	-99	3,4,7	-99	1,5,6	-99	1	1	m	m	m	-99	-99	1,3,5,11	-99	2	m	-99	2	-99	3	1,2,3	-99	-99	1,2,18,8,4,10,17	-99	1	-99	2	-99	-99	-99
636						1	2	1					1		2	2	-99	5	-99	9,4,7	-99	1,4,5,6	-99	m	1	m	m	m	-99	-99	1,3,11	-99	5	2	-99	2	-99	2,4	1,2	-99	-99	1,2,18,8,4,5,9,10,17,11,14	-99	1	-99	2	-99	-99	-99
637						2	5	1					1		2	2	-99	7	-99	3	-99	1,5	-99	1	1	1	m	m	-99	-99	1,3	-99	2	1,3	-99	2	-99	6	3	-99	-99	2,8,10	-99	1	-99	2	-99	-99	-99
638						2	2	1					1		2	6	-99	1,3	-99	1,3,4	-99	4,5,6	-99	1	m	m	m	m	-99	-99	1,3,4,9	-99	2	1	-99	1,2	-99	6	1,2,3	-99	-99	1,2,18,8,4,10,17	-99	1	-99	2	-99	-99	-99
639						1	4	1					1		2	2	-99	3	-99	3,9,4	-99	1,7	m	m	1	m	m	m	-99	-99	1,7,8,9,17	-99	2	1,5	-99	2	-99	3,4	1,2,3	-99	-99	1,2,18,8,9,10,14	-99	1	-99	2	-99	-99	-99
640						2	5	1					2		2	5	-99	4	-99	1,3,9,4,6,7	-99	1,5	-99	1	1	m	m	m	-99	-99	1,2,3,4,5,6,9,11,12,17	-99	3	1,2,3	-99	1,2	-99	2	1,2,3	-99	-99	1,2,18,8,4,9,10,11,14	-99	1	-99	2	-99	-99	-99
641						2	2	1					1		2	6	-99	7	-99	9,4	-99	1	-99	1	1	1	m	m	-99	-99	1,2,5,6,11,12	-99	2	2	-99	2	-99	2	1,2,3	-99	-99	1,2,18,8,4,9,10	-99	1	-99	2	-99	-99	-99
642						2	3	1					m		2	2	-99	4	-99	1,2,3,9,4,6,7	-99	1,5,6	-99	m	1	1	m	m	-99	-99	1,2,3,4,5,6,9,11,12,17	-99	2	1,2,3	-99	1,2	-99	2	1,2,3	-99	-99	1,2,18,8,4,9,10,17,11,14	-99	1	-99	2	-99	-99	-99
643						2	4	1					2		2	2	-99	4	-99	1,3,9,4,6,7	-99	5	-99	m	1	1	m	m	-99	-99	1,2,3,4,5,6,9,11,12,17	-99	2	1,2,3	-99	2	-99	2	1,2,3	-99	-99	1,2,18,8,4,9,10,14	-99	1	-99	2	-99	-99	-99
644						2	5	1					1		2	6	-99	5	-99	4	-99	5,6	-99	1	1	1			-99	-99	1,2,3,4,5,9,11	-99	1	1,5	-99	2	-99	M	2,3	-99	-99	1,2,18,8,3,4,5,7,9,10,17,11,14	-99	1	-99	2	-99	-99	-99
645						2	4	1					1		2	5	-99	4	-99	3,4,6,7	-99	1,3,4	-99	1	1	1	3	3	-99	-99	1,2,3,5,6,9,11,12	-99	1,2	1,2,3	-99	1,2	-99	4	1,2,3	-99	-99	1,2,18,8,4,9,10,14	-99	1	-99	2	-99	-99	-99
646						2	3	1					1		2	5	-99	4	-99	3,9,4,7	-99	1,5,6	-99	1	1	M	M	M	-99	-99	M	-99	M	M	-99	2	-99	7	1,2,3	-99	-99	1,18,3,4	-99	1	-99	2	-99	-99	-99
647						1	4	1					2		2	5	-99	4	-99	1,3,4,7	-99	1,5,6	-99	1	1	3	3	3	3		1,3,4,5,6	-99	1	1,3	-99	2	-99	2	2,3	-99	-99	1,2,18,8,10,14	-99	1	-99	2	-99	-99	-99
648						1	2	1					1		2	5	-99	4	-99	1,2,3,9,6,8	-99	1,3,4,5,6	-99	3	M	M	M	M	-99	-99	1,2,3,4,5,9,12	-99	5	10	-99	2	-99	3	1,2,3	-99	-99	1,2,8,3,4,5,7,13	-99	1	-99	2	-99	-99	-99
649						2	4	1					1		1	5	-99	4	-99	1,3,9,4,6,7	-99	1	-99	M	1	M	M	M	-99	-99	1,3,5,6,8,9,11	-99	2	1,2,3,5	-99	1,2	-99	3,7	1,2,4	-99	-99	1,2,18,3,4,5,9,10,1714	-99	1	-99	2	-99	-99	-99
650						2	4	1					1		2	5	-99	4	-99	4	-99	5	-99	1	1	1	M	M	-99	-99	1,3,4,5,	-99	2	1,3,5	-99	2	-99	7	1,2,3	-99	-99	1,2,18,3,4	-99	1	-99	2	-99	-99	-99
651						2	2	1					1		2	5	-99	4	-99	9,4	-99	5,6	-99	1	M	M	M	M	-99	-99	1,2,3,4,5,9,11	-99	2	10	-99	2	-99	6	1,2,3	-99	-99	1,2,18,8,4,9,10	-99	1	-99	2	-99	-99	-99
652						2	2	1					1		2	6	-99	4	-99	3	-99	1,6	-99	1	1	1	3	M	-99	-99	1,2,3,4,5,6,7,8,9,11,12,17,13	-99	3	1,5	-99	2	-99	7	1,2,3	-99	-99	1	-99	2	-99	2	-99	-99	-99
653						2	2	1					1		2	5	-99	7	-99	3,7	-99	1	-99	1	1	1	3	3	3		1,3,4,5,6,9,11,12	-99	2	10	-99	2	-99	4	1,2,3	-99	-99	1,2,18,8,4,5,9,10,14	-99	1	-99	2	-99	-99	-99
654						1	2	1					1		2	6	-99	4	-99	3,9,6,7	-99	1,4,5	-99	1	1	1	2	2	-99	-99	1,2,3,4,5,6,9,10,11,12	-99	2	1,2,3	-99	1,2	-99	2,7	1,2,3	-99	-99	1,2,18,8,4,10,17,11,14	-99	1	-99	2	-99	-99	-99
655						2	3	1					1		2	2	-99	M	-99	3	-99	1,5	-99	M	1	M	M	M	-99	-99	1,4,5,6,9	-99	5	1	-99	2	-99	3	2	-99	-99	1,2,18,8,4,9,10,17,11,14	-99	1	-99	2	-99	-99	-99
656						2	5	1					1		2	2	-99	M	-99	1,3,9,4,6,7	-99	1,5,6	-99	1	1	1	M	M	-99	-99	1,2,3,4,5,6,7,8,9,11,12,17	-99	1	1,2	-99	1,2	-99	4	1,2,3	-99	-99	1,2,18,8,4,10,17,11,14	-99	1	-99	2	-99	-99	-99
657						2	6	1					2		2	2	-99	M	-99	3,7	-99	M	-99	1	1	1	1	1	-99	-99	1,4,5,9,11,12	-99	2	9	see a doctor	2	-99	4	1,2,3	-99	-99	1,2,8,4,9,10,11	-99	1	-99	2	-99	-99	-99
658						1	m	1					2		2	2	-99	8	-99	3,7	-99	M	-99	1	1	1	1	1	-99	-99	1,4,9,11,12	-99	5	9	see a doctor	2	-99	2	1,2,3	-99	-99	1,2,18,4,10,11	-99	1	-99	2	-99	-99	-99
659						1	3	1					1		1	6	-99	4	-99	3,9,4,6,7	-99	1,5,6	-99	1	1	1	1	1	-99	-99	1,4,5,9,11,12	-99	2	6	-99	2	-99	2	1,2,3	-99	-99	1,2,18,8,9,10,17,14	-99	1	-99	2	-99	-99	-99
660						1	7	1					1		1	6	-99	8	-99	7	-99	M	-99	1	1	1	1	1	-99	-99	1,4,5,9,12	-99	2	3	-99	2	-99	2	1,2,3	-99	-99	1,2,18,4,9,10,14	-99	1	-99	2	-99	-99	-99
661						1	6	1					1		1	6	-99	8	-99	3,9,4,6,7	-99	1,4,5,6	-99	1	1	1	1	1	-99	-99	1,2,3,4,5,9,11,12	-99	2	1,2,3,6	-99	2	-99	3	1,2,3	-99	-99	1,2,18,4,9,11,14	-99	1	-99	2	-99	-99	-99
662						2	5	1					1		1	2	-99	7	-99	3,7	-99	-99	-99	1	1	1	M	M	-99	-99	1,4,5,9,12	-99	2	1	-99	2	-99	3	1,2,3	-99	-99	1,2,18,8,4,9,10,17,14	-99	1	-99	2	-99	-99	-99
663						1	4	1					1		1	2	-99	5	-99	3,7	-99	3,7	-99	1	1	1	M	M	-99	-99	1,2,3,4,9	-99	2	1,3	-99	2	-99	2	1,2,3	-99	-99	1,2,18,4,10	-99	1	-99	2	-99	-99	-99
664						1	2	1					1		2	5	-99	1	-99	1,3,9,4	-99	1,4,5,6	-99	1	1	1	M	M	-99	-99	1,2,3,4,5,6,9,11,12,17	-99	3	1,3	-99	2	-99	2,7	1,2,3	-99	-99	1,2,18,8,4,10,11,14	-99	1	-99	2	-99	-99	-99
665						2	4	1					1		2	2	-99	7	-99	3	-99	M	-99	1	1	1	M	M	-99	-99	1,2,3,4,5,6,9,12,17	-99	2	1,3	-99	2	-99	2,7	1,2,3	-99	-99	1,2,18,8,4,10,17,11,14	-99	1	-99	2	-99	-99	-99
666						2	4	1					1		2	1	-99	10	-99	3,6,7	-99	5,6	-99	M	1	1	M	M	-99	-99	1,3,4,17	-99	2	3,6	-99	1,2	-99	7	1,2,3	-99	-99	1,18,8,4,9,10,17,11,14	-99	1	-99	2	-99	-99	-99
667						2	5	1					2		2	5	-99	5	-99	1,2,3,9,4,6,7	-99	1,5,6	-99	1	1	M	M	M	-99	-99	1,2,4,5,9,11	-99	2	1,2,3	-99	2	-99	4	1,2,3	-99	-99	1,2,18,8,4,9,10,17,11,14	-99	1	-99	2	-99	-99	-99
668						1	3	1					1		2	6	-99	4	-99	1,3,7	-99	5	-99	m	1	1	M	M	-99	-99	1,2,3,5,6,9,11,12	-99	2	1	-99	2	-99	2	1,2,3	-99	-99	1,2,18,8,,4,9,10,14	-99	1	-99	2	-99	-99	-99
669						2	4	1					1		2	5	-99	7	-99	1,3,9,4,6,7	-99	1,4,5,6	-99	3	3	M	M	M	-99	-99	1,2,3,4,5,6,11	-99	2	1,2,3	-99	2	-99	4	1,2,3,4	-99	-99	1,2,18,8,3,4,5,9,10,17,11	-99	1	-99	2	-99	-99	-99
670						2	3	1					1		2	5	-99	4	-99	3,9	-99	1,4,5,6	-99	1	1	1	M	M	-99	-99	1,2,3,4,5,9,11,12	-99	2	1,3	-99	2	-99	2	1,2,3	-99	-99	1,2,18,8,4,10,11	-99	1	-99	2	-99	-99	-99
671						2	3	1					2		2	5	-99	4	-99	3,9,4,6,7	-99	1,5	-99	1	1	1	2	M	-99	-99	1,5,11	-99	2	1	-99	2	-99	2	1,2	-99	-99	1,2,18,8,4	-99	1	-99	2	-99	-99	-99
672						1	7	1					1		1	2	-99	7	-99	3,9,7	-99	-99	-99	1	1	1	M	M	-99	-99	1,5,11	-99	2	1	-99	2	-99	2	1,2,3	-99	-99	1,2,8,14	-99	1	-99	2	-99	-99	-99
673						2	3	1					2		2	6	-99	4	-99	1,3,9,4,6,7	-99	1,3,4,5,6	-99	1	1	1	1	1	-99	-99	1,2,3,4,5,9,11,12	-99	2	1,2,3	-99	2	-99	3	1,2,3	-99	-99	1,2,18,8,4,9,10,17,1114	-99	1	-99	2	-99	-99	-99
674						1	4	1					1		2	1	-99	10	-99	9,4,6,7	-99	1,5	-99	1	1	1	M	M	-99	-99	1,5,11	-99	2	3	-99	2	-99	2	1,2,3	-99	-99	1,2,8,14	-99	1	-99	2	-99	-99	-99
675						1	4	1					1		2	5	-99	5	-99	1	-99	-99	-99	M	1	M	M	M	-99	-99	1,2,35,9,11,12	-99	1	1,3	-99	1,2	-99	2	1,2,3	-99	-99	1,2,18,8,4,9,10,17,11,14	-99	1	-99	2	-99	-99	-99
676						2	4	1					1		2	2	-99	7	-99	3	-99	-99	-99	M	1	M	M	M	-99	-99	1,3,4,5,11	-99	2	1,3	-99	2	-99	7,4	1,2,3	-99	-99	1,2,18,8,10,11,14	-99	1	-99	2	-99	-99	-99
677						1	3	1					1		2	5	-99	4	-99	3,9,4	-99	1,5,6	-99	1	1	1	M	M	-99	-99	1,3,4,5,11	-99	3	1,3	-99	2	-99	2,4	1,2,3	-99	-99	1,2,18,8,4,10,14	-99	1	-99	2	-99	-99	-99
678						1	4	1					1		2	2	-99	4	-99	1,9,4,5,7	-99	1,4,5	-99	1	1	1	M	M	-99	-99	1,4,5,6,9,11	-99	5	1,2,3,5	-99	1,2	-99	2,4	1,2,3,4	-99	-99	1,2,18,8,4,9,10,14	-99	1	-99	2	-99	-99	-99
679						2	2	1					1		2	5	-99	4	-99	3,9,6	-99	-99	-99	1	1	M	M	M	-99	-99	1,3,6,9,11	-99	2	6	-99	2	-99	7,4	1,2,3,4	-99	-99	1,2,18,8,4,9,10,14	-99	1	-99	2	-99	-99	-99
680						2	2	1					1		2	5	-99	1	-99	3,4,6,7	-99	5,6	-99	1	M	M	M	M	-99	-99	1,2,3,4,5,6,9,11,12	-99	2	1,3	-99	2	-99	4	1,2,3	-99	-99	1,2,18,8,4,9,10,11,14	-99	1	-99	2	-99	-99	-99
681						2	2	1					2		2	5	-99	4	-99	3,4,6,7	-99	1,5,6	-99	1	1	1	2	2	-99	-99	1,2,3,4,5,6,9,11,12,14	Can be without symptoms too	2	1,3,9	Eat good nutritious food	1,2	-99	7	1,2,3	-99	-99	1,2,18,8,4,9,10,14	-99	1	-99	3	-99	-99	-99
682						2	2	1					1		2	5	-99	4	-99	1,2,3,9,4,6,7	-99	1,3,4,5,6	-99	3	M	M	M	M	-99	-99	1,2,3,12	-99	5	10	-99	2	-99	3	1,2,3	-99	-99	1,2,18,8,3,4,5,9,10,11,14	-99	1	-99	2	-99	-99	-99
683						2	4	1					M		2	5	-99	4	-99	1,2,3,9,4,6,7	-99	1,5,6	-99	1	1	1	2	2	-99	-99	1,2,3,5,6,9,11	-99	2	1,2,3	-99	2	-99	2	2,3	-99	-99	1,2,18,8,4,9,10,14	-99	1	-99	2	-99	-99	-99
684						2	5	1					1		2	6	-99	4	-99	3,6,7	-99	-99	-99	1	M	1	M	M	-99	-99	1,3,4,5,6,9	-99	3	1,2,3	-99	2	-99	2	1,2	-99	-99	1,2,18,8,4,10,17,14	-99	1	-99	2	-99	-99	-99
685						2	3	1					1		2	5	-99	4	-99	3,4,6,7	-99	1,5	-99	1	M	M	M	M	-99	-99	1,2,3,5,6,9,11	-99	2	2,3	-99	2	-99	2	3	-99	-99	1,2,18,8	-99	1	-99	2	-99	-99	-99
686						2	3	1					1		2	5	-99	4	-99	1,3,9,4	-99	1,4,5,6	-99	1	1	M	M	M	-99	-99	1,2,3,4,5,6,9,11,12	-99	2	1,2,3	-99	2	-99	4	1,2,3	-99	-99	1,2,18,8,4,9,10,11,14	-99	1	-99	2	-99	-99	-99
687						1	4	1					2		2	5	-99	7	-99	1,2,3	-99	-99	-99	1	1	1	2	2	-99	-99	1,2,3,4,5,6,12	-99	2	1,2,3	-99	1,2	-99	1,2,3	1,2	-99	-99	1,2,18	-99	1,2	-99	2	-99	-99	-99
688						2	3	1					2		2	2	-99	3	-99	1,2,3	-99	-99	-99	1	1	1	3	3	-99	-99	1,2,3,4,5,6,12	-99	1,2	1,2,3	-99	1	-99	1,2,3	1,2	-99	-99	1,2,18,8	-99	1,2,3	-99	2	-99	-99	-99
689						2	4	1					1		2	5	-99	4	-99	3,9,6,7	-99	-99	-99	1	1	1	M	M	-99	-99	1,2,3,4,5,6	-99	2	1,3	-99	1,2	-99	7	1,2,3	-99	-99	1,2,18,8,4,5,9,10,17,11,14	-99	1	-99	2	-99	-99	-99
690						2	5	1					1		2	5	-99	4	-99	3	-99	-99	-99	1	1	M	M	M	-99	-99	1,2,3,4,5,6,9,11,12,17	-99	1,2	1,3,6	-99	2	-99	2,3,7	1,2,3	-99	-99	1,2,18,8,4,5,9,10,17,11,14	-99	1	-99	2	-99	-99	-99
691						2	5	1					1		2	6	-99	4	-99	1	-99	-99	-99	M	M	M	1	1	-99	-99	1,2,3,4,5,6,17	-99	1	1,2	-99	1	-99	1,2	1,2,3,4	-99	-99	1,2,18	-99	1,2	-99	2	-99	-99	-99
692						2	2	1					1		2	5	-99	4	-99	1,3	-99	-99	-99	1	M	M	M	M	-99	-99	1,2,3,4,5,6,11	-99	1	1,2,3,5	-99	2	-99	3	1,2,3	-99	-99	1,2,18,3,4,12	-99	1	-99	2	-99	-99	-99
693						2	3	1					1		2	5	-99	4	-99	3,4,6,7	-99	1,5,6	-99	1	1	1	M	M	-99	-99	1,2,3,4,5,6,9,11	-99	2	1,2,3	-99	2	-99	4	1,2,3	-99	-99	1,2,18,8,4,9,10,11,14	-99	1	-99	2	-99	-99	-99
694						2	4	1					2		2	M	-99	4	-99	M	-99	1,5	-99	1	1	1	1	1	-99	-99	1,2,3,4,5,9,11,12	-99	2	1,5	-99	1	-99	1,2,7	1,2	-99	-99	1,2,18	-99	1,2	-99	2	-99	-99	-99
695						2	4	1					1		2	2	-99	4	-99	3,9,4	-99	5,6	-99	M	1	M	M	M	-99	-99	1,2,3,4,5,6,9,11	-99	2	1,2,3,6	-99	1,2	-99	4	1,2,3	-99	-99	1,2,18,8,4,9,10,17,11,14	-99	1,3	-99	2	-99	-99	-99
696						1	4	1					1		2	5	-99	7	-99	1,3,9,4	-99	1,5,6	-99	1	1	1	M	M	-99	-99	1,2,3,4,5,6,11	-99	2	1,2,3	-99	2	-99	2	1,2	-99	-99	1,2,18,3,4,17,11	-99	1,2	-99	2	-99	-99	-99
697						2	2	1					1		2	2	-99	2,5	-99	1,3,9,4	-99	1,5,6	-99	M	1	1	M	M	-99	-99	1,2,3,4,6,11,12	-99	2	1,2,3	-99	2	-99	2	1,2,3	-99	-99	1,2,18,8,4,9,10,17,11,	-99	1	-99	2	-99	-99	-99
698						1	2	1					1		2	5	-99	7	-99	1,9,4	-99	1,4,5	-99	1	1	1	1	1	-99	-99	1,2,3,4,5,6,12	-99	2	1,2,3,5	-99	1,2	-99	1,2,3,7	1,2,3	-99	-99	1,2,18	-99	1,2	-99	2	-99	-99	-99
699						2	3	1					2		2	5	-99	4	-99	3,9,4,6,7	-99	1,5	-99	1	1	3	3	3	-99	-99	1,2,3,4,5,6,11,12	-99	2	1,2,3	-99	2	-99	2,3,7	1,2,3,4	-99	-99	1,9,10,13,2,18,8,4,	-99	1	-99	2	-99	-99	-99
700						2	1	1					1		2	1	-99	1	-99	1,4	-99	1,5	-99	1	1	1	2	3	-99	-99	1,2,3,4,5,6,12,17	-99	2	1,2,3	-99	1,2	-99	1,2	1,2,3,4	-99	-99	1,2,18,8,3	-99	1,2	-99	2	-99	-99	-99
701						2	3	1					1		2	1	-99	7	-99	3	-99	-99	-99	1	1	M	M	M	-99	-99	4	-99	5	1	-99	2	-99	2	2	-99	-99	2	-99	1	-99	2	-99	-99	-99
702						1	3	1					1		2	5	-99	4	-99	3,9,4	-99	1,4,5	-99	1	1	1	M	M	-99	-99	1,2,3,4,5,6,17	-99	2	1,3	-99	2	-99	2	1,2,3	-99	-99	1,2,18,8,10	-99	1	-99	2	-99	-99	-99
703						1	3	1					1		2	5	-99	4	-99	3,9,4,6	-99	1,3,4,5	-99	1	1	1	M	M	-99	-99	1,3,4,5,6,9,11	-99	3	1	-99	2	-99	2	1,2,3	-99	-99	1,2,18,10,17	-99	1	-99	2	-99	-99	-99
704						1	5	1					1		2	2	-99	8	-99	1,3	-99	1,5	-99	1	M	M	M	M	-99	-99	1,5,6,9,11	-99	2	1,2,3,5	-99	2	-99	2	1,2,3	-99	-99	1,2,18,8,4,10,14	-99	1	-99	2	-99	-99	-99
705						1	3	1					2		2	5	-99	5	-99	6	-99	-99	-99	1	1	M	M	M	-99	-99	3,6,11	-99	5	1,10	-99	1,2	-99	7	4	-99	-99	1,2,18,8,4,10,17,14	-99	1	-99	2	-99	-99	-99
706						2	2	1					1		2	6	-99	7	-99	3,9,4	-99	1,4,5	-99	1	1	1	M	M	-99	-99	1,2,4,5,6,9,11,17	-99	2	1	-99	2	-99	4	1,2,3	-99	-99	1,2,18,8,4	-99	1	-99	2	-99	-99	-99
707						2	6	1					1		1	1	-99	7	-99	3,7	-99	-99	-99	1	1	1	3	3	-99	-99	1,4,5,9,11	-99	2	6	-99	2	-99	3	1,2,3	-99	-99	1,2,18,8,4,9,10,17,14	-99	1	-99	2	-99	-99	-99
708						1	7	1					1		1	6	-99	8	-99	1,2,3,9,4,6,7,8	Radio	1,3,4,5,6	-99	1	1	1	1	1	-99	-99	1,4,5,9,11	-99	2	9	One cannot answer this as these days many cases are asymptomatic	2	-99	2	1,2,3	-99	-99	1,2,18,8,4,10,17,14	-99	1	-99	2	-99	-99	-99
709						2	3	1					1		2	5	-99	4	-99	3	-99	1	-99	1	1	2	2	2	-99	-99	1	-99	2	1	-99	2	-99	7	2	-99	-99	8	-99	1	-99	2	-99	-99	-99
710						M	4	1					1		2	6	-99	4	-99	1,9,6	-99	-99	-99	M	1	M	M	M	-99	-99	1,3,4,5,6,9	-99	M	1,2,3	-99	2	-99	2	1,2,3	-99	-99	1,2,18,8,4,10,14	-99	1	-99	2	-99	-99	-99
711						2	2	1					1		2	5	-99	4	-99	1,3,9,4,6,7	-99	1,4,5	-99	1	1	1	M	M	-99	-99	3,4,5,9,11	-99	2	1,2,3	-99	2	-99	2	1,2,3	-99	-99	2,4,8,9,10,14	-99	1	-99	2	-99	-99	-99
712						2	4	1					2		2	5	-99	7	-99	9,4,7	-99	1,5,6	-99	1	3	1	1	3	-99	-99	1,3,4,5,9,11,12	-99	2	1,6	-99	2	-99	3	1,2,3	-99	-99	1,2,18,8,4,9,10,17,11,14	-99	1	-99	2	-99	-99	-99
713						1	5	1					1		1	2	-99	8	-99	3,9,4,7	-99	1,5	-99	1	1	1	3	3	-99	-99	1,2,3,4,5,9,11	-99	2	2,3,6	-99	2	-99	2	1,2,3	-99	-99	1,2,4,8,9,10,17,14	-99	3	-99	2	-99	-99	-99
714						2	3	1					2		2	2	-99	3	-99	M	-99	-99	-99	M	1	M	M	M	-99	-99	1,2,3,4,5,6,11	-99	M	3	-99	2	-99	2	1,2,3	-99	-99	1,2,18,8,4,9,10,17,11,14	-99	1	-99	2	-99	-99	-99
715						2	4	1					1		2	2	-99	4	-99	1,3,4	-99	M	-99	1	1	1	M	M	-99	-99	1,2,3,4,5,6,9,11	-99	2	1	-99	2	-99	7,4	1,2	-99	-99	1,2,18,8,4,9,10,17,11,14	-99	1	-99	2	-99	-99	-99
716						2	3	1					1		2	5	-99	4	-99	1,3,9,4,6,7	-99	1,5	-99	M	1	M	M	M	-99	-99	1,2,3,4,5,6,9,11	-99	2	1,2	-99	2	-99	2	1,2,3	-99	-99	1,2,18,8,3,4,10,14	-99	1	-99	2	-99	-99	-99
717						2	2	1					1		2	2	-99	4	-99	1,3,9,4,6,7	-99	1,5,6	-99	M	1	M	M	M	-99	-99	1,2,3,4,5,6,9	-99	2	1	-99	2	-99	2	1,2,3	-99	-99	1,2,18,8,4,9,10,14	-99	1	-99	3	-99	-99	-99
718						2	6	1					2		1	2	-99	7	-99	3,7	-99	-99	-99	1	1	1	M	M	-99	-99	1,2,3,4,5,6,12	-99	2	1,2,3	-99	2	-99	2	1,2,3	-99	-99	1,2,18,8,4,9,10,11,14	-99	1	-99	2	-99	-99	-99
719						1	6	1					2		2	6	-99	8	-99	3,9,4	-99	1,5	-99	1	3	3	3	3	-99	-99	1,15	-99	5	10	-99	2	-99	2	7	-99	-99	1,2,18,8,4,10	-99	1	-99	2	-99	-99	-99
720						2	3	1					1		2	5	-99	4	-99	3,9,4,6,7	-99	1,5,6	-99	1	1	M	2	M	-99	-99	1,3,4,5,6,9	-99	2	2,3,5	-99	2	-99	2,4	2,3	-99	-99	1,2,18,84,10,11	-99	1	-99	2	-99	-99	-99
721						1	5	1					1		1	5	-99	7	-99	1,3,4,6,7	-99	1,5,6	-99	1	1	1	M	M	-99	-99	1,2,3,4,5,6,9,12,17	-99	2	1,2,3,5,6	-99	1,2	-99	3,7	1,2,3,4	-99	-99	1,2,18,8,4,9,10,17,11,14	-99	1	-99	2	-99	-99	-99
722						1	6	1					1		1	6	-99	8	-99	1,3,4,6,7	-99	1,5,6	-99	1	1	1	M	M	-99	-99	1,2,3,4,5,6,9,11,12,17	-99	2	1,2,3,5,6	-99	1,2	-99	3,7	1,2,3,4	-99	-99	1,2,18,8,4,9,10,17,11,14	-99	1	-99	2	-99	-99	-99
723						2	3	1					1		2	5	-99	7	-99	9	-99	-99	-99	1	M	M	M	M	-99	-99	1,3,9,11,12	-99	2	1,2,3,5	-99	2	-99	2	1,2,4	-99	-99	1,2,18,8,4,10,14	-99	1	-99	2	-99	-99	-99
724						2	3	1					1		2	5	-99	7	-99	1,3,4,7	-99	1,5,6	-99	1	1	1	3	3	-99	-99	1,4,5,9,11,12	-99	2	6	-99	2	-99	3	1,2,3	-99	-99	1,2,18,8,4,9,10,17,11,14	-99	1	-99	2	-99	-99	-99
725						2	4	1					2		2	5	-99	4	-99	1,4	-99	1,6	-99	1	1	1	2	2	-99	-99	1,2,3,4,5,9,11,12,17	-99	1	1,2,3,5	-99	1,2	-99	2	1,2,3,4	-99	-99	1,2,18,8,4,5,9,10,17,11,14	-99	1	-99	2	-99	-99	-99
726						2	3	1					2		1	5	-99	3	-99	9,4	-99	5	-99	M	1	M	M	M	-99	-99	1,2,3,4	-99	3	1	-99	2	-99	2	1,2	-99	-99	1,2,18,8,4,9	-99	1	-99	2	-99	-99	-99
727						2	6	1					1		1	5	-99	7	-99	3,7	-99	-99	-99	1	1	1	3	1	-99	-99	1,4,9,11,12	-99	2	1	-99	2	-99	4	1,2,3	-99	-99	8,3,4,9,10,17,11,14	-99	1	-99	2	-99	-99	-99
728						1	3	1					1		2	5	-99	4	-99	9	-99	-99	-99	1	M	M	M	M	-99	-99	1,3,5,11	-99	1	1	-99	2	-99	2	1,2,3	-99	-99	1,2,18,4,10	-99	1	-99	2	-99	-99	-99
729						1	4	1					1		2	5	-99	5	-99	9	-99	-99	-99	1	1	M	M	M	-99	-99	1,5,11	-99	1	1,3	-99	2	-99	2	1,2,3	-99	-99	1,18,4,11,14	-99	1	-99	2	-99	-99	-99
730						2	2	1					1		2	5	-99	7	-99	9,4	-99	1,5	-99	1	1	1	M	M	-99	-99	1,2,4,5,6,11,12	-99	3	1	-99	2	-99	2	1,2,3	-99	-99	1,18,8	-99	1	-99	2	-99	-99	-99
731						1	2	1					1		2	5	-99	7	-99	3,9,7	-99	1,5,6	-99	M	1	M	M	M	-99	-99	1,2,3,4,5,9,11,12,17	-99	1,2	1,2,3	-99	1,2	-99	2,7	1,2,3	-99	-99	1,2,18,8,4,9,10,17,11,14	-99	2	-99	2	-99	-99	-99
732						2	4	1					1		1	2	-99	7	-99	3,4	-99	1,5,6	-99	1	1	M	M	M	-99	-99	1,2,3,4,5,6,11	-99	2	1	-99	1	-99	1	1,2,3	-99	-99	1,2	-99	1	-99	2	-99	-99	-99
733						2	2	1					1		2	6	-99	4	-99	1,3,6	-99	-99	-99	M	1	1	M	M	-99	-99	1,2,3,4,5,12	-99	1	1,2,3,5	-99	2	-99	2	2	-99	-99	1,2,8,10	-99	1	-99	2	-99	-99	-99
734						1	2	1					1		2	6	-99	3	-99	1,3,6	-99	-99	-99	M	1	1	M	M	-99	-99	1,2,3,4,5,12	-99	1	1,2,3,5	-99	2	-99	2	2	-99	-99	1,2,8,10	-99	1	-99	2	-99	-99	-99
735						2	5	1					2		2	2	-99	7	-99	6	-99	-99	-99	M	1	M	M	M	-99	-99	1	-99	2	6	-99	2	-99	2	2	-99	-99	9	-99	3	-99	2	-99	-99	-99
736						1	5	1					1		2	5	-99	4	-99	1,2,3,9,4,6,7	-99	1,3,4,5,6	-99	1	1	1	M	M	-99	-99	1,2,3,4,5,6,7,9,11,12,17,15	-99	2	1,2,3,5	-99	2	-99	4	1,2,3,4	-99	-99	1,2,18,8,4,9,10,17,11,14	-99	M	-99	2	-99	-99	-99
737						2	3	1					1		2	5	-99	4	-99	1,2,3,9,4,6,7	-99	1,5,6	-99	1	M	1	M	M	-99	-99	1,2,3,4,5,6,7,8,9,11,12,17,13,15	-99	1	1,2,3,6,10	-99	1,2	-99	4	1,2,3,4	-99	-99	1,2,18,8,3,4,9,10,17,11,14	-99	1	-99	2	-99	-99	-99
738						1	2	1					1		2	5	-99	4	-99	1	-99	-99	-99	M	1	3	2	2	-99	-99	1,2,3,4,5,6,11	-99	2	1,2,3	-99	1,2	-99	2	1,2,3,4	-99	-99	1,2,18,8,4,9,10	-99	1	-99	2	-99	-99	-99
739						1	2	1					1		2	6	-99	3	-99	1,2,3,9,4,6,7	-99	1,4,6	-99	1	1	2	2	2	-99	-99	1,2,3,4,5,6,11,12	-99	3	1,2,3	-99	1	-99	4	2,3	-99	-99	1,2,18,8,3,4,9,10,17,14	-99	1	-99	2	-99	-99	-99
740						1	6	1					2		2	2	-99	8	-99	9	-99	-99	-99	M	1	M	M	M	-99	-99	15	-99	2	6	-99	2	-99	2	3	-99	-99	9	-99	3	-99	2	-99	-99	-99
741						1	3	1					1		2	5	-99	4	-99	1,2,3,9,4,6,7,8	M	1,3,4,5,6	-99	1	1	1	2	2	-99	-99	1,2,3,4,5,6,7,9,11,12,17	-99	2	1,2,3,5	-99	2	-99	4	1,2,3,4	-99	-99	1,2,18,8,4,9,10,17,11,14	-99	1	-99	2	-99	-99	-99
742						1	3	1					1		1	5	-99	7	-99	3,4	-99	1,5	-99	1	1	2	2	2	-99	-99	1,2,3,4,5,6,7,9,11,12,17	-99	2	1	-99	2	-99	2	1,2,3	-99	-99	1,2,18,4,9,10	-99	1	-99	2	-99	-99	-99
743						5	4	1					1		1	5	-99	3	-99	9,4	-99	1,3,4,5	-99	M	1	1	M	M	-99	-99	1,2,3,4,5,6,9,11,12	-99	2	1,2,3,9	See doctor. If needed, get hospitalised	2	-99	7	1,2,3,8	-99	-99	1,2,18,8,4,9,10,14	-99	1	-99	2	-99	-99	-99
744						1	3	1					1		2	2	-99	7	-99	9,4	-99	1,4,5	-99	M	1	1	M	M	-99	-99	1,2,3,4	-99	2	1,2	-99	2	-99	7	1,2,3	-99	-99	1,2,8,14	-99	1	-99	2	-99	-99	-99
745						2	3	1					1		1	1	-99	7	-99	3	-99	-99	-99	1	2	2	1	2	-99	-99	1,3,6,8,12,17	-99	2	1	-99	2	-99	2	2	-99	-99	1,17	-99	1	-99	2	-99	-99	-99
746						1	5	1					1		1	2	-99	7	-99	3,4	-99	1,4	-99	1	2	2	3	2	-99	-99	1,2,4,6,7,9,10,11	-99	2	1	-99	2	-99	2	4	-99	-99	1,9	-99	1	-99	2	-99	-99	-99
747						1	7	1					1		1	M	-99	7	-99	1,2	-99	-99	-99	1	1	1	M	M	-99	-99	1,2,3,4	-99	2	1,2,3	-99	1,2	-99	1,2	1,2	-99	-99	1,2,18,8,4	-99	1	-99	2	-99	-99	-99
748						1	1	1					2		1	5	-99	3	-99	1,2	-99	-99	-99	1	1	1	M	M	-99	-99	1,2,3,4	-99	2	1,2,3	-99	2	-99	1,4	1,2	-99	-99	1,2,18,8	-99	1	-99	2	-99	-99	-99
749						1	3	1					1		2	6	-99	4	-99	3,9	-99	-99	-99	1	1	1	3	3	-99	-99	1,2,3,4,5,6,7,9,11	-99	2	1	-99	2	-99	2	2,3	-99	-99	1,2,18,8,4,9,10,11,14	-99	1	-99	2	-99	-99	-99
750						2	4	1					1		2	1	-99	3	-99	3,9,4,6	-99	1,5,6	-99	M	M	M	M	M	-99	-99	1,3,4,5,11	-99	M	M	-99	1,2	-99	5	1,2,3	-99	-99	1,2,18,8,3,4,9,10,14	-99	1	-99	2	-99	-99	-99
751						2	2	1					1		2	2	-99	7	-99	9	-99	-99	-99	1	1	1	M	M	-99	-99	1,3,5,9,11,12	-99	2	2	-99	2	-99	2	1,2,3	-99	-99	1,2,18,8,4,9,10	-99	1	-99	2	-99	-99	-99
752						2	2	1					1		2	6	-99	7	-99	3,4,7	-99	1,4,5,6	-99	1	1	1	1	1	-99	-99	1,2,3,4,5,6,9,11,12	-99	2	1	-99	2	-99	4	1,2,3	-99	-99	1,2,18,8,4,5,9,10,17,11,14	-99	1	-99	2	-99	-99	-99
753						2	3	1					1		1	6	-99	7	-99	3,9,4,6	-99	1,5,6	-99	1	1	3	3	3	-99	-99	1,3,4,6,9,11	-99	2	1,2,3	-99	1,2	-99	3,4	1,2,3	-99	-99	1,2,18,8,4,9,10,17,14	-99	1	-99	2	-99	-99	-99
754						1	5	1					1		2	5	-99	3	-99	1,3,9,4,6,7	-99	1,5,6	-99	1	1	M	M	M	-99	-99	1,2,3,4,5,6,9,11,12	-99	1	1,2,3	-99	2	-99	2	1,2,3	-99	-99	1,2,18,8,4,9,10,17,11,14	-99	1	-99	2	-99	-99	-99
755						2	5	1					2		2	2	-99	5	-99	3,7,8	Radio	-99	-99	1	1	1	3	3	-99	-99	1,4,5,9,11,12	-99	1	6	-99	2	-99	4	1,2,3	-99	-99	1,2,18,8,4,9,10,17,14	-99	1	-99	2	-99	-99	-99
756						1	7	1					2		1	1	-99	7	-99	3,7,8	Radio	-99	-99	1	1	1	2	2	-99	-99	1,3,4,5,9,11,12	-99	1	1,6	-99	2	-99	4	1,2,3	-99	-99	1,2,18,8,9,10,14	-99	1	-99	2	-99	-99	-99
757						1	6	1					2		1	2	-99	8	-99	3,7	-99	-99	-99	1	1	1	2	2	-99	-99	1,2,3,4,5,9,11,12	-99	2	1,6	-99	2	-99	2	1,2,3	-99	-99	1,2,18,8,4,9,10,17,11,14	-99	1	-99	2	-99	-99	-99
758						2	6	1					2		2	2	-99	7	-99	3,7	-99	-99	-99	1	1	1	2	2	-99	-99	1,4,5,9,11	-99	2	1,6	-99	2	-99	2	1,2,3	-99	-99	1,2,18,8,4,9,10,17,14	-99	1	-99	2	-99	-99	-99
759						1	6	1					2		1	5	-99	7	-99	3,9,4,7	-99	1,5,6	-99	1	1	1	1	1	-99	-99	1,2,3,4,5,6,9,11,12	-99	2	1,2,6	-99	2	-99	2	1,2,3	-99	-99	1,2,18,8,4,9,10,17,14	-99	1	-99	2	-99	-99	-99
760						2	5	1					M		1	1	-99	4	-99	6,7	-99	-99	-99	1	1	1	1	3	-99	-99	1,2,4,5,6,9,11	-99	2	6,9	Eat an egg and a banana every day	2	-99	2	1,2	-99	-99	1,2,18,8,4,10,17,14	-99	1	-99	2	-99	-99	-99
761						2	5	1					2		1	5	-99	7	-99	3,9,4,7	-99	1,5,6	-99	1	1	1	3	2	-99	-99	1,4,5,9,11	-99	2	1,2,3,6	-99	2	-99	2	1,2,3	-99	-99	1,2,18,8,9,17,11,14	-99	1	-99	2	-99	-99	-99
762						2	5	1					1		2	2	-99	7	-99	3,7	-99	-99	-99	1	1	1	3	3	-99	-99	1,2,3,4,5,6,9,11,12	-99	2	1,6	-99	2	-99	2	1,2,3	-99	-99	1,2,18,8,4,9,10,17,14	-99	1	-99	2	-99	-99	-99
763						2	3	1					1		2	5	-99	7	-99	9,4	-99	1,5,6	-99	1	1	1	M	M	-99	-99	1,2,3,5,9,11,12	-99	3	1,3	-99	2	-99	4	1,2,3	-99	-99	1,2,18,8,4,9,14	-99	1	-99	2	-99	-99	-99
764						1	2	1					1		2	6	-99	1	-99	3,9,4	-99	1,3,4,5,6	-99	1	1	1	M	M	-99	-99	1,2,3,4,5,6,11	-99	3	1	-99	2	-99	2	1,2,3	-99	-99	1,2,18,8	-99	1	-99	2	-99	-99	-99
765						1	4	1					1		2	5	-99	5	-99	3,9,4	-99	1,5,6	-99	1	1	1	M	M	-99	-99	1,2,3,4,5,6,9,12	-99	2	1,3	-99	2	-99	2	1,2,3	-99	-99	1,2,18,8,4,10	-99	1	-99	2	-99	-99	-99
766						1	2	1					1		2	5	-99	1	-99	2,3,4,6	-99	1,3,4,5,6	-99	1	1	1	M	M	-99	-99	1,2,3,4,5,6,9,11	-99	2	1,3	-99	2	-99	2	1,2,3	-99	-99	1,2,18,8,14	-99	1	-99	2	-99	-99	-99
767						2	3	1					2		2	5	-99	7	-99	3,9,4	-99	1,4,5	-99	1	1	1	M	M	-99	-99	3,4,5,6,9	-99	2	1,3,5	-99	2	-99	2	1,2,3	-99	-99	2,18,8,4,14	-99	1	-99	2	-99	-99	-99
768						2	3	1					1		2	6	-99	4	-99	3,4	-99	1,5	-99	1	1	1	M	M	-99	-99	3,4,5,6,11	-99	2	1,3	-99	2	-99	2	1,2,3	-99	-99	2,18,8,14,4	-99	1	-99	2	-99	-99	-99
769						2	2	1					1		2	5	-99	1	-99	1,2,3,9,4	-99	1,3,4,5,6	-99	1	1	1	M	M	-99	-99	3,4,5,6,9,11	-99	2	1	-99	2	-99	4	1,2,3	-99	-99	2,8,14,4	-99	1	-99	2	-99	-99	-99
770						2	4	1					1		2	5	-99	5	-99	1,9,4,6	-99	1,3,4,5	-99	1	1	1	M	M	-99	-99	3,4,5,6,7,11	-99	2	1,3	-99	2	-99	2	1,2,3	-99	-99	2,18,8,14	-99	1	-99	2	-99	-99	-99
771						2	3	1					1		2	6	-99	4	-99	1,2,3,9,4,6,7	-99	1,3,4,5,6	-99	1	M	M	M	M	-99	-99	3,4,5,6,9,11	-99	2	1,2,3,5	-99	2	-99	2	1,2,3	-99	-99	2,18,3,8,14,4,10,11	-99	1	-99	2	-99	-99	-99
772						2	2	1					2		2	6	-99	4	-99	1,2,3,9,4,6,7	-99	1,3,4,5,6	-99	1	1	1	M	M	-99	-99	3,4,5,6,7,9,11,12,17	-99	2	1,2,3	-99	2	-99	4	1,2,3,4	-99	-99	2,18,8,14,4,10,11,17	-99	1	-99	2	-99	-99	-99
773						2	4	1					1		1	6	-99	4	-99	3,4,6	-99	1,3,4,5,6	-99	1	1	M	M	M	-99	-99	3,4,5,6,7,9,10,11,12,17	-99	2	1	-99	1,2	-99	2	2,3	-99	-99	2,18	-99	1	-99	2	-99	-99	-99
774						1	2	1					1		2	6	-99	4	-99	2,3,9,4,6	-99	1,4	-99	1	1	M	M	M	-99	-99	3,4,5,6,9,11,12	-99	2	1,2,3	-99	2	-99	4,7	1,2,3	-99	-99	2,18,8,14,4,9,10,11	-99	1	-99	2	-99	-99	-99
775						2	2	1					1		2	5	-99	1	-99	3,4,7	-99	1,4,5	-99	1	1	1	3	M	-99	-99	3,5,6,7,9,11,12,17	-99	3	1,2,6	-99	M	-99	M	M	-99	-99	M	-99	M	-99	M	-99	-99	-99
776						1	3	1					2		2	5	Diploma	3		1,3,9	-99	-99	-99	1	1	M	M	M	-99	-99	3,4,9,11	-99	2	1,9	Stay isolated	2	-99	2	1,2,3	-99	-99	2,18,8,14,4,9,10,11	-99	1	-99	2	-99	-99	-99
777						2	3	1					1		2	5	-99	4	-99	9	-99	-99	-99	1	1	3	3	3	-99	-99	4,5,9,12	-99	2	1,3	-99	2	-99	2	1,2	-99	-99	2,14,4	-99	1	-99	2	-99	-99	-99
778						2	2	1					1		2	6	-99	4	-99	1,6	-99	-99	-99	1	1	1	2	2	-99	-99	4,5,9,11	-99	1	2,3,6	-99	2	-99	2	2	-99	-99	2,8,14,4,10,11	-99	1	-99	2	-99	-99	-99
779						1	3	1					1		2	6	-99	5	-99	2,3,4	-99	1,5	-99	1	1	1	M	M	-99	-99	3,4,5,6,7,9,11,12,17	-99	2	1	-99	1	-99	2	1,2,3,	-99	-99	2,18,14	-99	1	-99	2	-99	-99	-99
780						2	2	1					1		2	6	-99	4	-99	3,9,4,6,7	-99	1,5,6	-99	1	1	1	1	1	-99	-99	3,4,5,9,12	-99	2	9	See a doctor	2	-99	4	1,2,3	-99	-99	2,18,8,14,4,9,10,11	-99	1	-99	2	-99	-99	-99
781						2	2	1					1		2	5	-99	1	-99	3	-99	-99	-99	M	1	M	M	M	-99	-99	3,4,5,9,11,12	-99	2	1,2,3	-99	2	-99	2,7	1,2,3	-99	-99	2,18,8,14,4,9,10,11,17	-99	1	-99	2	-99	-99	-99
782						1	5	1					1		2	5	-99	4	-99	3,9,4,6,7	-99	1,3,5	-99	1	1	1	3	3	-99	-99	3,4,5,11,12	-99	2	1,6	-99	2	-99	2	1,2,3	-99	-99	2,18,8,14,4,9,10,17	-99	1	-99	2	-99	-99	-99
783						1	4	1					1		2	5	-99	4	-99	3,4,6,7	-99	1,5,6	-99	1	1	1	3	3	-99	-99	3,4,5,9,11	-99	2	1,6	-99	2	-99	4	1,2,3	-99	-99	2,18,8,14,4,9,10,11	-99	1	-99	2	-99	-99	-99
784						2	4	1					1		2	2	-99	7	-99	3,6	-99	-99	-99	M	1	1	M	M	-99	-99	3,4,5,7,9,10,11,12,17	-99	1	1,5	-99	2	-99	7	1,2,3,4	-99	-99	2,18,8,4,10	-99	1	-99	2	-99	-99	-99
785						1	5	1					2		1	5	-99	4	-99	3,9,4,6,7	-99	1,3,4,6	-99	1	1	1	3	3	-99	-99	3,4,5,11,12	-99	2	2,6	-99	2	-99	4	1,2,3	-99	-99	2,18,8,14,4,9,10,11	-99	1	-99	2	-99	-99	-99
786						1	4	1					1		2	6	-99	4	-99	1,2,3,9,6	-99	5	-99	1	1	1	M	M	-99	-99	3,4,5,6,7,9,11,12	-99	2	1,2,3	-99	2	-99	M	2,3	-99	-99	2,18,8,14,4,9,10,11	-99	1	-99	2	-99	-99	-99
787						1	7	1					2		M	2	-99	8	-99	3,8	Radio	-99	-99	1	1	M	2	2	-99	-99	4,9,11	-99	2	9	Go to hospital	2	-99	2	1,2,3	-99	-99	2,8,14,4,9,10,11	-99	1	-99	2	-99	-99	-99
788						1	4	1					2		M	2	-99	7	-99	3,9,4,7	-99	1,5	-99	1	1	1	1	M	-99	-99	3,4,5,11,12	-99	2	2,6	-99	2	-99	3	1,2,3	-99	-99	2,18,8,14,4,10	-99	1	-99	2	-99	-99	-99
789						1	6	1					1		1	1	-99	8	-99	3,7	-99	-99	-99	2	1	3	3	M	-99	-99	3,4	-99	5	6,9	See a doctor	2	-99	2	1,2,3	-99	-99	2,18,8,14,4,10	-99	1	-99	2	-99	-99	-99
790						1	5	1					1		1	5	-99	8	-99	3,4,7	-99	1,5	-99	1	1	1	2	2	-99	-99	3,4,5,9,11	-99	2	1,2	-99	2	-99	2	1,2,3,4	-99	-99	2,18,8,14,4,9,10	-99	1	-99	2	-99	-99	-99
791						2	6	1					1		2	2	-99	7	-99	3,7	-99	-99	-99	1	1	1,2	3	M	-99	-99	3,4,11,12	-99	2	9	See a doctor	2	-99	2	1,2,3	-99	-99	2,18,8,14,4,10,11	-99	1	-99	2	-99	-99	-99
792						2	4	1					1		2	5	-99	4	-99	3,4	-99	1,5	-99	1	1	1	M	M	-99	-99	3,4,5,6,7,9,12,17	-99	2	1,3	-99	2	-99	2	1,2,3	-99	-99	2,18,8	-99	1	-99	2	-99	-99	-99
793						2	2	1					1		2	5	-99	1	-99	3,9,4,6,7	-99	1,3,5	-99	1	1	M	M	M	-99	-99	3,4,5,9,11	-99	2	1,5	-99	2	-99	2	1,2,3	-99	-99	2,18,8,4,9,10,11	-99	1	-99	2	-99	-99	-99
[truncated: 51 more rows]
[truncated: 35 more columns]

## Sheet: FullData_SA
[truncated: 4,121 more chars]
