# Supplementary material for: A survey of patient and public perceptions and awareness of SARS-CoV-2-related risks among participants in India and South Africa
Source: PLOS Glob Public Health. 2023 Jul 10;3(7):e0001078. doi: 10.1371/journal.pgph.0001078 (PMC10332587; doi:10.1371/journal.pgph.0001078)
Supplement: S2 Data — (XLSX) [file pgph.0001078.s003.xlsx]

## Sheet: Both Countries
V1	V2	P.value	Rounded	Significant	Bonferroni-adjusted	Significant		Other useful variable names:
age	water	0.00201769	0.00202	TRUE	0.169486	FALSE		Variable name	Question in survey
age	employment	#NUM!	#NUM!		#NUM!			Age	Age
age	washing	0.163225	0.16322	FALSE	1	FALSE		Water	Do you have regular water supply in your home?
age	avoid	0.226782	0.22678	FALSE	1	FALSE		Health	Do you have any existing health problems (e.g. hypertension, heart disease, diabetes mellitus, cancer, HIV, TB, etc.)?
age	vaccine	7.29902e-05	7e-05	TRUE	0.00613118	TRUE		Symptoms	Have you had any symptoms which you thought were related to the coronavirus infection?
age	gender	0.00299475	0.00299	TRUE	0.251559	FALSE		Tested	Did you get tested for the coronavirus infection?
age	health	4.15395e-26	0	TRUE	3.48932e-24	TRUE		Employment	Employment (please tick all that apply)
age	education	0.210545	0.21054	FALSE	1	FALSE		Gender	Gender
age	symptoms	0.010447	0.01045	TRUE	0.877547	FALSE		Avoid	Have you avoided / delayed visiting any health care facility because you feared the risk of the coronavirus?
age	tested	2.49026e-11	0	TRUE	2.09182e-09	TRUE		Care	Were you involved in taking care of someone who was sick with the coronavirus infection?
age	outcome	0.506675	0.50668	FALSE	1	FALSE		Outcome	Did you test positive for the coronavirus?
age	care	0.00765211	0.00765	TRUE	0.642777	FALSE
age	flu	0.0137323	0.01373	TRUE	1	FALSE
water	employment	0.0137997	0.0138	TRUE	1	FALSE
water	washing	0.38118	0.38118	FALSE	1	FALSE
water	avoid	0.0595168	0.05952	FALSE	1	FALSE
water	vaccine	0.990988	0.99099	FALSE	1	FALSE
water	gender	0.476753	0.47675	FALSE	1	FALSE
water	health	1	1	FALSE	1	FALSE
water	education	0.613784	0.61378	FALSE	1	FALSE
water	symptoms	0.000623743	0.00062	TRUE	0.0523944	FALSE
water	tested	0.000200645	0.0002	TRUE	0.0168542	TRUE
water	outcome	0.523713	0.52371	FALSE	1	FALSE
water	care	0.833554	0.83355	FALSE	1	FALSE
water	flu	0.0221195	0.02212	TRUE	1	FALSE
employment	washing	0.841869	0.84187	FALSE	1	FALSE
employment	avoid	0.249287	0.24929	FALSE	1	FALSE
employment	vaccine	3.64718e-06	0	TRUE	0.000306363	TRUE
employment	gender	0.468571	0.46857	FALSE	1	FALSE
employment	health	4.2706e-14	0	TRUE	3.5873e-12	TRUE
employment	education	0.254588	0.25459	FALSE	1	FALSE
employment	symptoms	0.137456	0.13746	FALSE	1	FALSE
employment	tested	7.68715e-08	0	TRUE	6.45721e-06	TRUE
employment	outcome	0.384118	0.38412	FALSE	1	FALSE
employment	care	0.188221	0.18822	FALSE	1	FALSE
employment	flu	#NUM!	#NUM!		#NUM!
washing	avoid	0.433073	0.43307	FALSE	1	FALSE
washing	vaccine	3.02804e-13	0	TRUE	2.54355e-11	TRUE
washing	gender	0.967585	0.96758	FALSE	1	FALSE
washing	health	0.729336	0.72934	FALSE	1	FALSE
washing	education	#NUM!	#NUM!		#NUM!
washing	symptoms	0.351004	0.351	FALSE	1	FALSE
washing	tested	0.335095	0.3351	FALSE	1	FALSE
washing	outcome	0.407936	0.40794	FALSE	1	FALSE
washing	care	0.143915	0.14391	FALSE	1	FALSE
washing	flu	#NUM!	#NUM!		#NUM!
avoid	vaccine	0.136693	0.13669	FALSE	1	FALSE
avoid	gender	0.0930182	0.09302	FALSE	1	FALSE
avoid	health	0.00630427	0.0063	TRUE	0.529559	FALSE
avoid	education	0.260451	0.26045	FALSE	1	FALSE
avoid	symptoms	0.0104161	0.01042	TRUE	0.874952	FALSE
avoid	tested	3.75847e-06	0	TRUE	0.000315711	TRUE
avoid	outcome	0.597048	0.59705	FALSE	1	FALSE
avoid	care	0.477304	0.4773	FALSE	1	FALSE
avoid	flu	0.846199	0.8462	FALSE	1	FALSE
vaccine	gender	0.231865	0.23186	FALSE	1	FALSE
vaccine	health	0.345609	0.34561	FALSE	1	FALSE
vaccine	education	0.501905	0.5019	FALSE	1	FALSE
vaccine	symptoms	0.0221335	0.02213	TRUE	1	FALSE
vaccine	tested	0.00023762	0.00024	TRUE	0.0199601	TRUE
vaccine	outcome	0.942215	0.94221	FALSE	1	FALSE
vaccine	care	0.835255	0.83525	FALSE	1	FALSE
vaccine	flu	0.554341	0.55434	FALSE	1	FALSE
gender	health	0.804662	0.80466	FALSE	1	FALSE
gender	education	#NUM!	#NUM!		#NUM!
gender	symptoms	0.218403	0.2184	FALSE	1	FALSE
gender	tested	0.220365	0.22037	FALSE	1	FALSE
gender	outcome	0.929324	0.92932	FALSE	1	FALSE
gender	care	0.343631	0.34363	FALSE	1	FALSE
gender	flu	#NUM!	#NUM!		#NUM!
health	education	0.00813818	0.00814	TRUE	0.683607	FALSE
health	symptoms	0.0690555	0.06906	FALSE	1	FALSE
health	tested	1.69047e-06	0	TRUE	0.000142	TRUE
health	outcome	0.769647	0.76965	FALSE	1	FALSE
health	care	0.000949582	0.00095	TRUE	0.0797648	FALSE
health	flu	0.614369	0.61437	FALSE	1	FALSE
education	symptoms	0.00225017	0.00225	TRUE	0.189014	FALSE
education	tested	3.3243e-05	3e-05	TRUE	0.00279241	TRUE
education	outcome	0.512797	0.5128	FALSE	1	FALSE
education	care	0.874669	0.87467	FALSE	1	FALSE
education	flu	0.282725	0.28272	FALSE	1	FALSE
symptoms	tested	0.0988905	0.09889	FALSE	1	FALSE
symptoms	outcome	3.2012e-07	0	TRUE	2.68901e-05	TRUE
symptoms	care	9.31183e-05	9e-05	TRUE	0.00782194	TRUE
symptoms	flu	0.0404865	0.04049	TRUE	1	FALSE
tested	outcome	#NUM!	#NUM!		#NUM!
tested	care	0.765257	0.76526	FALSE	1	FALSE
tested	flu	0.828124	0.82812	FALSE	1	FALSE
outcome	care	0.000823093	0.00082	TRUE	0.0691399	FALSE
outcome	flu	0.755784	0.75578	FALSE	1	FALSE
care	flu	0.316124	0.31612	FALSE	1	FALSE

## Sheet: India
V1	V2	P.value	Rounded	Significant	Bonferroni-adjusted	Significant		Other useful variable names:
age	water	1.12373e-07	0	TRUE	9.10222e-06	TRUE		Variable name	Question in survey
age	employment	#NUM!	#NUM!		#NUM!			Age	Age
age	washing	0.395399	0.3954	FALSE	1	FALSE		Water	Do you have regular water supply in your home?
age	avoid	0.3217	0.3217	FALSE	1	FALSE		Health	Do you have any existing health problems (e.g. hypertension, heart disease, diabetes mellitus, cancer, HIV, TB, etc.)?
age	vaccine	0.734714	0.73471	FALSE	1	FALSE		Symptoms	Have you had any symptoms which you thought were related to the coronavirus infection?
age	gender	0.00815171	0.00815	TRUE	0.660289	FALSE		Tested	Did you get tested for the coronavirus infection?
age	health	7.09059e-23	0	TRUE	5.74338e-21	TRUE		Employment	Employment (please tick all that apply)
age	education	0.173534	0.17353	FALSE	1	FALSE		Gender	Gender
age	symptoms	1.85976e-08	0	TRUE	1.50641e-06	TRUE		Avoid	Have you avoided / delayed visiting any health care facility because you feared the risk of the coronavirus?
age	tested	4.76844e-20	0	TRUE	3.86244e-18	TRUE		Care	Were you involved in taking care of someone who was sick with the coronavirus infection?
age	outcome	0.613603	0.6136	FALSE	1	FALSE		Outcome	Did you test positive for the coronavirus?
age	care	0.0438157	0.04382	TRUE	1	FALSE
age	flu	#NUM!	#NUM!		#NUM!
water	employment	0.000509108	0.00051	TRUE	0.0412377	TRUE
water	washing	0.288844	0.28884	FALSE	1	FALSE
water	avoid	0.157748	0.15775	FALSE	1	FALSE
water	vaccine	0.156901	0.1569	FALSE	1	FALSE
water	gender	0.98354	0.98354	FALSE	1	FALSE
water	health	0.461301	0.4613	FALSE	1	FALSE
water	education	0.386037	0.38604	FALSE	1	FALSE
water	symptoms	0.0142958	0.0143	TRUE	1	FALSE
water	tested	0.000703722	0.0007	TRUE	0.0570015	FALSE
water	outcome	0.538166	0.53817	FALSE	1	FALSE
water	care	0.731073	0.73107	FALSE	1	FALSE
water	flu	0.21173	0.21173	FALSE	1	FALSE
employment	washing	0.93196	0.93196	FALSE	1	FALSE
employment	avoid	0.314311	0.31431	FALSE	1	FALSE
employment	vaccine	0.412515	0.41252	FALSE	1	FALSE
employment	gender	4.57236e-05	5e-05	TRUE	0.00370361	TRUE
employment	health	1.20863e-15	0	TRUE	9.78987e-14	TRUE
employment	education	0.157508	0.15751	FALSE	1	FALSE
employment	symptoms	0.190697	0.1907	FALSE	1	FALSE
employment	tested	1.47424e-10	0	TRUE	1.19413e-08	TRUE
employment	outcome	0.29319	0.29319	FALSE	1	FALSE
employment	care	0.321536	0.32154	FALSE	1	FALSE
employment	flu	#NUM!	#NUM!		#NUM!
washing	avoid	0.192394	0.19239	FALSE	1	FALSE
washing	vaccine	0.769772	0.76977	FALSE	1	FALSE
washing	gender	0.995852	0.99585	FALSE	1	FALSE
washing	health	0.668721	0.66872	FALSE	1	FALSE
washing	education	#NUM!	#NUM!		#NUM!
washing	symptoms	0.299538	0.29954	FALSE	1	FALSE
washing	tested	0.470213	0.47021	FALSE	1	FALSE
washing	outcome	0.120781	0.12078	FALSE	1	FALSE
washing	care	0.115589	0.11559	FALSE	1	FALSE
washing	flu	#NUM!	#NUM!		#NUM!
avoid	vaccine	0.386956	0.38696	FALSE	1	FALSE
avoid	gender	0.383345	0.38334	FALSE	1	FALSE
avoid	health	0.021928	0.02193	TRUE	1	FALSE
avoid	education	0.422297	0.4223	FALSE	1	FALSE
avoid	symptoms	0.163379	0.16338	FALSE	1	FALSE
avoid	tested	2.1817e-05	2e-05	TRUE	0.00176718	TRUE
avoid	outcome	0.721129	0.72113	FALSE	1	FALSE
avoid	care	0.425089	0.42509	FALSE	1	FALSE
avoid	flu	0.371127	0.37113	FALSE	1	FALSE
vaccine	gender	0.560728	0.56073	FALSE	1	FALSE
vaccine	health	0.542171	0.54217	FALSE	1	FALSE
vaccine	education	0.352472	0.35247	FALSE	1	FALSE
vaccine	symptoms	0.410476	0.41048	FALSE	1	FALSE
vaccine	tested	0.0223522	0.02235	TRUE	1	FALSE
vaccine	outcome	0.714695	0.71469	FALSE	1	FALSE
vaccine	care	0.906813	0.90681	FALSE	1	FALSE
vaccine	flu	0.595583	0.59558	FALSE	1	FALSE
gender	health	0.226843	0.22684	FALSE	1	FALSE
gender	education	#NUM!	#NUM!		#NUM!
gender	symptoms	0.810759	0.81076	FALSE	1	FALSE
gender	tested	0.491567	0.49157	FALSE	1	FALSE
gender	outcome	0.972153	0.97215	FALSE	1	FALSE
gender	care	0.4642	0.4642	FALSE	1	FALSE
gender	flu	#NUM!	#NUM!		#NUM!
health	education	0.00201426	0.00201	TRUE	0.163155	FALSE
health	symptoms	0.00486204	0.00486	TRUE	0.393825	FALSE
health	tested	3.16048e-08	0	TRUE	2.55999e-06	TRUE
health	outcome	0.851486	0.85149	FALSE	1	FALSE
health	care	0.000192277	0.00019	TRUE	0.0155744	TRUE
health	flu	0.696306	0.69631	FALSE	1	FALSE
education	symptoms	1.0332e-05	1e-05	TRUE	0.000836888	TRUE
education	tested	4.08939e-05	4e-05	TRUE	0.00331241	TRUE
education	outcome	0.390688	0.39069	FALSE	1	FALSE
education	care	0.936418	0.93642	FALSE	1	FALSE
education	flu	#NUM!	#NUM!		#NUM!
symptoms	tested	0.0258093	0.02581	TRUE	1	FALSE
symptoms	outcome	3.53506e-11	0	TRUE	2.8634e-09	TRUE
symptoms	care	3.29522e-05	3e-05	TRUE	0.00266913	TRUE
symptoms	flu	#NUM!	#NUM!		#NUM!
tested	outcome	#NUM!	#NUM!		#NUM!
tested	care	0.575104	0.5751	FALSE	1	FALSE
tested	flu	1	1	FALSE	1	FALSE
outcome	care	0.00766546	0.00767	TRUE	0.620902	FALSE
outcome	flu	0.625784	0.62578	FALSE	1	FALSE
care	flu	0.260129	0.26013	FALSE	1	FALSE

## Sheet: South Africa
V1	V2	P.value	Rounded	Significant	Bonferroni-adjusted	Significant		Other useful variable names:
age	water	0.882665	0.88267	FALSE	1	FALSE		Variable name	Question in survey
age	employment	#NUM!	#NUM!		#NUM!			Age	Age
age	washing	0.138737	0.13874	FALSE	1	FALSE		Water	Do you have regular water supply in your home?
age	avoid	0.611267	0.61127	FALSE	1	FALSE		Health	Do you have any existing health problems (e.g. hypertension, heart disease, diabetes mellitus, cancer, HIV, TB, etc.)?
age	vaccine	0.433087	0.43309	FALSE	1	FALSE		Symptoms	Have you had any symptoms which you thought were related to the coronavirus infection?
age	gender	0.0761149	0.07611	FALSE	1	FALSE		Tested	Did you get tested for the coronavirus infection?
age	health	0.0220808	0.02208	TRUE	1	FALSE		Employment	Employment (please tick all that apply)
age	education	#NUM!	#NUM!		#NUM!			Gender	Gender
age	symptoms	0.124787	0.12479	FALSE	1	FALSE		Avoid	Have you avoided / delayed visiting any health care facility because you feared the risk of the coronavirus?
age	tested	0.0820432	0.08204	FALSE	1	FALSE		Care	Were you involved in taking care of someone who was sick with the coronavirus infection?
age	outcome	0.00637254	0.00637	TRUE	0.477941	FALSE		Outcome	Did you test positive for the coronavirus?
age	care	0.0327444	0.03274	TRUE	1	FALSE
age	flu	0.0593925	0.05939	FALSE	1	FALSE
water	employment	#NUM!	#NUM!		#NUM!
water	washing	1	1	FALSE	1	FALSE
water	avoid	1	1	FALSE	1	FALSE
water	vaccine	0.749797	0.7498	FALSE	1	FALSE
water	gender	0.708116	0.70812	FALSE	1	FALSE
water	health	0.536938	0.53694	FALSE	1	FALSE
water	education	1	1	FALSE	1	FALSE
water	symptoms	0.982136	0.98214	FALSE	1	FALSE
water	tested	0.620493	0.62049	FALSE	1	FALSE
water	outcome	#NUM!	#NUM!		#NUM!
water	care	1	1	FALSE	1	FALSE
water	flu	#NUM!	#NUM!		#NUM!
employment	washing	0.235047	0.23505	FALSE	1	FALSE
employment	avoid	0.168565	0.16857	FALSE	1	FALSE
employment	vaccine	0.18428	0.18428	FALSE	1	FALSE
employment	gender	0.156541	0.15654	FALSE	1	FALSE
employment	health	0.30282	0.30282	FALSE	1	FALSE
employment	education	#NUM!	#NUM!		#NUM!
employment	symptoms	0.238403	0.2384	FALSE	1	FALSE
employment	tested	0.491125	0.49113	FALSE	1	FALSE
employment	outcome	#NUM!	#NUM!		#NUM!
employment	care	0.729944	0.72994	FALSE	1	FALSE
employment	flu	#NUM!	#NUM!		#NUM!
washing	avoid	0.622451	0.62245	FALSE	1	FALSE
washing	vaccine	2.721e-07	0	TRUE	2.04075e-05	TRUE
washing	gender	0.638715	0.63871	FALSE	1	FALSE
washing	health	0.135511	0.13551	FALSE	1	FALSE
washing	education	#NUM!	#NUM!		#NUM!
washing	symptoms	0.586406	0.58641	FALSE	1	FALSE
washing	tested	0.412806	0.41281	FALSE	1	FALSE
washing	outcome	#NUM!	#NUM!		#NUM!
washing	care	0.373854	0.37385	FALSE	1	FALSE
washing	flu	#NUM!	#NUM!		#NUM!
avoid	vaccine	0.493013	0.49301	FALSE	1	FALSE
avoid	gender	0.430346	0.43035	FALSE	1	FALSE
avoid	health	0.0159973	0.016	TRUE	1	FALSE
avoid	education	0.565385	0.56539	FALSE	1	FALSE
avoid	symptoms	0.0821444	0.08214	FALSE	1	FALSE
avoid	tested	0.406032	0.40603	FALSE	1	FALSE
avoid	outcome	0.260323	0.26032	FALSE	1	FALSE
avoid	care	0.616121	0.61612	FALSE	1	FALSE
avoid	flu	0.18091	0.18091	FALSE	1	FALSE
vaccine	gender	0.618221	0.61822	FALSE	1	FALSE
vaccine	health	0.0398415	0.03984	TRUE	1	FALSE
vaccine	education	0.152313	0.15231	FALSE	1	FALSE
vaccine	symptoms	0.0875605	0.08756	FALSE	1	FALSE
vaccine	tested	0.15257	0.15257	FALSE	1	FALSE
vaccine	outcome	0.176773	0.17677	FALSE	1	FALSE
vaccine	care	0.882399	0.8824	FALSE	1	FALSE
vaccine	flu	0.719952	0.71995	FALSE	1	FALSE
gender	health	1	1	FALSE	1	FALSE
gender	education	1	1	FALSE	1	FALSE
gender	symptoms	0.893944	0.89394	FALSE	1	FALSE
gender	tested	0.996678	0.99668	FALSE	1	FALSE
gender	outcome	1	1	FALSE	1	FALSE
gender	care	0.591106	0.59111	FALSE	1	FALSE
gender	flu	1	1	FALSE	1	FALSE
health	education	#NUM!	#NUM!		#NUM!
health	symptoms	0.225669	0.22567	FALSE	1	FALSE
health	tested	0.203296	0.2033	FALSE	1	FALSE
health	outcome	0.84448	0.84448	FALSE	1	FALSE
health	care	0.430082	0.43008	FALSE	1	FALSE
health	flu	0.912883	0.91288	FALSE	1	FALSE
education	symptoms	0.463608	0.46361	FALSE	1	FALSE
education	tested	0.307832	0.30783	FALSE	1	FALSE
education	outcome	#NUM!	#NUM!		#NUM!
education	care	0.736763	0.73676	FALSE	1	FALSE
education	flu	#NUM!	#NUM!		#NUM!
symptoms	tested	0.00948512	0.00949	TRUE	0.711384	FALSE
symptoms	outcome	0.518022	0.51802	FALSE	1	FALSE
symptoms	care	0.182329	0.18233	FALSE	1	FALSE
symptoms	flu	0.479175	0.47917	FALSE	1	FALSE
tested	outcome	#NUM!	#NUM!		#NUM!
tested	care	0.892233	0.89223	FALSE	1	FALSE
tested	flu	0.916598	0.9166	FALSE	1	FALSE
outcome	care	0.405758	0.40576	FALSE	1	FALSE
outcome	flu	#NUM!	#NUM!		#NUM!
care	flu	1	1	FALSE	1	FALSE
