# Supplementary material for: A survey of patient and public perceptions and awareness of SARS-CoV-2-related risks among participants in India and South Africa
Source: PLOS Glob Public Health. 2023 Jul 10;3(7):e0001078. doi: 10.1371/journal.pgph.0001078 (PMC10332587; doi:10.1371/journal.pgph.0001078)
Supplement: S3 Data — (XLSX) [file pgph.0001078.s004.xlsx]

## Sheet: Both Countries
	Estimate	Std..Error	P.value	Significant	Bonferroni.adj	Significant		Other useful variable names:
age2	-0.300159	0.467411	0.520761	FALSE	1	FALSE		Variable name	Question in survey
age3	-0.674546	0.483141	0.162664	FALSE	1	FALSE		Age	Age
age4	-1.1758	0.479381	0.0141768	TRUE	0.53872	FALSE		Water	Do you have regular water supply in your home?
age5	-1.01826	0.497897	0.0408437	TRUE	1	FALSE		Health	Do you have any existing health problems (e.g. hypertension, heart disease, diabetes mellitus, cancer, HIV, TB, etc.)?
age6	-0.860721	0.537524	0.109317	FALSE	1	FALSE		Symptoms	Have you had any symptoms which you thought were related to the coronavirus infection?
age7	-0.510826	0.718795	0.477289	FALSE	1	FALSE		Tested	Did you get tested for the coronavirus infection?
water	0.258056	0.273368	0.345177	FALSE	1	FALSE		Employment	Employment (please tick all that apply)
employment10	-0.750306	0.715909	0.294618	FALSE	1	FALSE		Gender	Gender
employment3	-0.490794	0.455813	0.281594	FALSE	1	FALSE		Avoid	Have you avoided / delayed visiting any health care facility because you feared the risk of the coronavirus?
employment4	-0.849678	0.29423	0.00387944	TRUE	0.147419	FALSE		Care	Were you involved in taking care of someone who was sick with the coronavirus infection?
employment5	-1.64598	0.336884	1.02965e-06	TRUE	3.91266e-05	TRUE		Outcome	Did you test positive for the coronavirus?
employment7	-0.580407	0.339906	0.0877202	FALSE	1	FALSE
employment8	-0.580407	0.458741	0.205794	FALSE	1	FALSE
employment9	0.348307	1.08582	0.74838	FALSE	1	FALSE
washing2	-0.104069	0.672929	0.877096	FALSE	1	FALSE
washing3	-1.7825	0.346148	2.61129e-07	TRUE	9.92289e-06	TRUE	0,000 009 922 9
washing4	-1.20268	1.41718	0.396078	FALSE	1	FALSE
washing5	-0.509534	0.870856	0.558483	FALSE	1	FALSE
washing6	1.36226	1.04054	0.190472	FALSE	1	FALSE
avoid2	0.143401	0.192111	0.455396	FALSE	1	FALSE
avoid3	-0.382208	0.261874	0.144425	FALSE	1	FALSE
gender2	-0.300209	0.17781	0.0913404	FALSE	1	FALSE
gender5	13.286	441.372	0.975986	FALSE	1	FALSE
health2	-0.273159	0.247452	0.269642	FALSE	1	FALSE
health4	-0.457337	0.579645	0.430115	FALSE	1	FALSE
education2	-0.747751	0.651185	0.250848	FALSE	1	FALSE
education5	-1.11054	0.625221	0.075694	FALSE	1	FALSE
education6	-0.875927	0.632328	0.165979	FALSE	1	FALSE
education7	-0.93827	1.30772	0.473075	FALSE	1	FALSE
symptoms2	0.60415	0.221093	0.00628431	TRUE	0.238804	FALSE
symptoms3	0.381711	0.518548	0.46166	FALSE	1	FALSE
tested	-0.324116	0.183591	0.077493	FALSE	1	FALSE
outcome2	0.224503	0.685775	0.743387	FALSE	1	FALSE
outcome3	14.4675	1029.12	0.988784	FALSE	1	FALSE
care	-0.198203	0.351671	0.573024	FALSE	1	FALSE
flu2	0.910388	1.0798	0.399169	FALSE	1	FALSE
flu3	-0.638422	0.316451	0.0436493	TRUE	1	FALSE
flu4	-0.866101	0.618496	0.161414	FALSE	1	FALSE

## Sheet: India
	Estimate	Std..Error	P.value	Significant	Bonferroni.adj	Significant		Other useful variable names:
age2	-0.126876	0.473093	0.788557	FALSE	1	FALSE		Variable name	Question in survey
age3	-0.317809	0.499563	0.524663	FALSE	1	FALSE		Age	Age
age4	-0.337279	0.527611	0.522656	FALSE	1	FALSE		Water	Do you have regular water supply in your home?
age5	0.63504	0.688887	0.356615	FALSE	1	FALSE		Health	Do you have any existing health problems (e.g. hypertension, heart disease, diabetes mellitus, cancer, HIV, TB, etc.)?
age6	0.883501	0.859607	0.304046	FALSE	1	FALSE		Symptoms	Have you had any symptoms which you thought were related to the coronavirus infection?
age7	-0.13815	0.90002	0.878006	FALSE	1	FALSE		Tested	Did you get tested for the coronavirus infection?
water	-0.0442703	0.300797	0.882992	FALSE	1	FALSE		Employment	Employment (please tick all that apply)
employment10	13.7549	514.561	0.978674	FALSE	1	FALSE		Gender	Gender
employment3	0.169824	0.594072	0.774982	FALSE	1	FALSE		Avoid	Have you avoided / delayed visiting any health care facility because you feared the risk of the coronavirus?
employment4	-0.464548	0.31055	0.134683	FALSE	1	FALSE		Care	Were you involved in taking care of someone who was sick with the coronavirus infection?
employment5	-0.862097	0.428988	0.0444726	TRUE	1	FALSE		Outcome	Did you test positive for the coronavirus?
employment7	-0.29605	0.359761	0.41056	FALSE	1	FALSE
employment8	0.134733	0.670367	0.840711	FALSE	1	FALSE
employment9	0.268264	1.09245	0.806021	FALSE	1	FALSE
washing2	-0.42973	0.676205	0.525101	FALSE	1	FALSE
washing3	-0.349687	0.582866	0.548543	FALSE	1	FALSE
washing4	12.0377	535.411	0.982063	FALSE	1	FALSE
washing5	-0.835195	0.87339	0.338937	FALSE	1	FALSE
washing6	1.03661	1.0439	0.320704	FALSE	1	FALSE
avoid2	0.0418532	0.247108	0.865504	FALSE	1	FALSE
avoid3	-0.17613	0.361285	0.625898	FALSE	1	FALSE
gender2	-0.0305088	0.217748	0.888573	FALSE	1	FALSE
gender5	14.0352	727.699	0.984612	FALSE	1	FALSE
health2	-0.271167	0.346444	0.433794	FALSE	1	FALSE
health4	-0.764891	0.668732	0.252709	FALSE	1	FALSE
education2	-0.955969	0.779753	0.220202	FALSE	1	FALSE
education5	-1.0703	0.753081	0.155249	FALSE	1	FALSE
education6	-0.80116	0.76288	0.293636	FALSE	1	FALSE
education7	12.1237	624.194	0.984504	FALSE	1	FALSE
symptoms2	-0.475945	0.450345	0.290582	FALSE	1	FALSE
symptoms3	-0.647685	0.711749	0.362828	FALSE	1	FALSE
tested	0.114108	0.223174	0.609143	FALSE	1	FALSE
outcome2	-0.741061	1.06937	0.488319	FALSE	1	FALSE
outcome3	13.3688	1029.12	0.989635	FALSE	1	FALSE
care	-0.201703	0.457031	0.658971	FALSE	1	FALSE
flu2	-0.464306	1.27258	0.71522	FALSE	1	FALSE
flu3	-1.37556	0.73632	0.0617407	FALSE	1	FALSE
flu4	-1.8506	0.932444	0.0471805	TRUE	1	FALSE

## Sheet: South Africa
	Estimate	Std..Error	P.value	Significant	Bonferroni.adj	Significant		Other useful variable names:
age2	-16.1606	1199.77	0.989253	FALSE	1	FALSE		Variable name	Question in survey
age3	-16.5661	1199.77	0.988983	FALSE	1	FALSE		Age	Age
age4	-16.8423	1199.77	0.9888	FALSE	1	FALSE		Water	Do you have regular water supply in your home?
age5	-16.7484	1199.77	0.988862	FALSE	1	FALSE		Health	Do you have any existing health problems (e.g. hypertension, heart disease, diabetes mellitus, cancer, HIV, TB, etc.)?
age6	-16.6461	1199.77	0.98893	FALSE	1	FALSE		Symptoms	Have you had any symptoms which you thought were related to the coronavirus infection?
age7	-15.6498	1199.77	0.989593	FALSE	1	FALSE		Tested	Did you get tested for the coronavirus infection?
water	-1.08587	1.16568	0.351576	FALSE	1	FALSE		Employment	Employment (please tick all that apply)
employment10	-17.6647	1199.77	0.988253	FALSE	1	FALSE		Gender	Gender
employment3	-16.3837	1199.77	0.989105	FALSE	1	FALSE		Avoid	Have you avoided / delayed visiting any health care facility because you feared the risk of the coronavirus?
employment4	-16.6012	1199.77	0.98896	FALSE	1	FALSE		Care	Were you involved in taking care of someone who was sick with the coronavirus infection?
employment5	-17.0079	1199.77	0.98869	FALSE	1	FALSE		Outcome	Did you test positive for the coronavirus?
employment7	-16.9025	1199.77	0.98876	FALSE	1	FALSE
employment8	-15.9599	1199.77	0.989386	FALSE	1	FALSE
employment9	-3.62481e-10	2682.77	1	FALSE	1	FALSE
washing3	-3.30689	1.03784	0.00144093	TRUE	0.0475506	TRUE
washing4	-14.8284	882.743	0.986598	FALSE	1	FALSE
avoid2	-0.133531	0.352288	0.704658	FALSE	1	FALSE
avoid3	-0.593064	0.450477	0.187998	FALSE	1	FALSE
gender	0.109659	0.3956	0.781629	FALSE	1	FALSE
health2	-0.961411	0.386421	0.0128468	TRUE	0.423944	FALSE
health4	-0.693147	1.45444	0.633665	FALSE	1	FALSE
education2	15.1257	882.743	0.986329	FALSE	1	FALSE
education5	14.451	882.743	0.986939	FALSE	1	FALSE
education6	14.399	882.743	0.986986	FALSE	1	FALSE
education7	14.5661	882.745	0.986835	FALSE	1	FALSE
symptoms2	0.226178	0.327557	0.48988	FALSE	1	FALSE
symptoms3	-0.528844	1.25141	0.672587	FALSE	1	FALSE
tested	-0.653237	0.395318	0.0984462	FALSE	1	FALSE
outcome	18.2127	2797.44	0.994805	FALSE	1	FALSE
care	-0.235668	0.627176	0.707095	FALSE	1	FALSE
flu2	14.4675	1029.12	0.988784	FALSE	1	FALSE
flu3	-1.56292	0.397775	8.52471e-05	TRUE	0.00281315	TRUE
flu4	-16.6647	1455.4	0.990864	FALSE	1	FALSE
